# Supplementary material for: MaTAR25 lncRNA regulates the Tensin1 gene to impact breast cancer progression
Source: Nat Commun. 2020 Dec 22;11:6438. doi: 10.1038/s41467-020-20207-y (PMC7755919; doi:10.1038/s41467-020-20207-y)
Supplement: Supplementary file 4 — Supplementary Data 1 [file 41467_2020_20207_MOESM4_ESM.xlsx]

## Sheet: MaTAR25 KO RNAseq_sig_symbol
	baseMean	log2FoldChange	lfcSE	stat	pvalue	padj	symbol
ENSMUSG00000037347	33.0023	-6.1724	0.479028	-12.8853	5.44855e-38	3.57406e-34	Chst7
ENSMUSG00000000253	80.2571	-5.39891	0.35286	-15.3005	7.59146e-53	1.19163e-48	Gmpr
ENSMUSG00000097709	20.571	-5.25811	0.50032	-10.5095	7.81061e-26	2.45206e-22	2810429I04Rik
ENSMUSG00000020723	59.8575	-4.33981	0.522224	-8.31025	9.5499e-17	1.49905e-13	Cacng4
ENSMUSG00000070720	14.8388	-3.59333	0.443117	-8.1092	5.09543e-16	6.66525e-13	Tmem200b
ENSMUSG00000046447	181.128	-3.38776	0.505719	-6.6989	2.1e-11	8.24092e-09	Camk2n1
ENSMUSG00000086126	5.59448	-3.31356	0.561361	-5.90272	3.57557e-09	7.90503e-07	5730457N03Rik
ENSMUSG00000087184	11.1251	-3.27486	0.553181	-5.92006	3.21827e-09	7.21674e-07	NA
ENSMUSG00000085761	19.5889	-3.2634	0.545177	-5.98594	2.1514e-09	5.27665e-07	NA
ENSMUSG00000106641	54.7831	-3.20753	0.506997	-6.32653	2.50741e-10	8.03242e-08	NA
ENSMUSG00000069892	93.2184	-3.04088	0.506579	-6.00278	1.93962e-09	4.99119e-07	9930111J21Rik2
ENSMUSG00000073421	12.6414	-3.034	0.541532	-5.60263	2.11122e-08	3.40388e-06	H2-Ab1
ENSMUSG00000006651	10.6809	-2.99058	0.557131	-5.36782	7.96957e-08	9.69755e-06	Aplp1
ENSMUSG00000101168	12.0877	-2.97101	0.54549	-5.4465	5.13711e-08	6.71977e-06	NA
ENSMUSG00000097373	107.239	-2.94497	0.549349	-5.36083	8.28385e-08	9.92608e-06	NA
ENSMUSG00000053559	18.7903	-2.93228	0.52918	-5.54117	3.00451e-08	4.40764e-06	Smagp
ENSMUSG00000021226	623.405	-2.91513	0.497283	-5.86211	4.57024e-09	9.82726e-07	Acot2
ENSMUSG00000038859	3240.42	-2.90434	0.225706	-12.8678	6.83071e-38	3.57406e-34	Baiap2l1
ENSMUSG00000024330	401.732	-2.87389	0.364635	-7.88157	3.23306e-15	3.17183e-12	Col11a2
ENSMUSG00000025789	8.67734	-2.83591	0.552032	-5.13722	2.78837e-07	2.73557e-05	St8sia2
ENSMUSG00000035910	59.1316	-2.81264	0.531299	-5.29389	1.19739e-07	1.34253e-05	Dcdc2a
ENSMUSG00000061048	86.4684	-2.78563	0.539646	-5.16196	2.44376e-07	2.42783e-05	Cdh3
ENSMUSG00000005503	5.40806	-2.75425	0.557252	-4.94255	7.71092e-07	6.33709e-05	Evx1
ENSMUSG00000038742	321.471	-2.73963	0.50714	-5.40212	6.58576e-08	8.27014e-06	Angptl6
ENSMUSG00000025321	25.2922	-2.73762	0.490225	-5.58441	2.34497e-08	3.68089e-06	Itgb8
ENSMUSG00000025475	291.506	-2.72224	0.422979	-6.43589	1.22753e-10	4.09969e-08	Adgra1
ENSMUSG00000024530	15.0612	-2.67529	0.527195	-5.07457	3.88371e-07	3.67244e-05	Slmo1
ENSMUSG00000037306	315.785	-2.6625	0.545602	-4.87993	1.06126e-06	8.00893e-05	Man1c1
ENSMUSG00000016356	275.27	-2.6622	0.337003	-7.89963	2.79741e-15	2.92739e-12	Col20a1
ENSMUSG00000084840	7.30671	-2.64328	0.55626	-4.75188	2.01536e-06	0.000131813	Gm11468
ENSMUSG00000022037	8956.42	-2.64258	0.274672	-9.62085	6.529e-22	1.70809e-18	Clu
ENSMUSG00000042500	122.31	-2.63129	0.478683	-5.49693	3.86467e-08	5.36846e-06	Ago4
ENSMUSG00000022012	72.4983	-2.60936	0.385325	-6.77183	1.27163e-11	5.25283e-09	Enox1
ENSMUSG00000014164	6.28497	-2.5907	0.561232	-4.6161	3.91013e-06	0.000216881	Klhl3
ENSMUSG00000046317	5.8444	-2.5441	0.561653	-4.52967	5.90761e-06	0.000291833	BC107364
ENSMUSG00000074796	7712.71	-2.50513	0.429486	-5.83285	5.44898e-09	1.14044e-06	Slc4a11
ENSMUSG00000060487	92.6778	-2.48484	0.520218	-4.77654	1.78339e-06	0.000120145	Samd5
ENSMUSG00000042766	420.21	-2.44096	0.562002	-4.34332	1.40344e-05	0.000572201	Trim46
ENSMUSG00000046607	10.7424	-2.42651	0.549269	-4.41772	9.97486e-06	0.000437362	Hrk
ENSMUSG00000027276	2635.12	-2.42313	0.354102	-6.84303	7.75359e-12	3.38078e-09	Jag1
ENSMUSG00000028972	25.2163	-2.39933	0.454484	-5.27925	1.29715e-07	1.43285e-05	Car6
ENSMUSG00000106269	9.68327	-2.37208	0.528327	-4.4898	7.12914e-06	0.000332066	NA
ENSMUSG00000026628	3480.63	-2.3655	0.482654	-4.90102	9.5339e-07	7.48323e-05	Atf3
ENSMUSG00000021260	313.953	-2.36482	0.426649	-5.54279	2.97692e-08	4.40764e-06	Hhipl1
ENSMUSG00000061411	145.136	-2.32383	0.436555	-5.32311	1.02007e-07	1.17735e-05	Nol4l
ENSMUSG00000064125	20.0921	-2.31813	0.49087	-4.72249	2.3297e-06	0.000146864	Prr36
ENSMUSG00000024793	31.3492	-2.31491	0.423479	-5.46641	4.59251e-08	6.10921e-06	Tnfrsf25
ENSMUSG00000078995	5.27616	-2.2934	0.544172	-4.21448	2.5036e-05	0.000865329	Zfp456
ENSMUSG00000020333	828.488	-2.28206	0.381834	-5.97657	2.27891e-09	5.5034e-07	Acsl6
ENSMUSG00000041301	11.2319	-2.27998	0.559189	-4.0773	4.55625e-05	0.00136218	Cftr
ENSMUSG00000101639	16.8586	-2.2774	0.512023	-4.44785	8.67349e-06	0.000390576	NA
ENSMUSG00000050234	83.2614	-2.25639	0.526301	-4.28727	1.80886e-05	0.000689168	Gja4
ENSMUSG00000040270	103	-2.25542	0.47215	-4.77691	1.78005e-06	0.000120145	Bach2
ENSMUSG00000070867	233.408	-2.25519	0.477944	-4.71852	2.37568e-06	0.000149082	Trabd2b
ENSMUSG00000068877	7.02055	-2.24766	0.531459	-4.22923	2.34497e-05	0.000827168	Selenbp2
ENSMUSG00000038550	878.428	-2.24662	0.436641	-5.14524	2.67178e-07	2.63767e-05	Ciart
ENSMUSG00000043391	10.4502	-2.2386	0.510596	-4.38429	1.16364e-05	0.000496349	2510009E07Rik
ENSMUSG00000086606	29.8399	-2.22482	0.438806	-5.07016	3.97476e-07	3.7138e-05	NA
ENSMUSG00000070687	28.1173	-2.21288	0.547107	-4.0447	5.23909e-05	0.00150917	Htr1d
ENSMUSG00000050541	45.1344	-2.2046	0.389534	-5.65957	1.51751e-08	2.56133e-06	Adra1b
ENSMUSG00000048003	30.8711	-2.19588	0.331788	-6.61833	3.6328e-11	1.35772e-08	Catsper4
ENSMUSG00000038393	2999.75	-2.1953	0.417344	-5.26017	1.43925e-07	1.53656e-05	Txnip
ENSMUSG00000029410	14.384	-2.19453	0.553221	-3.96681	7.284e-05	0.00193137	Ppef2
ENSMUSG00000087684	16.9578	-2.1876	0.517621	-4.22626	2.37603e-05	0.000834375	NA
ENSMUSG00000056133	6.00069	-2.18757	0.553682	-3.95095	7.78407e-05	0.00202817	Gm9992
ENSMUSG00000030220	148.755	-2.17029	0.475651	-4.56278	5.04802e-06	0.000258107	Arhgdib
ENSMUSG00000020887	32.0137	-2.16015	0.510323	-4.23291	2.30686e-05	0.00081925	NA
ENSMUSG00000001506	43.5662	-2.15984	0.467828	-4.61674	3.89814e-06	0.000216881	Col1a1
ENSMUSG00000002908	285.011	-2.15301	0.476601	-4.51744	6.2592e-06	0.000304718	Kcnn1
ENSMUSG00000004951	27.8416	-2.14738	0.542182	-3.96062	7.47565e-05	0.00196888	Hspb1
ENSMUSG00000106547	38.7988	-2.1287	0.374183	-5.68892	1.27843e-08	2.25478e-06	NA
ENSMUSG00000020793	60.9092	-2.12358	0.464008	-4.5766	4.72598e-06	0.000248939	Galr2
ENSMUSG00000036390	2423.43	-2.12321	0.464231	-4.57361	4.79387e-06	0.000250831	Gadd45a
ENSMUSG00000024131	23.5227	-2.11585	0.503692	-4.20069	2.66105e-05	0.000904123	Slc3a1
ENSMUSG00000020000	1750.33	-2.11277	0.379483	-5.5675	2.58421e-08	3.93829e-06	Moxd1
ENSMUSG00000014329	9.61441	-2.11187	0.538658	-3.92062	8.83215e-05	0.0022361	Bicc1
ENSMUSG00000069893	17.2181	-2.11154	0.553435	-3.81534	0.000135994	0.00302584	9930111J21Rik1
ENSMUSG00000041012	97.7318	-2.10254	0.510852	-4.11575	3.85915e-05	0.00121488	Cmtm8
ENSMUSG00000103976	57.2481	-2.09862	0.362466	-5.78984	7.04532e-09	1.39988e-06	NA
ENSMUSG00000023045	194.919	-2.09517	0.55641	-3.76552	0.000166206	0.00352985	Soat2
ENSMUSG00000044052	35.3401	-2.08544	0.283249	-7.36256	1.8042e-13	1.3486e-10	Ccr10
ENSMUSG00000021798	19.3155	-2.08136	0.541346	-3.84479	0.000120657	0.00277705	Ldb3
ENSMUSG00000027750	326.762	-2.08076	0.539046	-3.86008	0.000113348	0.00268042	Postn
ENSMUSG00000039110	21.452	-2.07902	0.491094	-4.23344	2.30139e-05	0.00081916	Mycbpap
ENSMUSG00000044628	9.85479	-2.07682	0.494796	-4.19733	2.70081e-05	0.000913677	Rnf208
ENSMUSG00000087259	100.286	-2.05741	0.446123	-4.61175	3.99297e-06	0.00021921	2610035D17Rik
ENSMUSG00000040591	44.0538	-2.02912	0.407659	-4.97749	6.44135e-07	5.40695e-05	1110051M20Rik
ENSMUSG00000104765	11.0812	-2.0261	0.526513	-3.84815	0.000119015	0.00276358	NA
ENSMUSG00000035285	90.2551	-2.02321	0.421881	-4.79568	1.62127e-06	0.000113612	Nat14
ENSMUSG00000040563	98.7864	-2.01918	0.41298	-4.8893	1.01193e-06	7.78644e-05	Plppr2
ENSMUSG00000071235	5.77545	-2.01696	0.542447	-3.71826	0.000200602	0.0040164	Vrtn
ENSMUSG00000029314	908.765	-2.0148	0.450941	-4.46798	7.89616e-06	0.000360308	Agpat9
ENSMUSG00000090326	15.5013	-2.00484	0.557613	-3.5954	0.000323892	0.00581708	Dthd1
ENSMUSG00000098274	133.089	-1.99349	0.282921	-7.0461	1.83995e-12	9.62726e-10	NA
ENSMUSG00000093507	5.75819	-1.98846	0.549056	-3.6216	0.000292791	0.00544543	NA
ENSMUSG00000045518	13.7259	-1.98535	0.562052	-3.53233	0.000411918	0.00693019	Onecut3
ENSMUSG00000028300	2190.38	-1.98428	0.316951	-6.26052	3.83705e-10	1.19698e-07	3110043O21Rik
ENSMUSG00000003070	21.774	-1.96656	0.420395	-4.6779	2.89833e-06	0.000176161	Efna2
ENSMUSG00000029061	40.9862	-1.96401	0.478819	-4.10178	4.0999e-05	0.00125941	Mmp23
ENSMUSG00000103793	16.1743	-1.96242	0.5424	-3.61802	0.000296864	0.00550162	Pcdhga6
ENSMUSG00000105042	9.08062	-1.95135	0.552294	-3.53318	0.000410592	0.00691942	NA
ENSMUSG00000039158	219.964	-1.93977	0.44699	-4.33962	1.42729e-05	0.000575944	Akna
ENSMUSG00000085936	76.5273	-1.93886	0.466374	-4.15731	3.22024e-05	0.00105971	NA
ENSMUSG00000049676	11.1369	-1.93231	0.508869	-3.79726	0.000146305	0.00317671	Catsperg1
ENSMUSG00000090799	45.114	-1.92672	0.539469	-3.57151	0.000354929	0.00620562	Klhl33
ENSMUSG00000037035	105.178	-1.92504	0.488898	-3.93751	8.23319e-05	0.00210483	Inhbb
ENSMUSG00000034949	394.661	-1.91842	0.462853	-4.14477	3.40159e-05	0.0010964	Zfr2
ENSMUSG00000025408	2177.09	-1.89815	0.494911	-3.83533	0.000125394	0.00286927	Ddit3
ENSMUSG00000029049	174.384	-1.88686	0.249749	-7.55502	4.1878e-14	3.45978e-11	Morn1
ENSMUSG00000039154	18.6776	-1.88477	0.498524	-3.7807	0.00015639	0.00335822	Shd
ENSMUSG00000046709	20.6642	-1.88392	0.476353	-3.95489	7.65687e-05	0.00200651	Mapk10
ENSMUSG00000028457	11.8407	-1.87364	0.427885	-4.37885	1.19305e-05	0.000505983	Atp8b5
ENSMUSG00000086290	1969.4	-1.87317	0.421709	-4.44185	8.91871e-06	0.000399992	Snhg12
ENSMUSG00000097173	24.1418	-1.86934	0.554416	-3.37173	0.000746976	0.0107197	NA
ENSMUSG00000032717	29.3247	-1.86589	0.552187	-3.37909	0.00072727	0.0105411	Mdfi
ENSMUSG00000021913	28.0901	-1.86488	0.527615	-3.53455	0.000408473	0.00690183	Ogdhl
ENSMUSG00000034957	21.7979	-1.858	0.531515	-3.49566	0.000472888	0.00766831	Cebpa
ENSMUSG00000028979	114.947	-1.85797	0.471597	-3.93975	8.15655e-05	0.00209205	Masp2
ENSMUSG00000037363	143.598	-1.84574	0.276254	-6.68133	2.36784e-11	9.06537e-09	Letm2
ENSMUSG00000055865	47.6346	-1.83565	0.397563	-4.61726	3.88839e-06	0.000216881	Fam19a3
ENSMUSG00000028909	1427.41	-1.82682	0.454603	-4.01849	5.85726e-05	0.00164181	Ptpru
ENSMUSG00000047963	4166.87	-1.82524	0.515366	-3.54164	0.000397652	0.00677001	Stbd1
ENSMUSG00000027985	18.3311	-1.82438	0.562087	-3.24572	0.00117153	0.0145142	Lef1
ENSMUSG00000047875	76.7852	-1.8224	0.344202	-5.29458	1.19289e-07	1.34253e-05	Gpr157
ENSMUSG00000050473	4.6369	-1.8214	0.557974	-3.26431	0.00109732	0.0138797	Slc35d3
ENSMUSG00000017713	49.1452	-1.81668	0.439689	-4.13172	3.60053e-05	0.00115107	Tha1
ENSMUSG00000021567	26.2751	-1.81478	0.562058	-3.22881	0.00124308	0.0151731	Nkd2
ENSMUSG00000078716	75.2109	-1.81265	0.433847	-4.17809	2.93965e-05	0.000975552	Tmem8b
ENSMUSG00000105590	22.9249	-1.79481	0.409001	-4.38827	1.14255e-05	0.000490869	NA
ENSMUSG00000097019	39.2737	-1.78633	0.361766	-4.93782	7.9e-07	6.4252e-05	NA
ENSMUSG00000025221	4.53325	-1.78424	0.548915	-3.25049	0.00115208	0.0143412	Kcnip2
ENSMUSG00000035279	33.8956	-1.78197	0.311506	-5.72048	1.06221e-08	1.99281e-06	Ssc5d
ENSMUSG00000061039	25.1707	-1.78074	0.423613	-4.20368	2.62605e-05	0.000894167	Olfr920
ENSMUSG00000023952	5924.54	-1.78021	0.409636	-4.34583	1.3875e-05	0.000568659	Gtpbp2
ENSMUSG00000023951	1332.01	-1.77806	0.401537	-4.42813	9.50542e-06	0.000421488	Vegfa
ENSMUSG00000097476	15.6582	-1.7746	0.477056	-3.7199	0.000199302	0.00400058	NA
ENSMUSG00000021010	25.9432	-1.77446	0.543691	-3.26372	0.00109958	0.0138859	Npas3
ENSMUSG00000025083	600.597	-1.76795	0.409539	-4.31692	1.58223e-05	0.000621206	Afap1l2
ENSMUSG00000073728	6.05792	-1.76744	0.55712	-3.17246	0.00151155	0.0174325	Tmem51os1
ENSMUSG00000056749	1838.78	-1.76282	0.371712	-4.74242	2.11177e-06	0.000135854	Nfil3
ENSMUSG00000085667	67.4108	-1.75643	0.381527	-4.60369	4.15066e-06	0.000225443	Gm12992
ENSMUSG00000045967	8.2729	-1.75294	0.529224	-3.31228	0.0009254	0.012279	Gpr158
ENSMUSG00000017446	479.807	-1.75132	0.477663	-3.66643	0.000245963	0.00473994	C1qtnf1
ENSMUSG00000038203	18.0173	-1.74916	0.544738	-3.21101	0.00132271	0.0158614	Hoxa13
ENSMUSG00000058297	25.3725	-1.74798	0.396897	-4.40412	1.06215e-05	0.000459974	Spock2
ENSMUSG00000090236	20.1233	-1.74598	0.463566	-3.76641	0.000165612	0.0035225	Car15
ENSMUSG00000032172	37.734	-1.74393	0.44666	-3.90438	9.44659e-05	0.00235096	Olfm2
ENSMUSG00000037833	81.3858	-1.74075	0.430382	-4.04466	5.23982e-05	0.00150917	Sh2d4b
ENSMUSG00000047787	15.9966	-1.74066	0.56207	-3.09686	0.0019558	0.0210276	Flrt1
ENSMUSG00000101365	12.9594	-1.73941	0.488029	-3.56414	0.000365046	0.00634565	NA
ENSMUSG00000039621	151.522	-1.73584	0.523977	-3.31282	0.000923613	0.012276	Prex1
ENSMUSG00000034968	6.5538	-1.73316	0.50124	-3.45774	0.000544728	0.00861132	Lbx2
ENSMUSG00000098134	181.321	-1.72534	0.345878	-4.98829	6.09165e-07	5.16868e-05	Rnf113a2
ENSMUSG00000040435	2928.45	-1.72475	0.375436	-4.59398	4.34867e-06	0.000234574	Ppp1r15a
ENSMUSG00000022101	17.7648	-1.72428	0.462689	-3.72664	0.000194049	0.00392525	Fgf17
ENSMUSG00000028943	804.769	-1.7186	0.561465	-3.06092	0.00220657	0.0229081	Espn
ENSMUSG00000062866	63.2794	-1.7185	0.432788	-3.97075	7.16457e-05	0.00191262	Phactr2
ENSMUSG00000014592	535.536	-1.71191	0.247613	-6.91363	4.72401e-12	2.18096e-09	Camta1
ENSMUSG00000027692	715.923	-1.71138	0.380649	-4.49596	6.92582e-06	0.000327453	Tnik
ENSMUSG00000037708	39.3048	-1.71009	0.443708	-3.8541	0.000116157	0.00271448	Spag6l
ENSMUSG00000086841	5546.68	-1.70863	0.366435	-4.66285	3.11853e-06	0.000185422	2410006H16Rik
ENSMUSG00000023084	29.1029	-1.70513	0.477312	-3.57237	0.000353769	0.00620562	Lrrc71
ENSMUSG00000030276	547.335	-1.70233	0.331545	-5.13452	2.82869e-07	2.74086e-05	Ttll3
ENSMUSG00000038276	50.2018	-1.69315	0.396875	-4.26621	1.98821e-05	0.000732308	Asic3
ENSMUSG00000028463	2711.75	-1.69021	0.467734	-3.6136	0.000301971	0.00555691	Car9
ENSMUSG00000027737	2312.65	-1.68774	0.522943	-3.22739	0.00124924	0.0152128	Slc7a11
ENSMUSG00000074340	87.7257	-1.68677	0.362459	-4.65367	3.26078e-06	0.000189572	Ovgp1
ENSMUSG00000078486	460.6	-1.68577	0.342335	-4.92434	8.46465e-07	6.77906e-05	Perm1
ENSMUSG00000020121	13.6029	-1.68306	0.535193	-3.14478	0.00166213	0.018676	Srgap1
ENSMUSG00000092470	28.6693	-1.67519	0.383917	-4.3634	1.28057e-05	0.000537008	NA
ENSMUSG00000085675	166.567	-1.67194	0.489141	-3.41811	0.000630575	0.00959121	NA
ENSMUSG00000026971	564.901	-1.66908	0.488951	-3.41359	0.000641134	0.00966751	Itgb6
ENSMUSG00000079484	34.5128	-1.66797	0.524804	-3.17827	0.00148156	0.0172139	Phyhd1
ENSMUSG00000066607	180.983	-1.66793	0.546759	-3.05057	0.0022841	0.0233969	6030419C18Rik
ENSMUSG00000103966	40.1843	-1.66713	0.543357	-3.0682	0.0021535	0.0226413	NA
ENSMUSG00000034858	179.42	-1.66351	0.351281	-4.73557	2.18442e-06	0.000138821	Fam214a
ENSMUSG00000029352	78.9414	-1.6598	0.506788	-3.27515	0.00105607	0.0134993	Crybb3
ENSMUSG00000042608	1295.78	-1.65434	0.404014	-4.09476	4.22612e-05	0.00129313	Stk40
ENSMUSG00000087113	147.763	-1.65361	0.512043	-3.22943	0.00124038	0.0151519	NA
ENSMUSG00000079057	140.776	-1.65091	0.38422	-4.29679	1.7329e-05	0.000663447	Cyp4v3
ENSMUSG00000053964	29.3634	-1.64658	0.444758	-3.70218	0.000213753	0.00421904	Lgals4
ENSMUSG00000081282	26.7657	-1.64582	0.509924	-3.22758	0.00124843	0.0152128	NA
ENSMUSG00000032446	578.082	-1.64417	0.351578	-4.67655	2.91748e-06	0.000176161	Eomes
ENSMUSG00000023411	46.6954	-1.64298	0.365732	-4.49229	7.04613e-06	0.000329176	Nfatc4
ENSMUSG00000067724	13.3259	-1.64047	0.546365	-3.00252	0.00267755	0.0262684	Gbx1
ENSMUSG00000102279	38.0251	-1.64035	0.532882	-3.07826	0.00208211	0.022098	NA
ENSMUSG00000036019	149.651	-1.63904	0.520296	-3.1502	0.00163161	0.0183858	Tmtc2
ENSMUSG00000026018	6.47633	-1.63833	0.465602	-3.51873	0.000433618	0.00720265	Ica1l
ENSMUSG00000103280	18.8236	-1.63807	0.377108	-4.34376	1.40062e-05	0.000572201	NA
ENSMUSG00000044667	106.899	-1.63706	0.557113	-2.93847	0.0032984	0.0303666	Plppr4
ENSMUSG00000033644	10.6668	-1.63647	0.42808	-3.82281	0.000131941	0.00295641	Piwil2
ENSMUSG00000000753	21.7348	-1.63576	0.491285	-3.32956	0.000869832	0.0118419	Serpinf1
ENSMUSG00000092286	22.4209	-1.63477	0.456842	-3.57841	0.000345686	0.00613828	NA
ENSMUSG00000106499	8.14208	-1.63195	0.512829	-3.18225	0.00146137	0.0170297	NA
ENSMUSG00000002459	114.269	-1.63147	0.310096	-5.26116	1.43151e-07	1.53656e-05	Rgs20
ENSMUSG00000037681	44.5091	-1.62933	0.522047	-3.12103	0.00180217	0.0197409	Esyt3
ENSMUSG00000005125	7454.54	-1.62759	0.321612	-5.06073	4.17657e-07	3.85644e-05	Ndrg1
ENSMUSG00000030882	149.072	-1.62304	0.222665	-7.28916	3.1189e-13	2.12858e-10	Dnhd1
ENSMUSG00000003410	21.7588	-1.62205	0.496981	-3.2638	0.00109927	0.0138859	Elavl3
ENSMUSG00000028179	976.365	-1.62099	0.475224	-3.411	0.000647257	0.00972248	Cth
ENSMUSG00000097812	21.3051	-1.61805	0.561561	-2.88134	0.00395985	0.0343034	NA
ENSMUSG00000035964	8.87921	-1.61531	0.551621	-2.9283	0.00340822	0.0311402	Tmem59l
ENSMUSG00000004933	118.986	-1.61512	0.47965	-3.36729	0.000759115	0.0108424	Matk
ENSMUSG00000032131	49.2207	-1.61501	0.395592	-4.08252	4.45507e-05	0.00133968	Abcg4
ENSMUSG00000074578	7313.6	-1.60886	0.269597	-5.96766	2.4068e-09	5.72418e-07	Zfos1
ENSMUSG00000028893	947.39	-1.60545	0.473298	-3.39205	0.000693724	0.0101908	Sesn2
ENSMUSG00000000409	152.635	-1.60295	0.486688	-3.2936	0.000989143	0.0128656	Lck
ENSMUSG00000028789	418.932	-1.59944	0.290933	-5.49763	3.8493e-08	5.36846e-06	Azin2
ENSMUSG00000101174	15.5706	-1.59762	0.518872	-3.07903	0.00207678	0.0220563	Hoxd4
ENSMUSG00000072919	18.6924	-1.59397	0.52308	-3.04729	0.00230917	0.023583	Noxred1
ENSMUSG00000027329	249.666	-1.59356	0.424811	-3.75122	0.000175974	0.00366833	Spef1
ENSMUSG00000044860	16.7916	-1.59208	0.524643	-3.0346	0.00240858	0.0243134	Gm1123
ENSMUSG00000028111	12.9212	-1.59046	0.444967	-3.57433	0.00035113	0.0062052	Ctsk
ENSMUSG00000028469	335.571	-1.59038	0.542423	-2.93199	0.00336795	0.0308441	Npr2
ENSMUSG00000015452	46.1766	-1.58912	0.313788	-5.0643	4.09899e-07	3.80721e-05	Ager
ENSMUSG00000078816	266.99	-1.5881	0.293253	-5.41547	6.11271e-08	7.738e-06	Prkcg
ENSMUSG00000095040	4.4902	-1.58579	0.500102	-3.17094	0.00151947	0.0174817	1700001J03Rik
ENSMUSG00000091412	18.8843	-1.58576	0.474352	-3.34299	0.000828803	0.011485	NA
ENSMUSG00000025314	769.409	-1.58431	0.327473	-4.83798	1.31162e-06	9.53174e-05	Ptprj
ENSMUSG00000084807	38.0086	-1.58343	0.463794	-3.41407	0.000639994	0.00966751	NA
ENSMUSG00000033249	19.9206	-1.58024	0.483681	-3.26711	0.0010865	0.0137824	Hsf4
ENSMUSG00000006931	117.325	-1.58015	0.435349	-3.62961	0.00028385	0.00532966	P3h4
ENSMUSG00000052783	95.6527	-1.57785	0.219289	-7.19531	6.23185e-13	3.62301e-10	Grk4
ENSMUSG00000042804	84.8071	-1.5747	0.542992	-2.90005	0.00373107	0.0328657	Gpr153
ENSMUSG00000034227	207.238	-1.57067	0.52007	-3.0201	0.00252691	0.025184	Foxj1
ENSMUSG00000032724	1452.35	-1.56092	0.338229	-4.61498	3.93134e-06	0.00021729	Abtb2
ENSMUSG00000000489	2761.22	-1.55381	0.389566	-3.98858	6.64697e-05	0.00181456	Pdgfb
ENSMUSG00000028211	620.284	-1.55154	0.408994	-3.79355	0.00014851	0.00321097	Trp53inp1
ENSMUSG00000030606	6.29373	-1.54788	0.521724	-2.96686	0.00300859	0.0284197	Hapln3
ENSMUSG00000032715	5274.78	-1.54676	0.561899	-2.75273	0.00591004	0.0447947	Trib3
ENSMUSG00000032611	20.3015	-1.54327	0.414346	-3.72459	0.000195632	0.00394202	1700102P08Rik
ENSMUSG00000025993	235.254	-1.53772	0.50027	-3.07378	0.00211362	0.0223267	Slc40a1
ENSMUSG00000033213	55.7493	-1.535	0.533332	-2.87813	0.00400042	0.0345405	AA467197
ENSMUSG00000036585	36.5431	-1.53244	0.302128	-5.07213	3.93379e-07	3.69753e-05	Fgf1
ENSMUSG00000102101	53.502	-1.5324	0.320314	-4.78405	1.71794e-06	0.000117246	Zbtb11os1
ENSMUSG00000026414	6252.01	-1.531	0.329088	-4.65225	3.28335e-06	0.00019018	Tnnt2
ENSMUSG00000000392	12.3471	-1.53096	0.515748	-2.96843	0.00299326	0.0283385	Fap
ENSMUSG00000038917	41.6795	-1.52996	0.461869	-3.31255	0.000924489	0.0122772	3930402G23Rik
ENSMUSG00000027071	46.3357	-1.52898	0.54803	-2.78996	0.00527146	0.0417699	P2rx3
ENSMUSG00000096035	394.256	-1.52471	0.333978	-4.56531	4.98761e-06	0.000256741	Gm1045
ENSMUSG00000075569	51.4038	-1.52371	0.452925	-3.36415	0.000767787	0.0109166	NA
ENSMUSG00000037217	21.52	-1.51887	0.454604	-3.34109	0.000834494	0.0114911	Syn1
ENSMUSG00000035270	17.3209	-1.51827	0.499095	-3.04204	0.00234977	0.0238271	Impg2
ENSMUSG00000084835	25.0076	-1.5119	0.389375	-3.88289	0.000103224	0.00250599	NA
ENSMUSG00000097948	10.0014	-1.50918	0.450552	-3.34963	0.000809195	0.0113087	NA
ENSMUSG00000069114	1238.84	-1.50817	0.394328	-3.82465	0.00013096	0.0029451	Zbtb10
ENSMUSG00000050526	4.92879	-1.5079	0.530545	-2.84217	0.00448074	0.0372648	4933406M09Rik
ENSMUSG00000031825	110.082	-1.50396	0.55099	-2.72955	0.00634202	0.0469357	Crispld2
ENSMUSG00000032313	625.442	-1.50305	0.322197	-4.66501	3.08609e-06	0.000184191	Tmem266
ENSMUSG00000009731	7.03874	-1.50156	0.478672	-3.13694	0.00170724	0.0190384	Kcnd1
ENSMUSG00000049086	25.1422	-1.49633	0.541287	-2.76439	0.00570301	0.0437842	Bmyc
ENSMUSG00000084979	37.0564	-1.49589	0.439313	-3.40506	0.0006615	0.00982362	NA
ENSMUSG00000028132	1093.17	-1.49501	0.524339	-2.85123	0.00435505	0.0364788	Tmem56
ENSMUSG00000091405	15.8516	-1.49487	0.506678	-2.95033	0.0031743	0.0295732	NA
ENSMUSG00000051890	188.359	-1.49271	0.426923	-3.49642	0.000471538	0.00766225	Klhdc1
ENSMUSG00000105095	44.4366	-1.49052	0.390406	-3.81788	0.000134603	0.00300549	NA
ENSMUSG00000035095	4324.26	-1.48918	0.324265	-4.59247	4.38031e-06	0.000235472	Fam167a
ENSMUSG00000029544	10.3395	-1.48501	0.56204	-2.64218	0.00823747	0.0562679	Cabp1
ENSMUSG00000035829	361.079	-1.48305	0.496263	-2.98844	0.00280404	0.027186	Ppp1r26
ENSMUSG00000044122	18.7283	-1.48137	0.418742	-3.53766	0.000403691	0.00683576	Proca1
ENSMUSG00000031302	9.78889	-1.48079	0.534316	-2.77138	0.0055819	0.0431979	Nlgn3
ENSMUSG00000045672	112.858	-1.48024	0.559353	-2.64635	0.00813666	0.0558955	Col27a1
ENSMUSG00000101009	13.6272	-1.47967	0.472406	-3.13219	0.00173506	0.0192647	1700108F19Rik
ENSMUSG00000090248	34.9757	-1.47953	0.445646	-3.31996	0.000900308	0.0120994	NA
ENSMUSG00000020142	2140.58	-1.47817	0.427675	-3.4563	0.000547646	0.00863092	Slc1a4
ENSMUSG00000089736	64.6045	-1.47775	0.31601	-4.67626	2.92156e-06	0.000176161	Tgfbr3l
ENSMUSG00000031700	3515.34	-1.47729	0.526042	-2.80831	0.00498024	0.0400512	Gpt2
ENSMUSG00000105636	11.585	-1.4772	0.431053	-3.42696	0.000610373	0.00936561	NA
ENSMUSG00000009596	4.48895	-1.47703	0.536534	-2.75292	0.0059067	0.0447911	Taf7l
ENSMUSG00000041245	5.34419	-1.47676	0.558104	-2.64603	0.00814417	0.0559065	Wnk3
ENSMUSG00000073197	10.1347	-1.47199	0.410755	-3.58361	0.000338877	0.00603786	5730507C01Rik
ENSMUSG00000078588	15.2313	-1.47076	0.418492	-3.51444	0.00044068	0.00725089	Ccdc24
ENSMUSG00000056216	3489.49	-1.47029	0.369251	-3.98182	6.83893e-05	0.00185087	Cebpg
ENSMUSG00000032988	306.008	-1.46933	0.373008	-3.93914	8.17728e-05	0.00209394	Slc16a8
ENSMUSG00000038894	1457.68	-1.46593	0.293778	-4.98991	6.04083e-07	5.16868e-05	Irs2
ENSMUSG00000025383	4454.51	-1.46577	0.347933	-4.2128	2.52224e-05	0.000867762	Il23a
ENSMUSG00000048388	612.669	-1.46526	0.527615	-2.77714	0.00548391	0.0426989	Fam171b
ENSMUSG00000038175	257.501	-1.46453	0.262697	-5.57498	2.47563e-08	3.80981e-06	Mylip
ENSMUSG00000039021	27.3671	-1.46149	0.376591	-3.88085	0.000104091	0.00251759	Ttc16
ENSMUSG00000030717	5342.09	-1.46079	0.451729	-3.23377	0.00122169	0.0149477	Nupr1
ENSMUSG00000102813	190.917	-1.45988	0.438845	-3.32665	0.000878961	0.0119043	NA
ENSMUSG00000038508	5.08913	-1.45748	0.53632	-2.71757	0.00657642	0.0481035	Gdf15
ENSMUSG00000024873	44.9433	-1.45479	0.404365	-3.59773	0.000321009	0.00579848	Cnih2
ENSMUSG00000028708	1558.44	-1.45413	0.303948	-4.78415	1.71714e-06	0.000117246	Mknk1
ENSMUSG00000029597	17.73	-1.45404	0.421328	-3.45109	0.00055833	0.00877287	Sds
ENSMUSG00000086163	14.3686	-1.45084	0.537175	-2.70087	0.00691586	0.0498411	NA
ENSMUSG00000032135	791.405	-1.44945	0.372646	-3.88962	0.000100399	0.00246245	Mcam
ENSMUSG00000037447	2874.93	-1.44809	0.292557	-4.94977	7.43022e-07	6.13853e-05	Arid5a
ENSMUSG00000022041	4.62732	-1.44637	0.524826	-2.7559	0.00585309	0.0445245	Chrna2
ENSMUSG00000086748	46.9456	-1.44553	0.390498	-3.70174	0.000214122	0.00421904	NA
ENSMUSG00000105076	13.4804	-1.44539	0.495957	-2.91435	0.00356424	0.0319703	A930003O13Rik
ENSMUSG00000038239	10.1783	-1.44464	0.451754	-3.19785	0.00138456	0.0163779	Hrc
ENSMUSG00000000093	14.0528	-1.44243	0.540628	-2.66806	0.00762898	0.053488	Tbx2
ENSMUSG00000033579	10.3771	-1.44155	0.559799	-2.57511	0.0100207	0.0642285	Fa2h
ENSMUSG00000007594	32.1682	-1.44026	0.353275	-4.07687	4.56461e-05	0.00136218	Hapln4
ENSMUSG00000046337	5.72368	-1.44	0.524634	-2.74477	0.00605528	0.0455386	Fam178b
ENSMUSG00000042659	466.217	-1.43169	0.545032	-2.6268	0.00861909	0.0579665	Arrdc4
ENSMUSG00000053641	1786.23	-1.4316	0.343439	-4.16842	3.06712e-05	0.00101357	Dennd4a
ENSMUSG00000085403	15.5471	-1.4297	0.4503	-3.175	0.00149837	0.0173794	NA
ENSMUSG00000086914	15.3187	-1.4296	0.473791	-3.01738	0.00254974	0.025372	Gm16124
ENSMUSG00000056596	32.1689	-1.42959	0.456838	-3.12931	0.00175217	0.0193689	Trnp1
ENSMUSG00000024843	10833.3	-1.42844	0.404075	-3.5351	0.000407627	0.00689496	Chka
ENSMUSG00000025176	141.19	-1.42809	0.359321	-3.97442	7.05519e-05	0.00189308	Hoga1
ENSMUSG00000048852	11.1437	-1.42727	0.532787	-2.67888	0.00738698	0.0522784	Gm12185
ENSMUSG00000037336	110.028	-1.42641	0.339057	-4.20699	2.58793e-05	0.000885026	Mfsd2b
ENSMUSG00000022479	1431.95	-1.42223	0.51362	-2.76904	0.00562225	0.0433853	Vdr
ENSMUSG00000092246	17.2678	-1.42162	0.465986	-3.05078	0.00228245	0.0233969	NA
ENSMUSG00000002083	669.666	-1.42067	0.40871	-3.47599	0.000508965	0.00816894	Bbc3
ENSMUSG00000031762	2447.97	-1.41862	0.53614	-2.64598	0.00814538	0.0559065	Mt2
ENSMUSG00000050650	4.55853	-1.41479	0.548304	-2.5803	0.00987151	0.0635835	Mrgpra1
ENSMUSG00000019326	19.7308	-1.41352	0.426962	-3.31066	0.000930771	0.0123086	Aoc3
ENSMUSG00000042408	944.701	-1.41329	0.286285	-4.93667	7.94682e-07	6.42996e-05	Zmym6
ENSMUSG00000045591	21.5306	-1.41315	0.517042	-2.73314	0.00627335	0.0466033	Olig3
ENSMUSG00000053654	8.29011	-1.4125	0.561636	-2.51497	0.0119043	0.0722064	Krt42
ENSMUSG00000037722	1077.63	-1.41237	0.340617	-4.14651	3.37576e-05	0.00109032	Gnpnat1
ENSMUSG00000032262	28.0538	-1.40899	0.559146	-2.5199	0.0117389	0.0714761	Elovl4
ENSMUSG00000097303	21.1178	-1.40887	0.463097	-3.04227	0.002348	0.0238271	NA
ENSMUSG00000026896	1044.54	-1.40825	0.330247	-4.26424	2.00583e-05	0.000732308	Ifih1
ENSMUSG00000044320	36.9686	-1.40623	0.395261	-3.55774	0.000374065	0.00647375	1700001O22Rik
ENSMUSG00000026825	122.697	-1.40567	0.420527	-3.34263	0.000829885	0.011485	Dnm1
ENSMUSG00000104528	19.3022	-1.40521	0.552782	-2.54207	0.0110197	0.0685212	NA
ENSMUSG00000085186	24.0065	-1.40388	0.523749	-2.68044	0.00735258	0.0521054	NA
ENSMUSG00000041954	8.02891	-1.40307	0.487163	-2.88009	0.00397557	0.0344016	Tnfrsf18
ENSMUSG00000097645	18.6756	-1.40277	0.454446	-3.08677	0.00202346	0.0216145	NA
ENSMUSG00000086228	10.04	-1.40174	0.540069	-2.59548	0.00944594	0.0617804	Ubap1l
ENSMUSG00000075511	27.5164	-1.4008	0.340399	-4.11517	3.86894e-05	0.00121488	NA
ENSMUSG00000051243	4.51309	-1.39883	0.525984	-2.65945	0.00782694	0.054459	Islr2
ENSMUSG00000024409	24.6467	-1.39709	0.378188	-3.69416	0.000220615	0.00431794	Psors1c2
ENSMUSG00000055322	65.2623	-1.39698	0.537706	-2.59804	0.00937563	0.0615514	Tns1
ENSMUSG00000094845	36.2052	-1.39604	0.381795	-3.65653	0.000255656	0.00489394	Tmem95
ENSMUSG00000070806	8.73318	-1.39435	0.501714	-2.77917	0.00544984	0.0425781	Zmynd12
ENSMUSG00000085912	7.59686	-1.39417	0.560547	-2.48717	0.0128765	0.0762729	Trp53cor1
ENSMUSG00000053522	5.1246	-1.39404	0.548138	-2.54324	0.010983	0.068413	Lgals7
ENSMUSG00000042589	44.6664	-1.39176	0.367843	-3.78357	0.000154592	0.00332872	Cux2
ENSMUSG00000036196	8.46203	-1.39098	0.477706	-2.9118	0.00359357	0.0321377	Slc26a8
ENSMUSG00000027356	5058.64	-1.39083	0.198692	-6.99993	2.56097e-12	1.29676e-09	Fermt1
ENSMUSG00000068259	6.00065	-1.38754	0.514772	-2.69544	0.00702958	0.0505003	Olfr461
ENSMUSG00000030621	108.559	-1.38544	0.509425	-2.71961	0.00653585	0.0478736	Me3
ENSMUSG00000015947	5.27326	-1.38495	0.522687	-2.64967	0.00805716	0.0555761	Fcgr1
ENSMUSG00000021815	84.2199	-1.38487	0.421153	-3.28829	0.00100797	0.0130546	Mss51
ENSMUSG00000079018	13.5443	-1.38319	0.561575	-2.46306	0.0137756	0.0798214	Ly6c1
ENSMUSG00000038569	128.267	-1.38207	0.332231	-4.15995	3.1832e-05	0.00104972	Rad9b
ENSMUSG00000105852	27.9643	-1.37994	0.386294	-3.57227	0.000353906	0.00620562	NA
ENSMUSG00000054256	26.2971	-1.3797	0.462482	-2.98326	0.00285199	0.0274329	Msi1
ENSMUSG00000027438	434.164	-1.3749	0.321353	-4.27846	1.8819e-05	0.000703339	Napb
ENSMUSG00000031294	35.2731	-1.37315	0.484432	-2.83455	0.00458905	0.0379328	D630029K05Rik
ENSMUSG00000039633	768.89	-1.3675	0.39963	-3.42192	0.000621796	0.00950373	Lonrf1
ENSMUSG00000056174	25.1513	-1.3672	0.427173	-3.20057	0.00137155	0.0162853	Col8a2
ENSMUSG00000092384	36.2616	-1.36696	0.366493	-3.72985	0.000191595	0.00389568	NA
ENSMUSG00000072770	141.172	-1.36476	0.260908	-5.23081	1.68771e-07	1.75443e-05	Acrbp
ENSMUSG00000091089	58.4394	-1.36386	0.54826	-2.48762	0.01286	0.0762324	NA
ENSMUSG00000040728	9112.44	-1.36375	0.323232	-4.21912	2.45259e-05	0.000853622	Esrp1
ENSMUSG00000031389	88.6361	-1.36145	0.290534	-4.686	2.78593e-06	0.000170823	Arhgap4
ENSMUSG00000097729	136.68	-1.36042	0.312763	-4.3497	1.36326e-05	0.000562092	2310015A10Rik
ENSMUSG00000061702	27.6203	-1.3578	0.467464	-2.9046	0.00367718	0.0326397	Tmem91
ENSMUSG00000083397	14.5955	-1.35622	0.392273	-3.45735	0.000545519	0.00861132	NA
ENSMUSG00000098678	45.3005	-1.35565	0.363538	-3.72904	0.00019221	0.00390314	Mroh6
ENSMUSG00000052616	4.68406	-1.35525	0.559903	-2.42051	0.0154987	0.086118	Ccdc79
ENSMUSG00000087347	24.0842	-1.35467	0.382836	-3.53851	0.000402393	0.00682112	NA
ENSMUSG00000005951	344.758	-1.35179	0.54273	-2.49073	0.0127481	0.0755978	Shpk
ENSMUSG00000097316	42.0184	-1.34886	0.454307	-2.96906	0.00298711	0.0283316	Gm10516
ENSMUSG00000055833	23.735	-1.3486	0.545564	-2.47195	0.013438	0.0784756	1700034H15Rik
ENSMUSG00000032265	55.0147	-1.3485	0.48493	-2.78082	0.00542219	0.0424751	Fam46a
ENSMUSG00000097892	4.51429	-1.34565	0.554655	-2.42611	0.0152618	0.0852239	NA
ENSMUSG00000082057	6.23981	-1.34387	0.471598	-2.84961	0.00437723	0.036645	NA
ENSMUSG00000031129	148.187	-1.34291	0.52177	-2.57376	0.0100601	0.0643756	Slc9a9
ENSMUSG00000032718	32.4077	-1.34132	0.561961	-2.38686	0.016993	0.0916031	Mansc1
ENSMUSG00000032252	4322.23	-1.33658	0.352209	-3.79486	0.000147726	0.00319843	Glce
ENSMUSG00000037235	1292.1	-1.33331	0.369086	-3.61245	0.000303313	0.00556854	Mxd4
ENSMUSG00000026679	124.966	-1.33243	0.237486	-5.61056	2.01677e-08	3.29763e-06	Enkur
ENSMUSG00000086245	34.512	-1.33033	0.461092	-2.88517	0.00391202	0.0340892	NA
ENSMUSG00000028015	445.089	-1.32951	0.408925	-3.25122	0.00114911	0.0143156	Ctso
ENSMUSG00000020598	56.1253	-1.32396	0.469915	-2.81744	0.00484085	0.0394327	Nrcam
ENSMUSG00000091514	37.6612	-1.32366	0.429843	-3.07941	0.00207408	0.0220563	NA
ENSMUSG00000054659	52.9486	-1.32172	0.468128	-2.82341	0.00475152	0.0389285	Pm20d2
ENSMUSG00000021751	421.974	-1.31942	0.519108	-2.54171	0.0110312	0.068523	Acox2
ENSMUSG00000022010	6843.11	-1.31876	0.227663	-5.7926	6.93067e-09	1.39475e-06	Tsc22d1
ENSMUSG00000096221	130.153	-1.31851	0.39719	-3.3196	0.000901453	0.0121045	NA
ENSMUSG00000102752	53.6161	-1.31838	0.437514	-3.01335	0.00258382	0.0255887	Gm7694
ENSMUSG00000028982	869.081	-1.3178	0.410311	-3.21172	0.00131945	0.0158344	Slc25a33
ENSMUSG00000068742	697.66	-1.31628	0.288045	-4.56972	4.88381e-06	0.000253845	Cry2
ENSMUSG00000018672	22.5656	-1.31627	0.499384	-2.6358	0.00839394	0.056985	Copz2
ENSMUSG00000070461	306.758	-1.31567	0.161752	-8.13386	4.15846e-16	5.93413e-13	NA
ENSMUSG00000028542	1308.27	-1.31169	0.478848	-2.73925	0.00615796	0.0460346	Slc6a9
ENSMUSG00000024386	6.31834	-1.31167	0.541318	-2.4231	0.0153885	0.0856798	Proc
ENSMUSG00000022096	846.302	-1.3113	0.463996	-2.8261	0.00471182	0.0388249	Hr
ENSMUSG00000023982	54.0124	-1.30931	0.467189	-2.80252	0.00507044	0.040649	Guca1a
ENSMUSG00000045094	57.5636	-1.30709	0.465282	-2.80924	0.00496588	0.0400251	Arhgef37
ENSMUSG00000028709	246.027	-1.3042	0.383864	-3.39756	0.000679892	0.0100398	Mob3c
ENSMUSG00000025235	819.002	-1.30134	0.257656	-5.0507	4.40201e-07	3.99413e-05	Bbs4
ENSMUSG00000024049	35.4995	-1.30069	0.379885	-3.42391	0.000617266	0.00945289	Myom1
ENSMUSG00000017737	3714.66	-1.29921	0.490642	-2.64799	0.0080972	0.0557219	Mmp9
ENSMUSG00000101482	6.87167	-1.29745	0.491862	-2.63784	0.00834365	0.0567954	NA
ENSMUSG00000033615	30.7877	-1.29714	0.472262	-2.74666	0.00602056	0.0454568	Cplx1
ENSMUSG00000024910	208.074	-1.29646	0.380876	-3.4039	0.000664316	0.0098468	Ctsw
ENSMUSG00000027602	727.938	-1.29195	0.314522	-4.10766	3.99689e-05	0.00123018	Map1lc3a
ENSMUSG00000026303	13.8318	-1.28913	0.536247	-2.40398	0.0162176	0.0888231	Mlph
ENSMUSG00000040340	7.5215	-1.28406	0.506974	-2.53279	0.0113158	0.0697858	1700019B03Rik
ENSMUSG00000026456	6019.52	-1.28347	0.411201	-3.12127	0.00180074	0.019739	Cyb5r1
ENSMUSG00000044167	922.716	-1.28346	0.227403	-5.64398	1.6616e-08	2.74549e-06	Foxo1
ENSMUSG00000046997	301.089	-1.28272	0.493177	-2.60093	0.00929722	0.0611645	Spsb4
ENSMUSG00000002228	646.021	-1.28173	0.277931	-4.61169	3.99402e-06	0.00021921	Ppm1j
ENSMUSG00000037266	6914.33	-1.28087	0.326311	-3.92529	8.66259e-05	0.00219672	Rsrp1
ENSMUSG00000044562	16.8947	-1.27915	0.53838	-2.37592	0.0175051	0.0933983	Rasip1
ENSMUSG00000038224	9.76342	-1.27821	0.444868	-2.87323	0.00406299	0.0348889	Serpinf2
ENSMUSG00000093622	18.7224	-1.27745	0.504064	-2.53431	0.011267	0.0696047	NA
ENSMUSG00000102375	5.33356	-1.27605	0.525054	-2.43032	0.0150855	0.084547	NA
ENSMUSG00000054206	98.9145	-1.27554	0.362942	-3.51445	0.000440661	0.00725089	Gzmm
ENSMUSG00000032380	250.126	-1.27526	0.465626	-2.73881	0.00616625	0.0460474	Dapk2
ENSMUSG00000001520	70.9552	-1.27492	0.383134	-3.32762	0.000875927	0.0118837	Nrip2
ENSMUSG00000007888	563.485	-1.2746	0.541724	-2.35285	0.0186302	0.097642	Crlf1
ENSMUSG00000016496	143.436	-1.27432	0.417488	-3.05234	0.00227065	0.0233262	Cd274
ENSMUSG00000032561	130.078	-1.2733	0.523127	-2.43402	0.0149323	0.0839813	Acpp
ENSMUSG00000001622	78.1482	-1.2732	0.530834	-2.39848	0.0164632	0.0896993	Csn3
ENSMUSG00000006342	20.1103	-1.2722	0.497241	-2.55851	0.0105122	0.0662122	Susd2
ENSMUSG00000042851	615.818	-1.27134	0.339071	-3.74947	0.000177207	0.00367939	Zc3h6
ENSMUSG00000051246	4.44304	-1.27048	0.526432	-2.41339	0.0158049	0.087368	Msantd1
ENSMUSG00000037605	136.229	-1.26861	0.454941	-2.78852	0.00529496	0.0418504	Adgrl3
ENSMUSG00000097298	51.8058	-1.26544	0.503454	-2.51352	0.0119532	0.0724156	NA
ENSMUSG00000048752	9.48719	-1.26402	0.458328	-2.75788	0.00581769	0.0443087	Prss50
ENSMUSG00000026875	3631.28	-1.26034	0.358408	-3.51648	0.000437307	0.00722569	Traf1
ENSMUSG00000026819	1571.92	-1.25926	0.321487	-3.917	8.96579e-05	0.002259	Slc25a25
ENSMUSG00000038524	764.403	-1.25918	0.324811	-3.87665	0.000105903	0.00255748	Fchsd1
ENSMUSG00000046768	213.953	-1.25841	0.485435	-2.59233	0.00953293	0.0620649	Rhoj
ENSMUSG00000040093	500.268	-1.25755	0.535963	-2.34634	0.0189588	0.0988689	Bmf
ENSMUSG00000057103	28.3129	-1.25621	0.431984	-2.908	0.00363748	0.0323682	Nat8f1
ENSMUSG00000027015	23.8811	-1.2558	0.456671	-2.7499	0.00596132	0.0450963	Cybrd1
ENSMUSG00000087230	29.5074	-1.25489	0.381972	-3.2853	0.00101873	0.0131505	NA
ENSMUSG00000086968	29.6398	-1.25395	0.424682	-2.95267	0.00315041	0.0294357	4933431E20Rik
ENSMUSG00000087501	17.0924	-1.25181	0.501996	-2.49366	0.0126433	0.0752037	NA
ENSMUSG00000097847	13.9093	-1.25153	0.520083	-2.40641	0.0161102	0.08842	NA
ENSMUSG00000036151	59.6219	-1.24714	0.364211	-3.42423	0.00061655	0.00945116	Tm6sf2
ENSMUSG00000097637	27.772	-1.24488	0.386538	-3.22059	0.00127925	0.0154703	4933417D19Rik
ENSMUSG00000034731	507.714	-1.23991	0.322426	-3.84555	0.000120281	0.00277247	Dgkh
ENSMUSG00000102018	45.7082	-1.23929	0.363397	-3.41029	0.000648949	0.00973389	NA
ENSMUSG00000040350	281.121	-1.23898	0.378036	-3.27741	0.00104764	0.0134463	Trim7
ENSMUSG00000048096	5.79612	-1.23686	0.506276	-2.44306	0.0145634	0.0825497	Lmod1
ENSMUSG00000035711	42.8605	-1.23638	0.450308	-2.74562	0.00603961	0.0454912	Dok3
ENSMUSG00000027932	206.786	-1.23517	0.357737	-3.45273	0.000554941	0.00872836	Slc27a3
ENSMUSG00000028456	1549.92	-1.23505	0.266038	-4.64238	3.4442e-06	0.000197865	Unc13b
ENSMUSG00000047227	38.2767	-1.2312	0.336248	-3.66157	0.000250674	0.0048103	Gm527
ENSMUSG00000048249	835.541	-1.22965	0.320939	-3.83142	0.000127405	0.00289	Crebrf
ENSMUSG00000084941	30.908	-1.22619	0.348588	-3.5176	0.000435465	0.00721805	Gm11944
ENSMUSG00000030613	132.138	-1.22523	0.403512	-3.03642	0.00239405	0.0241824	Ccdc90b
ENSMUSG00000039328	456.944	-1.22508	0.461242	-2.65604	0.00790644	0.0548662	Rnf122
ENSMUSG00000071757	1878.46	-1.22306	0.231316	-5.28739	1.24071e-07	1.38124e-05	Zhx2
ENSMUSG00000078651	593.963	-1.2214	0.363823	-3.35713	0.000787567	0.0111073	Aoc2
ENSMUSG00000034799	357.499	-1.21876	0.285811	-4.26421	2.00607e-05	0.000732308	Unc13a
ENSMUSG00000020038	1093.4	-1.21721	0.304135	-4.0022	6.27574e-05	0.00172522	Cry1
ENSMUSG00000085465	69.2216	-1.21526	0.281817	-4.31222	1.61626e-05	0.000630695	NA
ENSMUSG00000043099	7.53328	-1.21507	0.472949	-2.56913	0.0101955	0.0648717	Hic1
ENSMUSG00000078671	6536.89	-1.21406	0.248604	-4.88349	1.04223e-06	7.94168e-05	Chd2
ENSMUSG00000038011	24.3378	-1.21308	0.409457	-2.96266	0.00304998	0.0286165	Dnah10
ENSMUSG00000002076	17.4885	-1.21206	0.517809	-2.34075	0.0192449	0.0997647	Hsf2bp
ENSMUSG00000079019	23.9048	-1.21107	0.327902	-3.69338	0.000221292	0.00432581	Insl3
ENSMUSG00000029313	7353.87	-1.20947	0.218817	-5.52733	3.25141e-08	4.68233e-06	Aff1
ENSMUSG00000101304	38.1027	-1.20834	0.350713	-3.44538	0.00057025	0.00889782	Plet1os
ENSMUSG00000063714	111.622	-1.20805	0.271363	-4.4518	8.51516e-06	0.000385276	NA
ENSMUSG00000052812	1156.4	-1.20805	0.300554	-4.0194	5.83459e-05	0.00163838	Atad2b
ENSMUSG00000081884	8.39573	-1.20801	0.508216	-2.37695	0.0174564	0.0932334	NA
ENSMUSG00000035504	336.834	-1.20767	0.513174	-2.35334	0.0186056	0.0975714	Reep6
ENSMUSG00000059742	210.203	-1.20765	0.231352	-5.21998	1.78939e-07	1.84173e-05	Kcnh7
ENSMUSG00000025020	7.28069	-1.20739	0.507111	-2.38093	0.0172692	0.0926752	Slit1
ENSMUSG00000000126	361.409	-1.20499	0.497193	-2.42358	0.0153684	0.0856344	Wnt9a
ENSMUSG00000020475	72.1604	-1.20494	0.353365	-3.40989	0.00064989	0.00973408	Pgam2
ENSMUSG00000020661	1706.67	-1.20324	0.342596	-3.51213	0.000444538	0.00727624	Dnmt3a
ENSMUSG00000037580	269.11	-1.203	0.379226	-3.17226	0.00151259	0.0174325	Gch1
ENSMUSG00000028011	18.6045	-1.2021	0.45865	-2.62096	0.00876819	0.058518	Tdo2
ENSMUSG00000085586	108.816	-1.20061	0.402049	-2.98624	0.00282432	0.0273411	NA
ENSMUSG00000087610	23.9936	-1.19912	0.349855	-3.42747	0.000609232	0.00936247	Gm16253
ENSMUSG00000062157	563.889	-1.19839	0.494119	-2.4253	0.0152958	0.0852922	Ifnlr1
ENSMUSG00000034845	14.3912	-1.19784	0.467958	-2.55971	0.0104761	0.0661212	Plvap
ENSMUSG00000021253	1603.41	-1.19783	0.297123	-4.03143	5.54384e-05	0.00157648	Tgfb3
ENSMUSG00000054046	17.6359	-1.19751	0.453891	-2.63832	0.00833189	0.05674	Klk13
ENSMUSG00000025328	1067.13	-1.19726	0.509199	-2.35127	0.0187097	0.0978388	Padi3
ENSMUSG00000059142	619.372	-1.19726	0.404611	-2.95903	0.00308608	0.0289035	Zfp945
ENSMUSG00000070891	5.47116	-1.19689	0.488701	-2.44914	0.0143199	0.0819037	NA
ENSMUSG00000078490	181.471	-1.19565	0.440576	-2.71383	0.00665102	0.0485257	Cfap74
ENSMUSG00000034245	605.899	-1.19562	0.444727	-2.68844	0.00717874	0.0512669	Hdac11
ENSMUSG00000106178	8.37275	-1.1953	0.435251	-2.74622	0.00602855	0.0454734	NA
ENSMUSG00000087231	59.5479	-1.19524	0.41911	-2.85186	0.00434648	0.0364469	E230016M11Rik
ENSMUSG00000034636	3394	-1.19088	0.238184	-4.99982	5.73829e-07	5.00411e-05	Zyg11b
ENSMUSG00000035745	44.0869	-1.19001	0.428106	-2.7797	0.00544091	0.0425391	Grin3b
ENSMUSG00000085669	5.79782	-1.18751	0.466992	-2.54289	0.0109941	0.0684547	NA
ENSMUSG00000029413	442.268	-1.18529	0.420594	-2.81814	0.00483031	0.0394082	Naaa
ENSMUSG00000011148	220.762	-1.18262	0.500811	-2.36141	0.0182055	0.0961224	Adssl1
ENSMUSG00000038188	7.4205	-1.18066	0.465857	-2.53439	0.0112642	0.0696047	Scarf1
ENSMUSG00000025432	24.9466	-1.17847	0.44365	-2.6563	0.00790032	0.054848	Avil
ENSMUSG00000025735	73.1753	-1.17724	0.37532	-3.13664	0.00170893	0.0190384	Rhbdl1
ENSMUSG00000097534	63.7732	-1.17709	0.2913	-4.04081	5.32664e-05	0.00153023	Gm16675
ENSMUSG00000037868	127.648	-1.17664	0.469128	-2.50814	0.0121369	0.0732462	Egr2
ENSMUSG00000097048	306.279	-1.17628	0.28779	-4.08728	4.36457e-05	0.00132331	1600020E01Rik
ENSMUSG00000086544	72.5879	-1.17601	0.245564	-4.78901	1.67608e-06	0.000116413	Chn1os3
ENSMUSG00000078349	51.6784	-1.17555	0.293967	-3.99892	6.36323e-05	0.00174622	NA
ENSMUSG00000104010	10.8943	-1.17187	0.468906	-2.49915	0.0124493	0.0744443	NA
ENSMUSG00000035161	1735.85	-1.16841	0.189928	-6.15187	7.65758e-10	2.18547e-07	Ints6
ENSMUSG00000042507	3024.63	-1.16598	0.273133	-4.26892	1.96419e-05	0.000725456	Elmsan1
ENSMUSG00000091764	51.133	-1.16367	0.323485	-3.59729	0.000321552	0.00580073	Zfp964
ENSMUSG00000074899	78.1426	-1.16342	0.374709	-3.10485	0.00190372	0.020623	NA
ENSMUSG00000081904	10.7866	-1.16029	0.493618	-2.35058	0.0187444	0.0979464	NA
ENSMUSG00000045917	475.126	-1.15918	0.229313	-5.05501	4.30369e-07	3.92762e-05	6330416G13Rik
ENSMUSG00000026142	1610.4	-1.15859	0.389477	-2.97472	0.00293254	0.0280001	Rhbdd1
ENSMUSG00000103839	63.1466	-1.15745	0.356638	-3.24546	0.00117263	0.0145164	NA
ENSMUSG00000002108	59.0722	-1.15728	0.43616	-2.65334	0.00796994	0.0551849	Nr1h3
ENSMUSG00000037826	297.249	-1.15715	0.24748	-4.67573	2.9291e-06	0.000176161	Ppm1k
ENSMUSG00000027938	80.2056	-1.15452	0.364226	-3.16978	0.00152554	0.0175303	Creb3l4
ENSMUSG00000076441	222.026	-1.15201	0.434833	-2.64932	0.00806539	0.0555761	Ass1
ENSMUSG00000046876	412.842	-1.15127	0.252392	-4.56144	5.08045e-06	0.000258907	Atxn1
ENSMUSG00000031066	1454.85	-1.15122	0.440644	-2.61258	0.00898624	0.0595931	Usp11
ENSMUSG00000020034	379.357	-1.14948	0.393278	-2.92283	0.00346867	0.0314182	Tcp11l2
ENSMUSG00000041028	14548.4	-1.14942	0.284481	-4.04042	5.33566e-05	0.00153023	Ghitm
ENSMUSG00000070737	79.6848	-1.14728	0.239809	-4.78413	1.71726e-06	0.000117246	Gm12942
ENSMUSG00000027253	220.288	-1.14665	0.476162	-2.4081	0.0160357	0.0881036	Lrp4
ENSMUSG00000036534	1271.88	-1.14612	0.312678	-3.66548	0.000246876	0.00474904	Slc38a7
ENSMUSG00000038578	2128.52	-1.14565	0.3415	-3.35474	0.000794386	0.011178	Susd1
ENSMUSG00000028701	304.111	-1.14448	0.296868	-3.85519	0.000115638	0.00271325	Lurap1
ENSMUSG00000087142	60.3222	-1.14441	0.320989	-3.56525	0.000363505	0.00632587	NA
ENSMUSG00000038658	2884.49	-1.14149	0.322199	-3.54281	0.00039589	0.00676564	Ric1
ENSMUSG00000030562	772.681	-1.14147	0.402455	-2.83628	0.00456428	0.0377479	Nox4
ENSMUSG00000049106	2402.4	-1.14089	0.167709	-6.80279	1.0261e-11	4.35318e-09	Dcaf5
ENSMUSG00000038570	15.8321	-1.13904	0.347211	-3.28053	0.00103611	0.01332	Saxo2
ENSMUSG00000018554	19.845	-1.13683	0.484296	-2.34739	0.0189054	0.0986561	Ybx2
ENSMUSG00000019789	22.5463	-1.13656	0.457072	-2.48662	0.0128964	0.0762922	Hey2
ENSMUSG00000029814	12.2925	-1.13556	0.399554	-2.84207	0.00448212	0.0372648	Igf2bp3
ENSMUSG00000024664	4128.84	-1.13437	0.409682	-2.7689	0.00562459	0.0433853	Fads3
ENSMUSG00000041440	324.02	-1.13198	0.274821	-4.11897	3.80577e-05	0.00120685	Gk5
ENSMUSG00000021066	193.581	-1.1314	0.368591	-3.06953	0.00214394	0.0225559	Atl1
ENSMUSG00000037126	1113.77	-1.13104	0.371719	-3.04273	0.00234446	0.0238271	Psd
ENSMUSG00000028059	10349.1	-1.13084	0.300884	-3.7584	0.000171004	0.00360298	Arhgef2
ENSMUSG00000018012	298.881	-1.12729	0.459917	-2.45108	0.0142426	0.0816235	Rac3
ENSMUSG00000040447	3256.9	-1.12713	0.463626	-2.43112	0.0150523	0.0844747	Spns2
ENSMUSG00000093577	23.7032	-1.12692	0.405236	-2.78091	0.00542072	0.0424751	NA
ENSMUSG00000055707	2185.12	-1.12673	0.146197	-7.70696	1.28852e-14	1.12366e-11	Klhl26
ENSMUSG00000030465	503.464	-1.12514	0.314856	-3.57351	0.000352222	0.0062052	Psd3
ENSMUSG00000025085	3438.67	-1.12503	0.429742	-2.61793	0.00884648	0.0588653	Ablim1
ENSMUSG00000097092	43.5461	-1.12441	0.349265	-3.21937	0.00128472	0.0155125	NA
ENSMUSG00000041936	23994.1	-1.12118	0.336927	-3.32767	0.000875741	0.0118837	Agrn
ENSMUSG00000029735	322.848	-1.1203	0.213028	-5.25896	1.44876e-07	1.53656e-05	Tpk1
ENSMUSG00000054555	1623.41	-1.12029	0.365434	-3.06564	0.00217202	0.0227066	Adam12
ENSMUSG00000025357	1042.53	-1.11993	0.437629	-2.55909	0.0104945	0.066211	Dgka
ENSMUSG00000027583	168.915	-1.11852	0.346688	-3.22632	0.00125394	0.0152582	Zbtb46
ENSMUSG00000096959	10.3669	-1.11282	0.455423	-2.4435	0.0145457	0.0825451	NA
ENSMUSG00000026950	41.263	-1.11083	0.392506	-2.83011	0.00465325	0.0383826	Neb
ENSMUSG00000033863	1363.84	-1.11057	0.32598	-3.40687	0.000657132	0.0097835	Klf9
ENSMUSG00000026932	360.986	-1.11042	0.348813	-3.18343	0.00145542	0.0169731	Nacc2
ENSMUSG00000053461	28.5756	-1.10841	0.461665	-2.40089	0.0163551	0.0892339	Hhipl2
ENSMUSG00000029009	1363.09	-1.10818	0.286713	-3.86512	0.000111033	0.00264474	Mthfr
ENSMUSG00000021061	212.579	-1.10718	0.378702	-2.92361	0.00346001	0.0314123	Sptb
ENSMUSG00000028545	673.926	-1.10687	0.251635	-4.39871	1.08896e-05	0.000469597	Bend5
ENSMUSG00000027570	52.0612	-1.10504	0.417283	-2.64817	0.00809296	0.0557219	Col9a3
ENSMUSG00000085289	100.011	-1.1045	0.362806	-3.04433	0.00233198	0.0237541	NA
ENSMUSG00000106025	27.5483	-1.10222	0.419437	-2.62785	0.00859257	0.0578377	NA
ENSMUSG00000104168	19.2616	-1.10135	0.44835	-2.45645	0.0140319	0.0807845	NA
ENSMUSG00000026072	516.991	-1.10133	0.319561	-3.44637	0.000568165	0.00887412	Il1r1
ENSMUSG00000035112	112.639	-1.10075	0.431504	-2.55095	0.0107429	0.0672371	Wnk4
ENSMUSG00000024975	835.683	-1.10031	0.354212	-3.10636	0.00189408	0.0205327	Pdcd4
ENSMUSG00000031513	4838.86	-1.10007	0.305522	-3.6006	0.000317478	0.00575213	Leprotl1
ENSMUSG00000029392	229.241	-1.09984	0.421123	-2.6117	0.00900939	0.0596207	Rilpl1
ENSMUSG00000014846	143.347	-1.09778	0.351205	-3.12575	0.00177351	0.0195086	Tppp3
ENSMUSG00000021892	1272.34	-1.0952	0.281347	-3.89271	9.91309e-05	0.00243896	Sh3bp5
ENSMUSG00000017167	476.184	-1.09454	0.384647	-2.84556	0.00443333	0.0369962	Cntnap1
ENSMUSG00000042359	17.9358	-1.09299	0.443884	-2.46233	0.0138036	0.0799246	Osbpl6
ENSMUSG00000028841	1357.48	-1.08951	0.21606	-5.04265	4.59128e-07	4.13877e-05	Cnksr1
ENSMUSG00000041143	444.411	-1.08917	0.346219	-3.14589	0.00165581	0.0186184	Tmco4
ENSMUSG00000025650	13265.5	-1.08878	0.358831	-3.03424	0.00241144	0.0243267	Col7a1
ENSMUSG00000063659	4766.33	-1.0856	0.378513	-2.86806	0.00412997	0.0352598	Zbtb18
ENSMUSG00000037242	8803.99	-1.08231	0.19969	-5.41994	5.96194e-08	7.6085e-06	Clic4
ENSMUSG00000103486	90.2992	-1.08156	0.384084	-2.81594	0.00486354	0.039556	NA
ENSMUSG00000078851	48.7107	-1.07979	0.455343	-2.37138	0.0177219	0.0941702	Hist3h2a
ENSMUSG00000034463	2753.52	-1.07956	0.309557	-3.48744	0.000487662	0.00787533	Scara3
ENSMUSG00000034460	857.895	-1.07801	0.263315	-4.09399	4.24007e-05	0.00129487	Six4
ENSMUSG00000040651	1717.08	-1.07689	0.28905	-3.7256	0.00019485	0.00393637	Fam208a
ENSMUSG00000050271	2857.58	-1.07417	0.271676	-3.95388	7.68952e-05	0.0020095	D8Ertd82e
ENSMUSG00000049184	249.379	-1.0716	0.318361	-3.36599	0.000762686	0.010862	Purg
ENSMUSG00000020635	104.914	-1.06723	0.396434	-2.69208	0.00710081	0.0508724	Fkbp1b
ENSMUSG00000084797	37.4144	-1.06681	0.365563	-2.91827	0.00351982	0.031709	NA
ENSMUSG00000087141	773.298	-1.06594	0.308534	-3.45487	0.000550556	0.00866808	Plcxd2
ENSMUSG00000036641	28.3463	-1.0644	0.425634	-2.50075	0.0123931	0.0742009	NA
ENSMUSG00000085355	61.6312	-1.06426	0.246687	-4.31422	1.60169e-05	0.000626975	NA
ENSMUSG00000026317	439.112	-1.06322	0.32287	-3.29303	0.00099114	0.0128693	Cln8
ENSMUSG00000027122	2959.09	-1.06255	0.308851	-3.44031	0.000581039	0.00903921	Arl14ep
ENSMUSG00000026970	8265.36	-1.0602	0.212345	-4.99279	5.95147e-07	5.13298e-05	Rbms1
ENSMUSG00000092593	21.3278	-1.05987	0.384884	-2.75373	0.00589205	0.0447232	Gm20492
ENSMUSG00000098065	7.24866	-1.05961	0.446046	-2.37556	0.0175225	0.0934275	Gm5177
ENSMUSG00000014470	1494.94	-1.05932	0.226633	-4.67417	2.95139e-06	0.000176824	Rnf166
ENSMUSG00000032839	497.635	-1.05902	0.301523	-3.51224	0.000444352	0.00727624	Trpc1
ENSMUSG00000022094	5006.41	-1.0589	0.288224	-3.67387	0.000238907	0.00461838	Slc39a14
ENSMUSG00000071103	43.8729	-1.05775	0.351249	-3.01141	0.00260039	0.0257043	1700029J07Rik
ENSMUSG00000058706	1064.73	-1.05591	0.231027	-4.57053	4.86488e-06	0.000253701	0610030E20Rik
ENSMUSG00000040848	8607.98	-1.05458	0.406599	-2.59367	0.00949578	0.0618743	Sft2d2
ENSMUSG00000036256	4557.34	-1.05358	0.407935	-2.58271	0.00980283	0.0633231	Igfbp7
ENSMUSG00000093553	26.1082	-1.05356	0.41091	-2.56397	0.0103484	0.0655788	NA
ENSMUSG00000045312	1389.91	-1.05223	0.441881	-2.38126	0.0172534	0.0926287	Lhfpl2
ENSMUSG00000055013	2581.24	-1.05172	0.220388	-4.77215	1.82267e-06	0.000121567	Agap1
ENSMUSG00000097164	273.271	-1.05117	0.332955	-3.15709	0.00159353	0.0180865	Cep83os
ENSMUSG00000074818	242.418	-1.05038	0.400465	-2.62291	0.00871822	0.0582621	Pdzd7
ENSMUSG00000007207	1250.99	-1.04992	0.189283	-5.5468	2.90938e-08	4.39121e-06	Stx1a
ENSMUSG00000002222	3839.23	-1.0457	0.199745	-5.23519	1.64815e-07	1.72474e-05	Rmnd5a
ENSMUSG00000026946	958.136	-1.04552	0.243984	-4.28521	1.82567e-05	0.00069221	Nmi
ENSMUSG00000019302	3348.4	-1.04526	0.424481	-2.46244	0.0137995	0.0799246	Atp6v0a1
ENSMUSG00000036002	544.107	-1.04398	0.279132	-3.74011	0.000183942	0.0037842	Fam214b
ENSMUSG00000053226	180.314	-1.04277	0.364604	-2.86001	0.0042363	0.0357704	Dand5
ENSMUSG00000044676	145.604	-1.04264	0.418609	-2.49073	0.012748	0.0755978	Zfp612
ENSMUSG00000090093	22.7359	-1.04128	0.425781	-2.44557	0.0144623	0.0822515	NA
ENSMUSG00000020491	527.061	-1.04021	0.311277	-3.34175	0.000832509	0.0114911	2810021J22Rik
ENSMUSG00000028669	1762.01	-1.03994	0.217821	-4.77428	1.80351e-06	0.000120982	Pithd1
ENSMUSG00000029804	1296.91	-1.03963	0.399888	-2.59981	0.00932767	0.0613134	Herc3
ENSMUSG00000045216	4962.67	-1.03845	0.410042	-2.53256	0.0113235	0.0697858	Hs6st1
ENSMUSG00000052407	87.5468	-1.03747	0.211197	-4.91233	9.00002e-07	7.17123e-05	Ccdc171
ENSMUSG00000032387	30.9192	-1.03743	0.415768	-2.4952	0.0125885	0.0749913	Rbpms2
ENSMUSG00000020715	5108.81	-1.03445	0.326433	-3.16894	0.00152996	0.0175683	Ern1
ENSMUSG00000104950	104.611	-1.03362	0.313832	-3.29356	0.000989284	0.0128656	NA
ENSMUSG00000034613	566.503	-1.02951	0.354981	-2.9002	0.0037293	0.0328657	Ppm1h
ENSMUSG00000049670	17.4165	-1.02921	0.421524	-2.44164	0.0146208	0.0827039	Morn4
ENSMUSG00000031805	1816.1	-1.02846	0.164805	-6.24043	4.36365e-10	1.29238e-07	Jak3
ENSMUSG00000033326	4309.06	-1.02647	0.218524	-4.69731	2.63607e-06	0.000162907	Kdm4a
ENSMUSG00000030643	153.636	-1.02515	0.402255	-2.5485	0.0108188	0.0676586	Rab30
ENSMUSG00000020564	2012.76	-1.02399	0.218388	-4.68886	2.74738e-06	0.00016912	Atxn7l1
ENSMUSG00000030499	1208.77	-1.0226	0.358164	-2.85513	0.00430194	0.0362272	Kctd15
ENSMUSG00000042826	244.367	-1.02216	0.429147	-2.38185	0.0172261	0.0925389	Fgf11
ENSMUSG00000036944	716.597	-1.02177	0.325002	-3.14389	0.00166718	0.018706	Tmem71
ENSMUSG00000086075	82.0532	-1.01832	0.382669	-2.6611	0.00778868	0.0542461	NA
ENSMUSG00000085664	19.2902	-1.01739	0.383941	-2.64985	0.0080527	0.0555761	NA
ENSMUSG00000038400	6865.66	-1.01715	0.175579	-5.79314	6.90833e-09	1.39475e-06	Pmepa1
ENSMUSG00000037887	1984.21	-1.01465	0.422549	-2.40126	0.0163386	0.0892339	Dusp8
ENSMUSG00000004085	6255.04	-1.01404	0.224725	-4.51235	6.41138e-06	0.000307535	Zak
ENSMUSG00000086390	115.271	-1.01397	0.425057	-2.3855	0.017056	0.0918134	NA
ENSMUSG00000029068	4176.56	-1.01291	0.222111	-4.56037	5.10631e-06	0.000258907	Ccnl2
ENSMUSG00000020669	313.068	-1.01291	0.316988	-3.19541	0.00139632	0.0164797	Sh3yl1
ENSMUSG00000031644	1577.02	-1.0128	0.246308	-4.11191	3.92398e-05	0.00122114	Nek1
ENSMUSG00000041120	380.452	-1.01132	0.408748	-2.47418	0.0133542	0.0781581	Nbl1
ENSMUSG00000043243	576.833	-1.01	0.230476	-4.38225	1.17459e-05	0.000499663	Fam129c
ENSMUSG00000031258	32.7803	-1.00934	0.368489	-2.73912	0.00616034	0.0460346	Xkrx
ENSMUSG00000027713	195.755	-1.00912	0.254578	-3.96389	7.37392e-05	0.00194863	1810062G17Rik
ENSMUSG00000003282	342.165	-1.00912	0.298518	-3.38042	0.000723739	0.010504	Plag1
ENSMUSG00000040287	116.852	-1.00817	0.301478	-3.34411	0.000825483	0.0114568	Stac3
ENSMUSG00000034832	3670.39	-1.00725	0.185248	-5.4373	5.40931e-08	7.01735e-06	Tet3
ENSMUSG00000032913	1299.74	-1.00518	0.27538	-3.65015	0.00026209	0.00499275	Lrig2
ENSMUSG00000074063	3668.87	-1.00331	0.337486	-2.97288	0.0029502	0.0280545	Osgin1
ENSMUSG00000072915	286.308	-1.00272	0.314925	-3.184	0.00145257	0.0169524	LOC102642717
ENSMUSG00000002983	1226.21	-1.00269	0.361758	-2.77171	0.00557634	0.0431979	Relb
ENSMUSG00000086962	26.3212	-1.00265	0.370182	-2.70853	0.00675812	0.0490214	NA
ENSMUSG00000092203	5928.28	-1.00247	0.329532	-3.04211	0.00234925	0.0238271	1110038B12Rik
ENSMUSG00000037685	1019.33	-1.00056	0.343409	-2.91362	0.00357268	0.0320226	Atp8a1
ENSMUSG00000105556	49.713	-0.99988	0.292647	-3.41668	0.000633899	0.00961383	NA
ENSMUSG00000052155	857.541	-0.999654	0.261508	-3.82264	0.000132028	0.00295641	Acvr2a
ENSMUSG00000034801	2467.35	-0.99939	0.248261	-4.02557	5.68381e-05	0.00160903	Sos2
ENSMUSG00000036792	806.972	-0.998896	0.262507	-3.80522	0.000141677	0.00311507	Mbd5
ENSMUSG00000032278	39.522	-0.996656	0.415767	-2.39715	0.0165232	0.089948	Paqr5
ENSMUSG00000097178	145.856	-0.995115	0.406331	-2.44902	0.0143244	0.0819037	NA
ENSMUSG00000078515	3860.5	-0.990646	0.266849	-3.71238	0.000205319	0.00410038	Ddi2
ENSMUSG00000086158	92.1248	-0.990406	0.363747	-2.72279	0.0064734	0.0475369	Ccpg1os
ENSMUSG00000028104	369.394	-0.988815	0.311628	-3.17306	0.00150842	0.0174229	Polr3gl
ENSMUSG00000015093	33.3485	-0.988158	0.404495	-2.44294	0.014568	0.0825497	Clic3
ENSMUSG00000034614	190.011	-0.986812	0.373179	-2.64434	0.00818505	0.0560562	Pik3ip1
ENSMUSG00000020647	888.987	-0.98665	0.332644	-2.96608	0.00301619	0.0284197	Ncoa1
ENSMUSG00000031822	1608.04	-0.986417	0.314722	-3.13425	0.00172294	0.0191808	Gse1
ENSMUSG00000069094	3677.57	-0.983951	0.271423	-3.62515	0.000288792	0.00538737	Pde7a
ENSMUSG00000035873	3803.13	-0.983686	0.30523	-3.22277	0.00126959	0.015389	Pawr
ENSMUSG00000029449	60.5669	-0.982768	0.283668	-3.4645	0.000531226	0.00845705	Rhof
ENSMUSG00000078552	21.8547	-0.98197	0.345834	-2.83943	0.00451945	0.0374363	Dcdc2b
ENSMUSG00000038545	1423.17	-0.981212	0.307319	-3.19281	0.00140896	0.0165666	Cul7
ENSMUSG00000020657	842.409	-0.980709	0.309058	-3.17322	0.00150757	0.0174229	Dnajc27
ENSMUSG00000099597	364.755	-0.980695	0.287759	-3.40804	0.000654303	0.00977221	NA
ENSMUSG00000040296	2443.72	-0.980265	0.386311	-2.5375	0.0111647	0.0691885	Ddx58
ENSMUSG00000020812	1241.77	-0.97961	0.339691	-2.88383	0.00392869	0.0341466	1810032O08Rik
ENSMUSG00000016493	70.2464	-0.97934	0.411515	-2.37984	0.0173201	0.0928214	Cd46
ENSMUSG00000104113	31.0107	-0.978094	0.394959	-2.47645	0.0132697	0.0778538	NA
ENSMUSG00000031714	748.917	-0.977964	0.403697	-2.42252	0.0154133	0.0857343	Gab1
ENSMUSG00000036934	1302.22	-0.97781	0.271583	-3.60041	0.00031771	0.00575213	4921524J17Rik
ENSMUSG00000021027	3304.99	-0.977734	0.256626	-3.80996	0.000138991	0.00307288	Ralgapa1
ENSMUSG00000001089	4770.1	-0.97742	0.25042	-3.90313	9.4958e-05	0.00235848	Luzp1
ENSMUSG00000050714	558.66	-0.976722	0.237549	-4.11166	3.92819e-05	0.00122114	Zbtb26
ENSMUSG00000032449	1615.11	-0.97646	0.248426	-3.93059	8.47368e-05	0.00215229	Slc25a36
ENSMUSG00000078485	1061.96	-0.97386	0.197144	-4.93985	7.81815e-07	6.39175e-05	Plekhn1
ENSMUSG00000026836	1638.47	-0.972579	0.234108	-4.15441	3.26129e-05	0.00106783	Acvr1
ENSMUSG00000068739	14359	-0.968951	0.374305	-2.58867	0.00963487	0.0625382	Sars
ENSMUSG00000025237	1358.87	-0.968624	0.217582	-4.45176	8.51696e-06	0.000385276	Parp6
ENSMUSG00000027068	1542.4	-0.966072	0.380492	-2.53901	0.0111168	0.0689726	Dhrs9
ENSMUSG00000002985	490.796	-0.965126	0.314981	-3.06408	0.00218344	0.0227951	Apoe
ENSMUSG00000053604	4587.84	-0.964638	0.206001	-4.68268	2.83145e-06	0.000172939	Rpia
ENSMUSG00000042207	2760.36	-0.963372	0.307819	-3.12967	0.00175004	0.0193689	Kdm5b
ENSMUSG00000074813	458.255	-0.961997	0.314244	-3.06131	0.00220374	0.0229081	NA
ENSMUSG00000039770	1331.7	-0.961654	0.238733	-4.02815	5.62166e-05	0.00159572	Ypel5
ENSMUSG00000042599	1292.86	-0.960657	0.363809	-2.64055	0.00827705	0.0564645	Kdm7a
ENSMUSG00000039478	932.967	-0.96006	0.323494	-2.96779	0.00299954	0.0283808	Micu3
ENSMUSG00000085918	149.225	-0.955822	0.291829	-3.27529	0.00105555	0.0134993	Gm13032
ENSMUSG00000084781	18.2686	-0.954786	0.367647	-2.59702	0.00940376	0.0616389	D930015M05Rik
ENSMUSG00000087543	229.563	-0.954464	0.301713	-3.16348	0.00155892	0.0177967	Gm16576
ENSMUSG00000030203	2636.49	-0.953395	0.241723	-3.94417	8.00766e-05	0.00206737	Dusp16
ENSMUSG00000045414	666.019	-0.950137	0.284458	-3.34017	0.000837277	0.0115085	1190002N15Rik
ENSMUSG00000028413	4376.22	-0.949681	0.238328	-3.98476	6.75488e-05	0.00184082	B4galt1
ENSMUSG00000028158	274.786	-0.949418	0.253531	-3.74477	0.000180557	0.00373132	Mttp
ENSMUSG00000029072	70.3384	-0.948774	0.367863	-2.57915	0.00990428	0.0637423	Tas1r3
ENSMUSG00000006241	116.347	-0.945987	0.352782	-2.68151	0.00732913	0.0520097	Ccdc159
ENSMUSG00000028229	174.018	-0.944721	0.196495	-4.80786	1.52551e-06	0.000108353	Rmdn1
ENSMUSG00000039787	39.3817	-0.943379	0.33483	-2.81749	0.00484009	0.0394327	Cercam
ENSMUSG00000036882	285.473	-0.943351	0.381917	-2.47005	0.0135096	0.0788035	Arhgap33
ENSMUSG00000035236	1146.04	-0.943154	0.252736	-3.73177	0.000190138	0.00387611	Scai
ENSMUSG00000023235	261.612	-0.943074	0.323886	-2.91175	0.00359416	0.0321377	Ccl25
ENSMUSG00000034795	199.001	-0.942761	0.292098	-3.22755	0.00124854	0.0152128	Ccdc122
ENSMUSG00000049791	463.538	-0.94134	0.398804	-2.36041	0.0182548	0.0963177	Fzd4
ENSMUSG00000029178	5428.67	-0.940738	0.169701	-5.54349	2.96507e-08	4.40764e-06	Klf3
ENSMUSG00000003546	431.2	-0.939912	0.293153	-3.20622	0.0013449	0.016062	Klc4
ENSMUSG00000009828	1356.93	-0.939816	0.283792	-3.31164	0.000927512	0.012285	Ick
ENSMUSG00000029334	9282.23	-0.939573	0.287284	-3.27054	0.00107344	0.0136867	Prkg2
ENSMUSG00000018920	2959.68	-0.938873	0.39914	-2.35224	0.0186609	0.0977349	Cxcl16
ENSMUSG00000022099	1665.68	-0.938	0.361508	-2.59469	0.00946762	0.0618449	Dmtn
ENSMUSG00000055866	276.502	-0.937616	0.313767	-2.98826	0.00280572	0.027186	Per2
ENSMUSG00000073725	1619.97	-0.937447	0.249504	-3.75724	0.000171795	0.00360608	Lmbrd1
ENSMUSG00000039081	7336.36	-0.937323	0.312545	-2.999	0.00270868	0.0264745	Zfp503
ENSMUSG00000022462	15670.2	-0.93471	0.22633	-4.12986	3.62985e-05	0.00115573	Slc38a2
ENSMUSG00000099478	70.5217	-0.932939	0.282472	-3.30277	0.000957349	0.0125648	NA
ENSMUSG00000047281	1733.75	-0.931855	0.317225	-2.93752	0.00330849	0.0304238	Sfn
ENSMUSG00000067653	52.4821	-0.9318	0.28039	-3.32323	0.000889821	0.0120063	NA
ENSMUSG00000048967	165.721	-0.931011	0.339201	-2.74472	0.00605623	0.0455386	Ndufa13
ENSMUSG00000061859	3463.02	-0.930725	0.119167	-7.81024	5.70811e-15	5.2706e-12	Inadl
ENSMUSG00000068966	511.637	-0.930687	0.228559	-4.07197	4.66166e-05	0.00137545	Zbtb34
ENSMUSG00000041777	220.071	-0.930656	0.227074	-4.09848	4.15878e-05	0.00127501	Cir1
ENSMUSG00000021103	1368.61	-0.930433	0.33601	-2.76906	0.00562177	0.0433853	Mnat1
ENSMUSG00000028468	3010.98	-0.924923	0.233936	-3.95374	7.69389e-05	0.0020095	Rgp1
ENSMUSG00000035133	3416.93	-0.92443	0.252993	-3.65397	0.000258213	0.00493688	Arhgap5
ENSMUSG00000039759	1133.4	-0.922429	0.194157	-4.75096	2.02458e-06	0.000131867	Thap3
ENSMUSG00000087523	65.6381	-0.920207	0.265555	-3.46522	0.000529793	0.00845037	NA
ENSMUSG00000030094	1408.11	-0.918659	0.240901	-3.81343	0.000137054	0.0030429	Xpc
ENSMUSG00000052609	7041.16	-0.918647	0.182647	-5.02963	4.91437e-07	4.35824e-05	Plekhg3
ENSMUSG00000054509	1547.13	-0.91671	0.226901	-4.04013	5.3422e-05	0.00153023	Parp4
ENSMUSG00000027660	6269.9	-0.916353	0.215398	-4.25423	2.09767e-05	0.000758691	Skil
ENSMUSG00000034610	1887.14	-0.916266	0.26458	-3.4631	0.000533992	0.00849247	Zcchc11
ENSMUSG00000028675	3185.4	-0.914339	0.245842	-3.71921	0.000199848	0.00400641	Pnrc2
ENSMUSG00000073557	6249.31	-0.911276	0.223406	-4.07901	4.52287e-05	0.00135488	Ppp1r12b
ENSMUSG00000034574	2234.51	-0.910156	0.239689	-3.79724	0.000146318	0.00317671	Daam1
ENSMUSG00000066894	3034.63	-0.907683	0.248826	-3.64786	0.000264429	0.00502511	Vsig10
ENSMUSG00000041324	2606	-0.906531	0.353307	-2.56584	0.0102925	0.0653302	Inhba
ENSMUSG00000097392	719.033	-0.906326	0.279553	-3.24205	0.00118672	0.0146332	D930016D06Rik
ENSMUSG00000004319	8364.28	-0.90573	0.271271	-3.33883	0.000841307	0.0115437	Clcn3
ENSMUSG00000020648	361.331	-0.904896	0.322669	-2.80441	0.0050409	0.0404535	Dus4l
ENSMUSG00000063972	314.486	-0.904613	0.248941	-3.63385	0.000279224	0.00526168	Nr6a1
ENSMUSG00000043398	89.4067	-0.904567	0.270787	-3.34051	0.000836246	0.0115044	Gpr135
ENSMUSG00000089682	1761.55	-0.903507	0.209154	-4.31982	1.56154e-05	0.000617121	Bcl2l2
ENSMUSG00000027840	28.5468	-0.903233	0.340441	-2.65312	0.00797511	0.0551963	Wnt2b
ENSMUSG00000101458	24.3466	-0.902878	0.343249	-2.63039	0.00852878	0.0576308	NA
ENSMUSG00000085156	1271.56	-0.901828	0.316705	-2.84753	0.00440594	0.0368264	Gm11974
ENSMUSG00000033159	2039.11	-0.901359	0.253032	-3.56223	0.000367712	0.00637788	Cnppd1
ENSMUSG00000031431	1110.19	-0.899352	0.284169	-3.16485	0.00155165	0.0177394	Tsc22d3
ENSMUSG00000097258	33.018	-0.898973	0.370569	-2.42593	0.0152693	0.0852353	NA
ENSMUSG00000041328	2532.93	-0.897699	0.197618	-4.54259	5.5567e-06	0.000277782	Pcf11
ENSMUSG00000021238	337.334	-0.896628	0.34638	-2.58857	0.00963751	0.0625382	Aldh6a1
ENSMUSG00000033713	812.17	-0.894403	0.266724	-3.35329	0.000798573	0.0112021	Foxn3
ENSMUSG00000029859	2973.7	-0.8937	0.259255	-3.44719	0.000566453	0.00886502	Epha1
ENSMUSG00000021236	796.261	-0.892421	0.3065	-2.91166	0.00359519	0.0321377	Entpd5
ENSMUSG00000031536	1748.32	-0.892012	0.24036	-3.71114	0.000206324	0.00411451	Polb
ENSMUSG00000020580	8696.84	-0.891551	0.209195	-4.26181	2.02779e-05	0.000738521	Rock2
ENSMUSG00000023186	3839.58	-0.889442	0.3473	-2.56102	0.0104366	0.0659247	Vwa5a
ENSMUSG00000031770	2869.99	-0.888457	0.336443	-2.64074	0.00827258	0.0564586	Herpud1
ENSMUSG00000105552	70.819	-0.888273	0.367467	-2.41729	0.0156367	0.086731	Gm19710
ENSMUSG00000017707	7938.67	-0.887431	0.284427	-3.12007	0.00180808	0.0197917	Serinc3
ENSMUSG00000068854	209.673	-0.887364	0.314633	-2.82031	0.00479773	0.0392239	Hist2h2be
ENSMUSG00000022574	48.0202	-0.886149	0.341105	-2.59788	0.00938013	0.0615552	Naprt
ENSMUSG00000026880	2830.04	-0.884464	0.24018	-3.68251	0.000230952	0.00448669	Stom
ENSMUSG00000053070	200.861	-0.884136	0.344416	-2.56706	0.0102565	0.0651403	9230110C19Rik
ENSMUSG00000021785	481.527	-0.883417	0.336132	-2.62819	0.00858414	0.0578344	Ngly1
ENSMUSG00000042747	2903.52	-0.883002	0.361591	-2.44199	0.0146067	0.0826535	Krtcap2
ENSMUSG00000027620	12676.5	-0.882492	0.280097	-3.15066	0.00162901	0.0183829	Rbm39
ENSMUSG00000037938	906.219	-0.881182	0.20263	-4.34872	1.36932e-05	0.000562676	Chchd5
ENSMUSG00000093424	135.493	-0.880855	0.317694	-2.77265	0.00556021	0.0431219	NA
ENSMUSG00000027954	2094.39	-0.880506	0.26985	-3.26295	0.00110259	0.0139126	Efna1
ENSMUSG00000092569	296.706	-0.87856	0.335994	-2.61481	0.00892775	0.0592804	NA
ENSMUSG00000031827	1287.76	-0.877589	0.314247	-2.79267	0.00522747	0.0414678	Cotl1
ENSMUSG00000079065	959.291	-0.87611	0.275346	-3.18185	0.00146339	0.0170406	BC005561
ENSMUSG00000039648	315.374	-0.875812	0.356295	-2.45811	0.0139672	0.0805856	Ccbl1
ENSMUSG00000034083	761.018	-0.87409	0.191997	-4.55262	5.29828e-06	0.000266561	Ccdc174
ENSMUSG00000015942	762.876	-0.873928	0.323324	-2.70295	0.00687274	0.0496463	Gtf2ird2
ENSMUSG00000033149	3714.31	-0.873652	0.328785	-2.65721	0.00787893	0.0547722	Phldb2
ENSMUSG00000028664	2037.28	-0.873491	0.304771	-2.86606	0.00415618	0.0353219	Ephb2
ENSMUSG00000038535	1434.69	-0.873379	0.227002	-3.84745	0.000119354	0.00276735	Zfp280d
ENSMUSG00000089810	198.953	-0.873234	0.243444	-3.587	0.0003345	0.00597344	NA
ENSMUSG00000030699	31.2347	-0.870677	0.351008	-2.4805	0.0131197	0.0771313	Tbx6
ENSMUSG00000085385	3315.96	-0.868832	0.291779	-2.97771	0.0029041	0.0277961	NA
ENSMUSG00000039050	2462.53	-0.868438	0.274509	-3.1636	0.0015583	0.0177967	Osbpl2
ENSMUSG00000031953	663.697	-0.868197	0.188309	-4.6105	4.01707e-06	0.000219707	Tmem170
ENSMUSG00000039963	15.7818	-0.867912	0.365509	-2.37453	0.0175712	0.0935884	Ccdc40
ENSMUSG00000037999	3745.34	-0.86638	0.337281	-2.56872	0.0102075	0.0649217	Arap2
ENSMUSG00000026773	864.138	-0.866007	0.33285	-2.60179	0.0092738	0.0611103	Pfkfb3
ENSMUSG00000075590	225.086	-0.865205	0.31299	-2.76433	0.00570405	0.0437842	Nrbp2
ENSMUSG00000016262	2549.61	-0.865073	0.34829	-2.48377	0.0129999	0.0767426	Sertad4
ENSMUSG00000034252	4837.75	-0.864224	0.274624	-3.14694	0.0016499	0.0185677	Senp6
ENSMUSG00000023912	456.799	-0.864054	0.311475	-2.77407	0.00553603	0.0429776	Slc25a27
ENSMUSG00000021945	3374.29	-0.862408	0.201894	-4.27159	1.94082e-05	0.000721305	Zmym2
ENSMUSG00000068740	935.483	-0.861442	0.333521	-2.58287	0.00979824	0.0633195	Celsr2
ENSMUSG00000029470	859.586	-0.86104	0.249541	-3.45049	0.00055957	0.00878356	P2rx4
ENSMUSG00000001128	218.44	-0.860288	0.276665	-3.10949	0.00187409	0.0203442	Cfp
ENSMUSG00000021725	1122.81	-0.857298	0.311256	-2.75432	0.00588139	0.0446855	Parp8
ENSMUSG00000097743	172.757	-0.856076	0.328536	-2.60573	0.00916782	0.0605671	NA
ENSMUSG00000020137	1259.71	-0.856064	0.271227	-3.15627	0.00159804	0.0181245	Thap2
ENSMUSG00000040774	1679.43	-0.855834	0.286112	-2.99126	0.00277832	0.0270206	Cept1
ENSMUSG00000031970	237.972	-0.855634	0.293035	-2.91991	0.00350138	0.0316232	Dbndd1
ENSMUSG00000074141	66.2524	-0.854934	0.307956	-2.77615	0.00550064	0.0427796	NA
ENSMUSG00000030287	1541.02	-0.854604	0.293076	-2.91598	0.00354578	0.0318593	Itpr2
ENSMUSG00000028795	110.45	-0.854261	0.285772	-2.98931	0.00279605	0.0271258	Ccdc28b
ENSMUSG00000033306	3799.54	-0.854153	0.190557	-4.48241	7.38056e-06	0.000341095	Lpp
ENSMUSG00000003154	1762.84	-0.853778	0.22747	-3.75336	0.000174479	0.00364688	Foxj2
ENSMUSG00000037553	2088.56	-0.852278	0.280312	-3.04046	0.00236216	0.0239218	Zdhhc18
ENSMUSG00000034007	1028.73	-0.852142	0.274627	-3.1029	0.00191632	0.0207452	Scaper
ENSMUSG00000040913	774.02	-0.852111	0.290552	-2.93273	0.00335996	0.0308068	Fbxw4
ENSMUSG00000024136	49.4682	-0.851793	0.258493	-3.29522	0.000983434	0.0128214	Dnase1l2
ENSMUSG00000083907	96.8045	-0.849023	0.326767	-2.59825	0.00937006	0.0615405	NA
ENSMUSG00000028494	5973.46	-0.848953	0.253223	-3.35259	0.000800605	0.0112206	Plin2
ENSMUSG00000026977	5028.93	-0.847901	0.185594	-4.56857	4.91057e-06	0.000254394	2019-03-07
ENSMUSG00000047793	394.214	-0.847347	0.348869	-2.42884	0.015147	0.0847943	Sned1
ENSMUSG00000097320	42.4462	-0.846843	0.327013	-2.58963	0.009608	0.0624242	NA
ENSMUSG00000027784	1199.24	-0.84663	0.299761	-2.82435	0.0047377	0.0389239	Ppm1l
ENSMUSG00000032712	2705.69	-0.846141	0.244509	-3.46057	0.000539032	0.00854665	2810474O19Rik
ENSMUSG00000040123	1696.05	-0.842538	0.216997	-3.88273	0.000103292	0.00250599	Zmym5
ENSMUSG00000035572	2133.42	-0.841339	0.236992	-3.55007	0.000385125	0.00662863	Dcaf10
ENSMUSG00000021140	2459.3	-0.840655	0.203487	-4.13124	3.60816e-05	0.00115116	Pcnx
ENSMUSG00000073910	324.915	-0.840217	0.263623	-3.18719	0.0014366	0.016816	Mob3b
ENSMUSG00000023805	3060.36	-0.837084	0.220002	-3.80489	0.000141868	0.00311507	Synj2
ENSMUSG00000034168	4066.37	-0.836981	0.265002	-3.1584	0.0015864	0.0180343	Irf2bpl
ENSMUSG00000022817	3788.45	-0.836364	0.33567	-2.49163	0.012716	0.0754926	Itgb5
ENSMUSG00000027194	1376.74	-0.836129	0.152403	-5.4863	4.10437e-08	5.65143e-06	Ttc17
ENSMUSG00000032840	1620.56	-0.835766	0.266363	-3.1377	0.00170279	0.019024	2410131K14Rik
ENSMUSG00000002475	70.9579	-0.834326	0.320398	-2.60403	0.00921347	0.0608174	Abhd3
ENSMUSG00000032376	2685.8	-0.834173	0.204829	-4.07253	4.65045e-05	0.00137473	Usp3
ENSMUSG00000026854	1013.92	-0.833827	0.319239	-2.61192	0.00900351	0.0596107	Usp20
ENSMUSG00000044916	36.4688	-0.833095	0.308788	-2.69795	0.00697687	0.0501906	1700029I15Rik
ENSMUSG00000085438	3849.32	-0.832956	0.185356	-4.49382	6.99553e-06	0.000328769	1700020I14Rik
ENSMUSG00000051730	458.475	-0.828778	0.343767	-2.41087	0.0159145	0.0876217	Mettl5
ENSMUSG00000032425	362.402	-0.827232	0.261079	-3.16851	0.00153223	0.0175701	Zfp949
ENSMUSG00000034557	2180.21	-0.827223	0.233513	-3.54251	0.000396343	0.00676564	Zfyve9
ENSMUSG00000024186	589.331	-0.827173	0.323014	-2.5608	0.0104433	0.0659406	Rgs11
ENSMUSG00000027950	111.569	-0.826815	0.341502	-2.42111	0.0154731	0.0860063	Chrnb2
ENSMUSG00000020716	2700.9	-0.82624	0.182413	-4.52951	5.91215e-06	0.000291833	Nf1
ENSMUSG00000004994	553.327	-0.825988	0.194635	-4.24378	2.19784e-05	0.000789461	Ccdc130
ENSMUSG00000024242	2438.13	-0.823652	0.231906	-3.55167	0.000382796	0.00659577	Map4k3
ENSMUSG00000068479	637.956	-0.823172	0.24457	-3.36579	0.00076325	0.010862	Mfap1a
ENSMUSG00000012609	1504.78	-0.822834	0.305944	-2.68949	0.0071561	0.0511536	Ttll5
ENSMUSG00000027333	3833.29	-0.822501	0.284508	-2.89097	0.0038406	0.0335855	Smox
ENSMUSG00000058318	1830.85	-0.822363	0.231206	-3.55684	0.000375344	0.00648873	Phf21a
ENSMUSG00000024642	738.127	-0.821611	0.344158	-2.38731	0.0169722	0.091582	Tle4
ENSMUSG00000073664	2687.22	-0.821513	0.189864	-4.32686	1.51248e-05	0.000605648	Nbeal1
ENSMUSG00000038208	275.438	-0.820344	0.30426	-2.69619	0.00701372	0.0504095	Pgap3
ENSMUSG00000069206	98.6662	-0.819483	0.299185	-2.73905	0.00616161	0.0460346	Zfp874a
ENSMUSG00000034800	174.575	-0.81895	0.349531	-2.343	0.0191295	0.0994288	Zfp661
ENSMUSG00000025736	369.884	-0.817705	0.296047	-2.76208	0.00574349	0.0439166	Jmjd8
ENSMUSG00000051343	6374.26	-0.817554	0.184203	-4.43834	9.06562e-06	0.000405422	Rab11fip5
ENSMUSG00000038225	1040.81	-0.817227	0.229951	-3.55392	0.000379531	0.0065467	Primpol
ENSMUSG00000021112	2362.93	-0.816671	0.180892	-4.51468	6.34124e-06	0.000305919	Mpp5
ENSMUSG00000096975	59.0905	-0.813943	0.322765	-2.52178	0.0116763	0.0713646	NA
ENSMUSG00000031642	2172.75	-0.811654	0.227236	-3.57185	0.000354462	0.00620562	Sh3rf1
ENSMUSG00000034771	312.492	-0.811513	0.336309	-2.413	0.0158218	0.087368	Tle2
ENSMUSG00000056899	64.6082	-0.80907	0.269697	-2.99992	0.0027005	0.0264315	Immp2l
ENSMUSG00000026889	1894.32	-0.808013	0.295484	-2.73455	0.00624664	0.0464643	Rbm18
ENSMUSG00000035649	1657.86	-0.80738	0.213363	-3.78407	0.000154282	0.0033266	Zcchc7
ENSMUSG00000051586	1188.85	-0.807341	0.240541	-3.35635	0.000789781	0.0111285	Mical3
ENSMUSG00000084846	84.8853	-0.806783	0.325131	-2.48141	0.0130864	0.0769641	NA
ENSMUSG00000042367	3296.92	-0.806202	0.237594	-3.3932	0.000690822	0.0101629	Gjb3
ENSMUSG00000015839	3350.67	-0.805276	0.192125	-4.19142	2.77217e-05	0.000929802	Nfe2l2
ENSMUSG00000087481	25.5188	-0.804517	0.326923	-2.46088	0.0138598	0.0801904	NA
ENSMUSG00000103857	27.5461	-0.804287	0.341602	-2.35446	0.0185496	0.0974477	NA
ENSMUSG00000021738	1469.93	-0.802684	0.313769	-2.5582	0.0105216	0.0662219	Atxn7
ENSMUSG00000040473	1147.74	-0.802227	0.308274	-2.60231	0.00925968	0.0610454	Cfap69
ENSMUSG00000052584	163.204	-0.802086	0.30401	-2.63836	0.00833087	0.05674	Serp2
ENSMUSG00000046623	1427.59	-0.802005	0.340746	-2.35367	0.0185889	0.0975648	Gjb4
ENSMUSG00000039431	135.56	-0.80086	0.286776	-2.79264	0.00522805	0.0414678	Mtmr7
ENSMUSG00000045576	918.045	-0.79919	0.324084	-2.466	0.0136631	0.0795216	St7l
ENSMUSG00000021831	3753.31	-0.799081	0.32251	-2.4777	0.0132233	0.0776531	Ero1l
ENSMUSG00000090206	63.3085	-0.798925	0.260425	-3.06778	0.00215659	0.0226419	Tepp
ENSMUSG00000053332	12924.1	-0.798265	0.27523	-2.90036	0.0037274	0.0328657	Gas5
ENSMUSG00000096780	378.509	-0.797932	0.265581	-3.00448	0.00266037	0.0261386	NA
ENSMUSG00000030002	6799.29	-0.797559	0.134374	-5.93538	2.93167e-09	6.76743e-07	Dusp11
ENSMUSG00000040128	2320.04	-0.797288	0.277088	-2.87738	0.00400991	0.0345654	Pnrc1
ENSMUSG00000029209	1142.21	-0.795368	0.187934	-4.23217	2.31447e-05	0.000820096	Gnpda2
ENSMUSG00000087153	610.764	-0.79517	0.237886	-3.34266	0.000829809	0.011485	NA
ENSMUSG00000002996	2379.81	-0.794246	0.282657	-2.80993	0.00495528	0.0400128	Hbp1
ENSMUSG00000034269	7077.49	-0.793385	0.161997	-4.89753	9.70473e-07	7.56671e-05	Setd5
ENSMUSG00000038764	2000.19	-0.790327	0.193556	-4.0832	4.44197e-05	0.00133968	Ptpn3
ENSMUSG00000069678	367.455	-0.790212	0.242822	-3.25429	0.00113677	0.0142182	Pcgf1
ENSMUSG00000041477	327.521	-0.789328	0.235688	-3.34904	0.000810933	0.0113087	Dcp1b
ENSMUSG00000026839	48.2252	-0.787172	0.269831	-2.91728	0.00353097	0.0317808	Upp2
ENSMUSG00000017418	2472.46	-0.786674	0.332052	-2.36913	0.01783	0.0945854	Arl5b
ENSMUSG00000025545	189.513	-0.786243	0.318068	-2.47193	0.0134384	0.0784756	Clybl
ENSMUSG00000047617	262.57	-0.78618	0.265291	-2.96346	0.00304201	0.028576	BC029214
ENSMUSG00000026571	1595.85	-0.785597	0.261315	-3.00633	0.00264425	0.0260557	Dcaf6
ENSMUSG00000027309	1802.83	-0.785074	0.225575	-3.48033	0.000500798	0.00805433	4930402H24Rik
ENSMUSG00000026502	4021.89	-0.784619	0.28327	-2.76986	0.00560805	0.0433216	Desi2
ENSMUSG00000027495	533.119	-0.784089	0.295694	-2.65169	0.00800898	0.0553819	Fam210b
ENSMUSG00000036291	518.622	-0.783638	0.263611	-2.97271	0.00295181	0.0280545	Ap5m1
ENSMUSG00000098488	52.3397	-0.783297	0.324841	-2.41133	0.0158946	0.087543	Pla2g4b
ENSMUSG00000027088	747.991	-0.782274	0.190428	-4.10798	3.99135e-05	0.00123018	Phospho2
ENSMUSG00000036278	322.337	-0.78178	0.319157	-2.44952	0.0143048	0.0818988	Macrod1
ENSMUSG00000002900	30918.1	-0.780522	0.301612	-2.58784	0.00965808	0.0626458	Lamb1
ENSMUSG00000097488	133.232	-0.780058	0.293893	-2.65422	0.00794915	0.0551139	NA
ENSMUSG00000035601	476.629	-0.780055	0.159422	-4.89301	9.93041e-07	7.6787e-05	Trmt10b
ENSMUSG00000026788	1171.27	-0.777832	0.25246	-3.08101	0.002063	0.0219717	Zbtb43
ENSMUSG00000020021	3050.53	-0.777171	0.227662	-3.41371	0.000640851	0.00966751	Fgd6
ENSMUSG00000028559	4891.95	-0.776523	0.191371	-4.05768	4.95631e-05	0.00144608	Osbpl9
ENSMUSG00000039713	665.201	-0.776437	0.248168	-3.12868	0.00175595	0.019397	Plekhg5
ENSMUSG00000069495	1649.48	-0.776133	0.193788	-4.00506	6.20027e-05	0.00170747	Epc2
ENSMUSG00000035392	912.685	-0.774747	0.235276	-3.29292	0.000991515	0.0128693	Dennd1a
ENSMUSG00000024143	2274.43	-0.773772	0.284239	-2.72225	0.00648382	0.0475369	Rhoq
ENSMUSG00000017144	1243.85	-0.773377	0.225651	-3.42732	0.000609572	0.00936247	Rnd3
ENSMUSG00000036452	1223.54	-0.772922	0.238662	-3.23857	0.00120131	0.0147782	Arhgap26
ENSMUSG00000021972	2038.06	-0.772218	0.228144	-3.38478	0.000712359	0.0104212	Hmbox1
ENSMUSG00000030180	5011.25	-0.772031	0.18354	-4.20633	2.59547e-05	0.000885677	Kdm5a
ENSMUSG00000020023	4952.86	-0.771597	0.313635	-2.46018	0.0138869	0.080288	Tmcc3
ENSMUSG00000039087	2785.57	-0.77113	0.189213	-4.07545	4.59254e-05	0.00136532	Rreb1
ENSMUSG00000032470	1419.91	-0.769935	0.25947	-2.96733	0.00300396	0.0284055	Mras
ENSMUSG00000032244	6019.57	-0.769608	0.328589	-2.34216	0.0191726	0.0995542	Fem1b
ENSMUSG00000014353	2563.6	-0.769458	0.161567	-4.76248	1.91229e-06	0.000126038	Tmem87b
ENSMUSG00000038495	6969.52	-0.76921	0.233281	-3.29736	0.000975994	0.0127668	Otud7b
ENSMUSG00000092260	114.148	-0.768452	0.281482	-2.73002	0.006333	0.0468911	Zfp963
ENSMUSG00000028100	39.1597	-0.767497	0.32231	-2.38124	0.0172547	0.0926287	Nudt17
ENSMUSG00000035437	3267.74	-0.766722	0.186224	-4.1172	3.83505e-05	0.00121124	Rabgap1
ENSMUSG00000086472	85.8331	-0.766222	0.273858	-2.79787	0.005144	0.0411471	NA
ENSMUSG00000034248	10152.3	-0.765012	0.289228	-2.64502	0.00816865	0.056012	Slc25a37
ENSMUSG00000048285	3288.9	-0.764389	0.2159	-3.54049	0.000399392	0.00679226	Frmd6
ENSMUSG00000035769	246.031	-0.763961	0.288969	-2.64375	0.00819941	0.05613	Xylb
ENSMUSG00000043257	694.729	-0.763891	0.237174	-3.22081	0.00127831	0.0154703	Pigv
ENSMUSG00000103133	66.4515	-0.763869	0.246641	-3.09709	0.00195432	0.021026	NA
ENSMUSG00000040859	1385.94	-0.763438	0.263967	-2.89217	0.00382588	0.0335315	Bsdc1
ENSMUSG00000056313	2656.19	-0.761852	0.24929	-3.05609	0.00224245	0.0231425	1810011O10Rik
ENSMUSG00000030231	1899.64	-0.761697	0.243658	-3.12609	0.00177148	0.0195086	Plekha5
ENSMUSG00000020948	411.962	-0.761628	0.221962	-3.43135	0.000600588	0.00926074	Klhl28
ENSMUSG00000059288	1273.92	-0.760547	0.262584	-2.89639	0.00377478	0.0331762	Cdyl
ENSMUSG00000020099	11021.8	-0.760311	0.254245	-2.99046	0.00278555	0.0270574	Unc5b
ENSMUSG00000035770	8066.98	-0.759359	0.203728	-3.72732	0.000193525	0.00391969	Dync1li2
ENSMUSG00000033808	2332.67	-0.757619	0.15621	-4.85002	1.23452e-06	9.05527e-05	Tmem87a
ENSMUSG00000051351	794.844	-0.756429	0.166593	-4.54059	5.60966e-06	0.000279539	Zfp46
ENSMUSG00000085492	200.232	-0.755932	0.268441	-2.81601	0.00486243	0.039556	Trmt61b
ENSMUSG00000070883	97.7414	-0.754304	0.283296	-2.6626	0.007754	0.0540473	Ccdc173
ENSMUSG00000039850	1462.61	-0.753903	0.240667	-3.13255	0.00173294	0.0192647	Endov
ENSMUSG00000049164	577.862	-0.750192	0.207646	-3.61285	0.000302851	0.00556657	Zfp518a
ENSMUSG00000047454	1350.84	-0.749284	0.252407	-2.96856	0.00299201	0.0283385	Gphn
ENSMUSG00000054302	1616.03	-0.748926	0.260333	-2.8768	0.00401735	0.0345726	Eapp
ENSMUSG00000053390	455.385	-0.748889	0.226013	-3.31348	0.000921418	0.012276	Zfp952
ENSMUSG00000039166	1028.49	-0.748022	0.279296	-2.67824	0.00740106	0.0522837	Akap7
ENSMUSG00000037643	6826.63	-0.7479	0.222356	-3.36353	0.000769534	0.0109316	Prkci
ENSMUSG00000056608	3670.24	-0.74775	0.265863	-2.81254	0.00491522	0.0398113	Chd9
ENSMUSG00000047153	1354.04	-0.74765	0.289615	-2.58153	0.00983636	0.0634092	Khnyn
ENSMUSG00000091784	51.8949	-0.746043	0.279447	-2.66972	0.00759156	0.0533892	NA
ENSMUSG00000039634	194.176	-0.745632	0.316196	-2.35813	0.0183671	0.0967802	Zfp189
ENSMUSG00000059895	775.898	-0.744957	0.249608	-2.98451	0.00284035	0.0273798	Ptp4a3
ENSMUSG00000066043	3609.27	-0.744731	0.288169	-2.58436	0.009756	0.0631505	Phactr4
ENSMUSG00000038172	3371.67	-0.744587	0.20899	-3.56279	0.000366935	0.00637144	Ttc39b
ENSMUSG00000042628	1160.52	-0.74451	0.303038	-2.45682	0.0140174	0.0807452	Zfyve1
ENSMUSG00000020263	1722.72	-0.742307	0.289617	-2.56307	0.0103752	0.0656575	Appl2
ENSMUSG00000026034	3670.9	-0.742238	0.201984	-3.67473	0.000238103	0.00460852	Clk1
ENSMUSG00000034042	2190.54	-0.741625	0.155143	-4.78027	1.75063e-06	0.000118959	Gpbp1l1
ENSMUSG00000048118	1391.82	-0.741041	0.204934	-3.61599	0.0002992	0.00552534	Arid4a
ENSMUSG00000034667	12303.3	-0.740691	0.295368	-2.50769	0.0121523	0.0732826	Xpot
ENSMUSG00000031939	3707.83	-0.739734	0.287536	-2.57266	0.010092	0.0644738	Taf1d
ENSMUSG00000022770	6104.84	-0.739663	0.234106	-3.15952	0.00158029	0.0179882	Dlg1
ENSMUSG00000005148	2256.8	-0.738355	0.269652	-2.73817	0.00617816	0.0461144	Klf5
ENSMUSG00000031627	1642.8	-0.73827	0.186869	-3.95073	7.79123e-05	0.00202817	Irf2
ENSMUSG00000097277	117.016	-0.738047	0.292801	-2.52065	0.0117139	0.0714068	2900076A07Rik
ENSMUSG00000002031	2132.74	-0.737754	0.244004	-3.02353	0.00249843	0.0249954	Ift46
ENSMUSG00000028522	3223.01	-0.73764	0.221304	-3.33315	0.000858674	0.0117205	Mier1
ENSMUSG00000034761	4919.48	-0.737326	0.224585	-3.28306	0.00102686	0.0132323	Map4k5
ENSMUSG00000021245	1057.45	-0.737131	0.289078	-2.54994	0.0107742	0.0674064	Mlh3
ENSMUSG00000041935	5015.07	-0.736869	0.222958	-3.30497	0.000949874	0.0125085	AW549877
ENSMUSG00000016487	10115.8	-0.736842	0.172764	-4.26502	1.99882e-05	0.000732308	Ppfibp1
ENSMUSG00000025880	2601.14	-0.73683	0.235264	-3.13193	0.00173661	0.0192647	Smad7
ENSMUSG00000020894	1022.55	-0.736353	0.267199	-2.75582	0.00585453	0.0445245	Vamp2
ENSMUSG00000030683	65.286	-0.735992	0.292168	-2.51907	0.0117664	0.0715883	Sez6l2
ENSMUSG00000085741	59.0135	-0.735455	0.286711	-2.56515	0.0103132	0.0654088	5430405H02Rik
ENSMUSG00000028737	114.369	-0.735247	0.257066	-2.86015	0.00423443	0.0357704	Aldh4a1
ENSMUSG00000027900	849.017	-0.734755	0.240826	-3.05098	0.00228099	0.0233969	Dram2
ENSMUSG00000052656	1222.12	-0.73413	0.146407	-5.01431	5.32245e-07	4.69362e-05	Rnf103
ENSMUSG00000026864	73940.1	-0.734025	0.261553	-2.80641	0.00500971	0.040265	Hspa5
ENSMUSG00000009563	883.301	-0.731876	0.269434	-2.71635	0.00660066	0.0482358	Tor2a
ENSMUSG00000097722	32.3312	-0.731788	0.305361	-2.39647	0.016554	0.0900165	NA
ENSMUSG00000048720	1131.55	-0.731757	0.248885	-2.94015	0.00328058	0.0303084	Tbc1d12
ENSMUSG00000033014	4379.59	-0.731455	0.201886	-3.62312	0.000291072	0.00541988	Trim33
ENSMUSG00000027944	2154.14	-0.73095	0.301195	-2.42684	0.0152311	0.0850867	Hax1
ENSMUSG00000048106	717.724	-0.730777	0.262961	-2.77903	0.00545212	0.0425781	4632415L05Rik
ENSMUSG00000045268	89.5227	-0.730291	0.23558	-3.09997	0.00193537	0.0208651	Zfp691
ENSMUSG00000019256	613.398	-0.730202	0.307956	-2.37112	0.0177341	0.0941719	Ahr
ENSMUSG00000032411	1202.23	-0.729736	0.251507	-2.90145	0.00371434	0.0327735	Tfdp2
ENSMUSG00000022106	1555.06	-0.727356	0.25231	-2.88279	0.0039417	0.0342217	Rcbtb2
ENSMUSG00000021488	1684.76	-0.727027	0.301436	-2.41188	0.0158707	0.0874418	Nsd1
ENSMUSG00000028793	6734.89	-0.726142	0.269824	-2.69117	0.00712014	0.0509876	Rnf19b
ENSMUSG00000072872	657.467	-0.725481	0.20344	-3.56607	0.000362377	0.00631325	Rybp
ENSMUSG00000028248	5553.25	-0.725117	0.25165	-2.88145	0.00395851	0.0343034	Pnisr
ENSMUSG00000037395	1115.91	-0.724437	0.23487	-3.08441	0.00203955	0.021764	Rcor3
ENSMUSG00000049232	733.21	-0.723888	0.270278	-2.67831	0.00739949	0.0522837	Tigd2
ENSMUSG00000032733	1063.06	-0.723677	0.258865	-2.79558	0.00518073	0.0413193	Snx33
ENSMUSG00000045071	426.193	-0.722404	0.201785	-3.58007	0.000343496	0.00610629	E130308A19Rik
ENSMUSG00000050390	11725.5	-0.721189	0.235201	-3.06627	0.00216744	0.0226816	C77080
ENSMUSG00000002897	2531.51	-0.72105	0.169298	-4.25907	2.0528e-05	0.000745899	Il17ra
ENSMUSG00000095403	879.342	-0.720878	0.2516	-2.86518	0.00416779	0.0353999	NA
ENSMUSG00000002325	747.851	-0.720732	0.285504	-2.52442	0.011589	0.0710401	Irf9
ENSMUSG00000022361	1735.95	-0.720675	0.265522	-2.71419	0.00664388	0.0485065	Zhx1
ENSMUSG00000027259	328.046	-0.719889	0.292215	-2.46356	0.0137566	0.0798125	Adal
ENSMUSG00000084319	489.164	-0.718425	0.271863	-2.6426	0.00822732	0.0562456	NA
ENSMUSG00000045410	391.118	-0.717547	0.296483	-2.42019	0.0155123	0.0861632	Akr1e1
ENSMUSG00000021902	200.587	-0.717102	0.248587	-2.88471	0.00391776	0.0340892	Phf7
ENSMUSG00000048787	487.784	-0.716661	0.203012	-3.53015	0.00041533	0.00696521	Dcun1d3
ENSMUSG00000002731	773.385	-0.714025	0.191128	-3.73584	0.00018709	0.00383388	Prkra
ENSMUSG00000028159	620.945	-0.713437	0.271514	-2.62763	0.00859831	0.0578516	Dapp1
ENSMUSG00000034154	3077.53	-0.713077	0.208977	-3.41222	0.000644361	0.00969754	Ino80
ENSMUSG00000041420	403.135	-0.712799	0.284179	-2.50827	0.0121323	0.0732462	Meis3
ENSMUSG00000034501	1023.15	-0.712542	0.16644	-4.28109	1.85983e-05	0.000698416	Pcnx4
ENSMUSG00000022812	4779.4	-0.711063	0.146693	-4.84728	1.25167e-06	9.13837e-05	Gsk3b
ENSMUSG00000032705	1571.83	-0.711	0.241088	-2.94913	0.00318666	0.0296509	Exd2
ENSMUSG00000027580	2303.69	-0.710665	0.291369	-2.43906	0.0147255	0.0830865	Helz2
ENSMUSG00000073647	398.264	-0.710217	0.244127	-2.90922	0.00362336	0.0322792	NA
ENSMUSG00000039985	345.053	-0.709869	0.17701	-4.01034	6.06326e-05	0.00167857	NA
ENSMUSG00000095762	108.859	-0.709191	0.295155	-2.40277	0.0162713	0.0890241	NA
ENSMUSG00000021493	5171.67	-0.708894	0.212171	-3.34115	0.000834333	0.0114911	Pdlim7
ENSMUSG00000010517	3236.09	-0.708353	0.245756	-2.88234	0.00394728	0.0342361	Faf1
ENSMUSG00000028756	1080.66	-0.708268	0.269905	-2.62414	0.00868691	0.0581547	Pink1
ENSMUSG00000043090	1107.44	-0.707498	0.228425	-3.09729	0.001953	0.021026	Zfp866
ENSMUSG00000054823	8464.91	-0.707374	0.219885	-3.21702	0.00129531	0.0156283	Whsc1l1
ENSMUSG00000039914	433.28	-0.707317	0.274292	-2.5787	0.00991719	0.0637992	Coq10a
ENSMUSG00000023075	2141.23	-0.707008	0.242079	-2.92057	0.00349397	0.0315745	Akirin1
ENSMUSG00000031532	3801.34	-0.706933	0.271749	-2.60142	0.00928391	0.0611282	Saraf
ENSMUSG00000020671	8420.62	-0.706685	0.164941	-4.28447	1.83179e-05	0.000692857	Rab10
ENSMUSG00000021285	1827.4	-0.706011	0.279041	-2.53014	0.0114018	0.0701883	Ppp1r13b
ENSMUSG00000045464	217.809	-0.705607	0.243472	-2.8981	0.00375426	0.0330514	NA
ENSMUSG00000050891	1293.8	-0.704596	0.211258	-3.33524	0.000852269	0.0116534	Tatdn1
ENSMUSG00000014547	338.301	-0.704293	0.230151	-3.06013	0.00221242	0.0229533	Wdfy2
ENSMUSG00000046311	2399.41	-0.70287	0.259251	-2.71116	0.00670488	0.0487478	Zfp62
ENSMUSG00000030083	309.897	-0.702675	0.289383	-2.42819	0.0151746	0.084888	Abtb1
ENSMUSG00000038086	223.073	-0.701891	0.205541	-3.41485	0.000638178	0.00965076	Hspb2
ENSMUSG00000026915	3755.33	-0.701235	0.190234	-3.68617	0.000227652	0.00442807	Strbp
ENSMUSG00000053012	2464.59	-0.700446	0.234743	-2.98389	0.00284613	0.0274084	Krcc1
ENSMUSG00000029053	548.604	-0.699762	0.247677	-2.8253	0.00472357	0.0388809	Prkcz
ENSMUSG00000032329	2427.04	-0.699074	0.241424	-2.89563	0.00378399	0.03322	Hmg20a
ENSMUSG00000085334	464.142	-0.698066	0.218452	-3.19551	0.00139583	0.0164797	NA
ENSMUSG00000039159	2128.81	-0.698049	0.190397	-3.66628	0.000246101	0.00473994	Ube2h
ENSMUSG00000021000	3932.23	-0.698014	0.207023	-3.37168	0.000747111	0.0107197	Ctage5
ENSMUSG00000087138	214.387	-0.696899	0.241199	-2.88931	0.00386092	0.0337255	Gm15545
ENSMUSG00000068250	403.807	-0.696704	0.19525	-3.56827	0.000359345	0.00627434	Amn1
ENSMUSG00000062202	2013.45	-0.696312	0.199097	-3.49734	0.000469914	0.00764377	Btbd9
ENSMUSG00000031534	1236.91	-0.695626	0.224395	-3.10001	0.00193516	0.0208651	Smim19
ENSMUSG00000026987	2885.29	-0.695073	0.16636	-4.17813	2.93916e-05	0.000975552	Baz2b
ENSMUSG00000028291	2014.59	-0.69479	0.223976	-3.10207	0.00192174	0.0207609	Akirin2
ENSMUSG00000033004	5596.98	-0.694729	0.209665	-3.31352	0.000921295	0.012276	Mycbp2
ENSMUSG00000071337	3711.72	-0.694356	0.191334	-3.62903	0.00028449	0.00533037	Tia1
ENSMUSG00000037148	2746.26	-0.69412	0.196869	-3.52579	0.000422215	0.00705805	Arhgap10
ENSMUSG00000039982	2079.1	-0.693836	0.272903	-2.54243	0.0110086	0.0684906	Dtx4
ENSMUSG00000039105	3525.06	-0.693435	0.207479	-3.3422	0.000831176	0.011485	Atp6v1g1
ENSMUSG00000031478	410.957	-0.693285	0.209663	-3.30667	0.000944126	0.0124642	Nek3
ENSMUSG00000037692	2887.15	-0.692819	0.184005	-3.76521	0.000166407	0.00352985	Ahdc1
ENSMUSG00000021770	2387.74	-0.692394	0.250635	-2.76256	0.00573506	0.0438924	Samd8
ENSMUSG00000098843	218.469	-0.692091	0.270518	-2.55839	0.0105158	0.0662122	NA
ENSMUSG00000032228	6062	-0.692038	0.254173	-2.72271	0.00647496	0.0475369	Tcf12
ENSMUSG00000021203	247.319	-0.691858	0.280193	-2.46922	0.0135407	0.0789264	Otub2
ENSMUSG00000055897	1399.4	-0.691752	0.248551	-2.78313	0.00538364	0.0422958	Ppp4r1l-ps
ENSMUSG00000038227	192.386	-0.691221	0.16505	-4.18795	2.81484e-05	0.0009421	Hoxa9
ENSMUSG00000028799	865.258	-0.690256	0.227659	-3.03197	0.0024296	0.0244785	Zfp362
ENSMUSG00000091811	431.273	-0.690196	0.23677	-2.91505	0.00355627	0.0319352	Inafm1
ENSMUSG00000031555	9576.67	-0.690109	0.233344	-2.95747	0.00310173	0.0290154	Adam9
ENSMUSG00000071064	2284.69	-0.689355	0.178898	-3.85335	0.000116515	0.00271758	Zfp827
ENSMUSG00000079223	46.708	-0.68904	0.278566	-2.47353	0.0133787	0.0782247	NA
ENSMUSG00000050675	57.8318	-0.688554	0.257092	-2.67824	0.00740095	0.0522837	Gp1ba
ENSMUSG00000035530	18607.7	-0.687782	0.238899	-2.87897	0.00398978	0.0345056	Eif1
ENSMUSG00000068015	925.641	-0.686276	0.207157	-3.31284	0.000923547	0.012276	Lrch1
ENSMUSG00000021051	2716.9	-0.686122	0.197468	-3.4746	0.000511617	0.00820311	Ppp2r5e
ENSMUSG00000028188	160.404	-0.685925	0.281485	-2.43681	0.0148175	0.0835752	Spata1
ENSMUSG00000028397	1322.6	-0.685096	0.209779	-3.2658	0.00109155	0.013829	Kdm4c
ENSMUSG00000043190	251.347	-0.685008	0.247936	-2.76285	0.00572997	0.0438748	Rfesd
ENSMUSG00000023284	173.071	-0.684765	0.238838	-2.86706	0.00414298	0.0352863	Zfp605
ENSMUSG00000037270	4238.35	-0.684309	0.216681	-3.15814	0.00158779	0.0180343	4932438A13Rik
ENSMUSG00000002028	9755.18	-0.684194	0.24188	-2.82865	0.00467441	0.0385369	Kmt2a
ENSMUSG00000022204	1632.02	-0.683331	0.235047	-2.90721	0.00364664	0.032413	Ngdn
ENSMUSG00000084911	142.987	-0.68296	0.290344	-2.35224	0.0186606	0.0977349	NA
ENSMUSG00000032384	2076.87	-0.682834	0.218136	-3.13031	0.00174623	0.0193577	Csnk1g1
ENSMUSG00000050619	1060.68	-0.681094	0.156908	-4.34072	1.42018e-05	0.000575944	Zscan29
ENSMUSG00000028920	2079.59	-0.681029	0.187778	-3.62678	0.000286973	0.00536265	Fbxo42
ENSMUSG00000025939	1269.9	-0.679783	0.263774	-2.57714	0.00996216	0.0639836	Ube2w
ENSMUSG00000097039	796.428	-0.679678	0.225279	-3.01705	0.00255248	0.0253744	Pvt1
ENSMUSG00000047866	2915.48	-0.67799	0.200736	-3.37753	0.00073141	0.0105718	Lonp2
ENSMUSG00000033365	2896.76	-0.677438	0.284747	-2.37908	0.0173557	0.092896	Ipo13
ENSMUSG00000021254	1064.64	-0.676278	0.211015	-3.20488	0.00135116	0.0161042	Gpatch2l
ENSMUSG00000091509	197.35	-0.675897	0.219504	-3.0792	0.00207556	0.0220563	NA
ENSMUSG00000042997	1336.71	-0.675409	0.252875	-2.67092	0.00756433	0.0532777	Nhlrc3
ENSMUSG00000095597	1451.37	-0.674598	0.15975	-4.22283	2.41256e-05	0.000845313	NA
ENSMUSG00000002625	1935.12	-0.674429	0.228488	-2.95171	0.0031602	0.0295096	Akap8l
ENSMUSG00000015522	2994.91	-0.672488	0.214203	-3.13949	0.00169239	0.0189348	Arnt
ENSMUSG00000031828	658.597	-0.672302	0.238249	-2.82184	0.00477484	0.0390775	Klhl36
ENSMUSG00000042790	1552.64	-0.671771	0.221126	-3.03795	0.00238193	0.024091	Rnf214
ENSMUSG00000048379	2693.92	-0.670562	0.239301	-2.80217	0.00507601	0.0406728	Socs4
ENSMUSG00000039853	304.831	-0.669867	0.268217	-2.49748	0.0125079	0.0747005	Trim14
ENSMUSG00000028672	790.618	-0.669745	0.175463	-3.81702	0.000135076	0.00301177	Hmgcl
ENSMUSG00000055447	5878.63	-0.668442	0.194668	-3.43375	0.000595286	0.00921175	Cd47
ENSMUSG00000000303	25168.3	-0.6678	0.212209	-3.1469	0.00165012	0.0185677	Cdh1
ENSMUSG00000021549	5489.2	-0.667218	0.282731	-2.35991	0.0182796	0.0964162	Rasa1
ENSMUSG00000028246	2232.34	-0.665658	0.279801	-2.37904	0.0173577	0.092896	Faxc
ENSMUSG00000043154	1870.04	-0.665415	0.193221	-3.4438	0.000573609	0.00894135	Ppp2r3a
ENSMUSG00000034522	1746.13	-0.665105	0.237959	-2.79504	0.00518939	0.0413433	Zfp395
ENSMUSG00000062627	1938.3	-0.664536	0.237321	-2.80016	0.00510775	0.0409063	Mysm1
ENSMUSG00000027751	3496.5	-0.664083	0.204363	-3.24954	0.00115593	0.0143722	Supt20
ENSMUSG00000038235	6002.54	-0.663808	0.207396	-3.20068	0.00137104	0.0162853	F11r
ENSMUSG00000038205	597.004	-0.663658	0.232567	-2.85361	0.00432251	0.0363306	Prkab2
ENSMUSG00000025234	6544.29	-0.662441	0.242009	-2.73726	0.00619534	0.0462048	Arih1
ENSMUSG00000031490	7633.58	-0.661837	0.271147	-2.44088	0.0146516	0.0828478	Eif4ebp1
ENSMUSG00000022433	3923.54	-0.661599	0.208577	-3.17197	0.00151409	0.017437	Csnk1e
ENSMUSG00000063172	639.172	-0.661449	0.228585	-2.89367	0.00380765	0.0333904	Hspb11
ENSMUSG00000099697	96.3693	-0.66142	0.246061	-2.68803	0.00718752	0.0513063	NA
ENSMUSG00000026893	817.943	-0.660773	0.277084	-2.38474	0.0170913	0.0919719	Gca
ENSMUSG00000048039	2555.91	-0.66017	0.205229	-3.21675	0.00129651	0.0156308	Isg20l2
ENSMUSG00000025409	3722.41	-0.659959	0.21897	-3.01393	0.0025789	0.0255723	Mbd6
ENSMUSG00000029249	3355.97	-0.659795	0.168392	-3.9182	8.92112e-05	0.00225499	Rest
ENSMUSG00000041130	5963.37	-0.659631	0.275988	-2.39007	0.0168454	0.091117	Zfp598
ENSMUSG00000027366	4323.21	-0.659393	0.229137	-2.87773	0.00400552	0.0345465	Sppl2a
ENSMUSG00000015647	46649.2	-0.659159	0.281351	-2.34283	0.019138	0.0994288	Lama5
ENSMUSG00000060126	69467.6	-0.659106	0.252015	-2.61534	0.00891375	0.0592376	Tpt1
ENSMUSG00000028618	4786.87	-0.657945	0.245011	-2.68537	0.00724498	0.0515825	Tmem59
ENSMUSG00000003752	537.522	-0.657463	0.200033	-3.28677	0.00101345	0.0131147	Itpkc
ENSMUSG00000028467	780.256	-0.656977	0.237784	-2.76292	0.00572869	0.0438748	Gba2
ENSMUSG00000051550	589.146	-0.656482	0.277372	-2.36679	0.017943	0.095056	Zfp579
ENSMUSG00000028133	218.137	-0.656269	0.23392	-2.80553	0.00502345	0.0403341	Rwdd3
ENSMUSG00000031441	13845.7	-0.65491	0.266735	-2.45529	0.0140773	0.0809416	Atp11a
ENSMUSG00000042133	5415.84	-0.653818	0.198191	-3.29893	0.000970547	0.0127168	Ppig
ENSMUSG00000026942	1744.21	-0.65225	0.154209	-4.22966	2.34047e-05	0.000827168	Traf2
ENSMUSG00000049624	893.959	-0.651498	0.221889	-2.93614	0.00332323	0.0305235	Slc17a5
ENSMUSG00000000194	2181.76	-0.650135	0.173346	-3.75051	0.000176474	0.00367389	Gpr107
ENSMUSG00000049516	3322.4	-0.649911	0.275043	-2.36295	0.0181302	0.0958217	Spty2d1
ENSMUSG00000020640	4021.41	-0.648311	0.225761	-2.87167	0.00408311	0.0349659	Itsn2
ENSMUSG00000025337	3537.31	-0.648194	0.194658	-3.32991	0.000868735	0.0118373	Sbds
ENSMUSG00000023800	1890.02	-0.646942	0.269138	-2.40375	0.0162278	0.0888482	Tiam2
ENSMUSG00000022353	6407.56	-0.646893	0.225795	-2.86496	0.0041706	0.0353999	Mtss1
ENSMUSG00000039840	3284.25	-0.646218	0.262083	-2.4657	0.0136746	0.0795583	Epg5
ENSMUSG00000067928	629.908	-0.645795	0.22396	-2.88352	0.00393256	0.0341613	Zfp760
ENSMUSG00000020817	3486.73	-0.645133	0.245811	-2.62451	0.00867743	0.0581347	Rabep1
ENSMUSG00000030264	1937.9	-0.645065	0.197017	-3.27415	0.00105979	0.0135358	Thumpd3
ENSMUSG00000033933	941.413	-0.644649	0.220202	-2.92754	0.00341657	0.0311942	Vhl
ENSMUSG00000026203	1854.54	-0.644591	0.171834	-3.75125	0.000175953	0.00366833	Dnajb2
ENSMUSG00000061689	2411.94	-0.644041	0.193946	-3.32073	0.000897835	0.0120765	Dlgap4
ENSMUSG00000020634	1430.25	-0.643246	0.255153	-2.52102	0.0117014	0.0714068	Ubxn2a
ENSMUSG00000021096	4738.06	-0.642729	0.164565	-3.90562	9.39851e-05	0.00234918	Ppm1a
ENSMUSG00000059475	1120	-0.642604	0.201169	-3.19434	0.00140151	0.0165037	Zfp426
ENSMUSG00000074749	951.096	-0.642486	0.258844	-2.48214	0.0130596	0.0768927	Kiz
ENSMUSG00000026153	2877.65	-0.641659	0.222074	-2.88939	0.00385996	0.0337255	Fam135a
ENSMUSG00000006418	2626.03	-0.638234	0.246755	-2.5865	0.0096955	0.0627848	Rnf114
ENSMUSG00000019920	6965.07	-0.63784	0.251776	-2.53336	0.0112975	0.0697079	Lims1
ENSMUSG00000040928	2070.25	-0.637703	0.153518	-4.15394	3.26804e-05	0.00106783	S100pbp
ENSMUSG00000025898	1520.41	-0.637671	0.2332	-2.73444	0.00624872	0.0464643	Cwf19l2
ENSMUSG00000020964	4262.02	-0.637051	0.229519	-2.77559	0.00551011	0.0428179	Sel1l
ENSMUSG00000027346	667.559	-0.636841	0.235739	-2.70147	0.00690342	0.0497992	Gpcpd1
ENSMUSG00000026941	335.868	-0.636541	0.25419	-2.50419	0.0122731	0.0737843	Mamdc4
ENSMUSG00000074994	5380.73	-0.633154	0.212153	-2.98443	0.00284111	0.0273798	Qser1
ENSMUSG00000029338	5234.19	-0.632906	0.254886	-2.48309	0.0130248	0.0768032	Antxr2
ENSMUSG00000033454	1594.29	-0.632901	0.266619	-2.3738	0.0176059	0.0937131	Zbtb1
ENSMUSG00000047022	676.617	-0.631819	0.163794	-3.85741	0.000114596	0.00269687	Mipol1
ENSMUSG00000047412	1946.62	-0.631516	0.245546	-2.57188	0.0101147	0.0645408	Zbtb44
ENSMUSG00000025812	4981.58	-0.63072	0.236525	-2.66661	0.00766216	0.0535814	Pard3
ENSMUSG00000039377	340.368	-0.630466	0.202422	-3.11461	0.00184186	0.0200775	Hlx
ENSMUSG00000032673	300.699	-0.630294	0.261309	-2.41207	0.0158624	0.0874418	Prorsd1
ENSMUSG00000025220	10127	-0.630273	0.187919	-3.35396	0.00079663	0.0111849	Mgea5
ENSMUSG00000026663	5993.04	-0.630142	0.252296	-2.49763	0.0125027	0.0747005	Atf6
ENSMUSG00000040687	1384.16	-0.629709	0.246528	-2.55431	0.0106398	0.0668585	Madd
ENSMUSG00000017734	199.618	-0.629474	0.227152	-2.77116	0.00558575	0.0431979	Dbndd2
ENSMUSG00000028470	408.367	-0.628913	0.240002	-2.62045	0.0087813	0.0585805	Hint2
ENSMUSG00000048222	230.922	-0.62846	0.230486	-2.72668	0.00639756	0.0472799	Mfap1b
ENSMUSG00000003178	518.198	-0.627988	0.198224	-3.16807	0.00153457	0.0175826	NA
ENSMUSG00000073684	813.928	-0.627773	0.192551	-3.2603	0.00111294	0.0139846	Faap20
ENSMUSG00000040250	2691.58	-0.626154	0.230575	-2.71562	0.00661527	0.0483201	Asun
ENSMUSG00000024383	3920.36	-0.625759	0.102605	-6.0987	1.06934e-09	2.89403e-07	Map3k2
ENSMUSG00000033769	1528.01	-0.624575	0.237464	-2.63018	0.00853388	0.0576404	Exoc6b
ENSMUSG00000022601	1312.97	-0.624473	0.193042	-3.23491	0.00121683	0.0149197	Zbtb11
ENSMUSG00000061455	1659.76	-0.62407	0.216324	-2.88489	0.00391549	0.0340892	Stx17
ENSMUSG00000034647	1305.13	-0.623509	0.230398	-2.70622	0.00680541	0.0492279	Ankrd12
ENSMUSG00000031577	895.255	-0.623032	0.167094	-3.72864	0.000192517	0.00390431	Tti2
ENSMUSG00000007817	5639.55	-0.622978	0.234109	-2.66106	0.00778944	0.0542461	Zmiz1
ENSMUSG00000027287	1568.1	-0.622461	0.143902	-4.32558	1.52128e-05	0.000607621	Snap23
ENSMUSG00000028619	783.097	-0.62201	0.159517	-3.89934	9.64553e-05	0.00238811	Tceanc2
ENSMUSG00000027387	411.188	-0.621947	0.227782	-2.73045	0.00632476	0.0468911	Zc3h8
ENSMUSG00000019467	2064.85	-0.621375	0.234533	-2.64941	0.00806321	0.0555761	Arhgef25
ENSMUSG00000036879	1771.12	-0.621164	0.262633	-2.36514	0.0180232	0.0953521	Phkb
ENSMUSG00000035168	3938.64	-0.620672	0.233872	-2.65389	0.00795692	0.0551434	Tanc1
ENSMUSG00000005534	4671.79	-0.62038	0.184946	-3.35438	0.000795431	0.011178	Insr
ENSMUSG00000030272	2828.99	-0.617689	0.189914	-3.25247	0.00114405	0.0142751	Camk1
ENSMUSG00000036503	3100.21	-0.61702	0.209936	-2.93908	0.00329183	0.0303417	Rnf13
ENSMUSG00000025931	533.619	-0.615546	0.181539	-3.3907	0.000697137	0.0102175	Paqr8
ENSMUSG00000049295	1698.68	-0.615441	0.253264	-2.43003	0.0150975	0.084547	Zfp219
ENSMUSG00000020530	6269.94	-0.614664	0.252285	-2.43639	0.0148347	0.0836124	Ggnbp2
ENSMUSG00000089989	193.019	-0.614041	0.239206	-2.56699	0.0102585	0.0651403	Flt3l
ENSMUSG00000026887	887.443	-0.613211	0.155374	-3.94669	7.92402e-05	0.00205592	Mrrf
ENSMUSG00000022999	1152.36	-0.612608	0.240504	-2.54719	0.0108595	0.0678322	Lmbr1l
ENSMUSG00000038150	1300.48	-0.609837	0.253227	-2.40826	0.0160287	0.0880964	Ormdl3
ENSMUSG00000036282	1657.42	-0.609445	0.259363	-2.34978	0.0187846	0.0980909	Naa30
ENSMUSG00000061477	13743.2	-0.607597	0.186233	-3.26256	0.00110412	0.0139207	Rps7
ENSMUSG00000044857	2536.98	-0.607443	0.209307	-2.90216	0.00370603	0.0327735	Lemd2
ENSMUSG00000034101	1955.3	-0.607289	0.203462	-2.98477	0.00283788	0.0273798	Ctnnd1
ENSMUSG00000045176	264.114	-0.605865	0.225898	-2.68203	0.00731771	0.0519521	Borcs6
ENSMUSG00000100214	181.767	-0.605512	0.23113	-2.6198	0.00879825	0.0586687	NA
ENSMUSG00000028936	16823.5	-0.604337	0.150133	-4.02535	5.68906e-05	0.00160903	NA
ENSMUSG00000034290	5157.59	-0.604221	0.211264	-2.86003	0.00423599	0.0357704	Nek9
ENSMUSG00000028234	34084.4	-0.603932	0.134665	-4.4847	7.3018e-06	0.000339102	Rps20
ENSMUSG00000021133	2439.58	-0.603433	0.202143	-2.98518	0.00283413	0.0273798	Susd6
ENSMUSG00000036943	1651.14	-0.603232	0.252109	-2.39275	0.0167228	0.0906414	Rab8b
ENSMUSG00000036054	2238.37	-0.603044	0.133495	-4.51737	6.26127e-06	0.000304718	Sugp2
ENSMUSG00000021224	1444.53	-0.602472	0.171124	-3.52067	0.000430463	0.00717718	Numb
ENSMUSG00000038141	298.775	-0.602318	0.254567	-2.36605	0.017979	0.095173	Tmem181a
ENSMUSG00000079036	1219.73	-0.601956	0.229346	-2.62466	0.00867349	0.0581331	NA
ENSMUSG00000031667	2980.91	-0.601287	0.200624	-2.99708	0.00272576	0.0266053	Aktip
ENSMUSG00000064289	1728.02	-0.600292	0.188801	-3.17949	0.00147532	0.0171542	Tank
ENSMUSG00000057691	1482.04	-0.599476	0.201115	-2.98076	0.00287538	0.0275886	Zfp746
ENSMUSG00000040451	1676.27	-0.599081	0.248359	-2.41215	0.0158587	0.0874418	Sgms1
ENSMUSG00000029007	1110.21	-0.598992	0.250679	-2.38948	0.0168722	0.0911651	Agtrap
ENSMUSG00000028402	2962.75	-0.59872	0.254198	-2.35533	0.0185062	0.0973079	Mpdz
ENSMUSG00000032462	3869.08	-0.598499	0.241135	-2.48201	0.0130645	0.0768927	Pik3cb
ENSMUSG00000038236	662.686	-0.598325	0.24319	-2.46032	0.0138812	0.0802849	Hoxa7
ENSMUSG00000029050	4239.81	-0.598041	0.245135	-2.43964	0.0147019	0.0830165	Ski
ENSMUSG00000022160	1236.81	-0.596607	0.202211	-2.95041	0.00317353	0.0295732	Mettl3
ENSMUSG00000079179	1353	-0.595873	0.21859	-2.72599	0.00641086	0.0473083	Rab10os
ENSMUSG00000030126	1064.6	-0.595687	0.219567	-2.71302	0.0066674	0.0486104	Tmcc1
ENSMUSG00000020978	3091.65	-0.595562	0.199873	-2.9797	0.00288529	0.0276667	Klhdc2
ENSMUSG00000006301	3124.8	-0.595181	0.230484	-2.5823	0.00981431	0.0633578	Tmbim1
ENSMUSG00000026755	2645.28	-0.593851	0.178975	-3.31806	0.000906438	0.012142	Arpc5l
ENSMUSG00000028599	2762.67	-0.593689	0.243817	-2.43497	0.0148928	0.0838496	Tnfrsf1b
ENSMUSG00000034930	1270.83	-0.592985	0.19196	-3.08911	0.00200755	0.0215102	Rtkn
ENSMUSG00000034850	3713.98	-0.592445	0.134479	-4.4055	1.05542e-05	0.000458917	Tmem127
ENSMUSG00000042446	1910.49	-0.591778	0.209597	-2.8234	0.00475167	0.0389285	Zmym4
ENSMUSG00000032280	2814.85	-0.591455	0.198396	-2.98119	0.00287132	0.0275665	Tle3
ENSMUSG00000050989	2261.98	-0.590977	0.214888	-2.75016	0.00595658	0.0450822	Sepn1
ENSMUSG00000026994	3153.03	-0.590377	0.222213	-2.6568	0.00788852	0.0548146	Galnt3
ENSMUSG00000026988	791.382	-0.589668	0.205668	-2.86708	0.00414276	0.0352863	Wdsub1
ENSMUSG00000031539	597.79	-0.589252	0.198101	-2.9745	0.0029347	0.0280036	Ap3m2
ENSMUSG00000038900	34575.4	-0.588231	0.162759	-3.61412	0.000301367	0.00555691	Rpl12
ENSMUSG00000028382	10152.5	-0.588158	0.168521	-3.49012	0.00048281	0.00780502	Ptbp3
ENSMUSG00000026721	1645.55	-0.588069	0.195736	-3.00441	0.00266099	0.0261386	Rabgap1l
ENSMUSG00000026361	3801.17	-0.587933	0.205078	-2.86687	0.00414547	0.0352863	Cdc73
ENSMUSG00000025571	2780.47	-0.587187	0.228378	-2.57112	0.010137	0.0646306	Tnrc6c
ENSMUSG00000053774	3695.58	-0.585956	0.151265	-3.87369	0.000107198	0.00258081	Ubxn7
ENSMUSG00000027104	3762.09	-0.585836	0.139004	-4.21451	2.50319e-05	0.000865329	NA
ENSMUSG00000037234	5281.25	-0.585271	0.227318	-2.57468	0.0100334	0.0642833	Hook3
ENSMUSG00000026107	3641.31	-0.584063	0.166257	-3.51301	0.000443053	0.00727468	Nabp1
ENSMUSG00000015597	1277.79	-0.583716	0.243617	-2.39604	0.0165731	0.0900165	Zfp318
ENSMUSG00000009630	9180.28	-0.583261	0.162711	-3.58464	0.000337548	0.00602102	Ppp2cb
ENSMUSG00000022075	1257.92	-0.58313	0.180043	-3.23884	0.00120018	0.0147758	Rhobtb2
ENSMUSG00000037253	5106.47	-0.581848	0.187558	-3.10224	0.00192062	0.0207609	Mex3c
ENSMUSG00000035614	2608.57	-0.580403	0.234888	-2.47098	0.0134742	0.0786553	Fam179b
ENSMUSG00000068732	1636.04	-0.579348	0.220881	-2.62289	0.00871872	0.0582621	Tmem167b
ENSMUSG00000020659	589.918	-0.577665	0.177636	-3.25196	0.00114612	0.0142896	Cbll1
ENSMUSG00000035235	224.878	-0.575896	0.217328	-2.6499	0.00805162	0.0555761	Trim13
ENSMUSG00000033658	1852.26	-0.57189	0.18934	-3.02044	0.00252407	0.0251717	Ddx19b
ENSMUSG00000003031	5309.78	-0.569954	0.188897	-3.01728	0.00255058	0.025372	Cdkn1b
ENSMUSG00000075415	1217.34	-0.569837	0.187642	-3.03683	0.00239079	0.024165	Fnbp1
ENSMUSG00000038827	1146.65	-0.569616	0.216582	-2.63003	0.00853783	0.0576423	Fam206a
ENSMUSG00000020694	3649.19	-0.568445	0.232495	-2.44498	0.0144859	0.0822964	Tlk2
ENSMUSG00000040760	3757.26	-0.568437	0.226531	-2.50932	0.0120965	0.0731427	Appl1
ENSMUSG00000021338	1610.57	-0.567396	0.186118	-3.04859	0.0022992	0.0234965	Lrrc16a
ENSMUSG00000041408	7381.96	-0.567075	0.230706	-2.458	0.0139715	0.0805856	Wapl
ENSMUSG00000032235	1142.79	-0.566735	0.201135	-2.81768	0.00483713	0.0394327	Ice2
ENSMUSG00000022024	4221.14	-0.566575	0.24003	-2.36044	0.0182533	0.0963177	Sugt1
ENSMUSG00000035696	3962.17	-0.56454	0.222606	-2.53605	0.0112111	0.0693932	Rnf38
ENSMUSG00000055917	1290.86	-0.562533	0.203768	-2.76066	0.00576851	0.0439982	Zfp277
ENSMUSG00000029001	375.357	-0.562279	0.208337	-2.69889	0.00695715	0.0500829	Fbxo44
ENSMUSG00000028568	917.087	-0.560822	0.201368	-2.78506	0.0053517	0.0422024	Btf3l4
ENSMUSG00000028917	1521.54	-0.559116	0.23195	-2.4105	0.0159307	0.0876804	Plekhm2
ENSMUSG00000028344	706.038	-0.558825	0.229692	-2.43294	0.0149768	0.0842016	Invs
ENSMUSG00000043061	1051.9	-0.557179	0.198355	-2.80899	0.00496967	0.0400251	Tmem18
ENSMUSG00000059552	2271.26	-0.557159	0.197177	-2.82568	0.00471803	0.0388557	Trp53
ENSMUSG00000026918	3490	-0.556279	0.157451	-3.53302	0.000410837	0.00691942	Brd3
ENSMUSG00000078813	398.209	-0.556277	0.193701	-2.87183	0.00408107	0.0349659	Leng1
ENSMUSG00000030720	2596.62	-0.555	0.204982	-2.70755	0.00677821	0.0491217	Cln3
ENSMUSG00000042524	3760.62	-0.554995	0.174289	-3.18434	0.00145084	0.0169448	Sun2
ENSMUSG00000028411	855.085	-0.554379	0.141882	-3.90732	9.3324e-05	0.00233637	Aptx
ENSMUSG00000028923	2172.43	-0.553616	0.19249	-2.87608	0.0040265	0.0346323	Necap2
ENSMUSG00000079108	609.095	-0.553129	0.189852	-2.91347	0.0035744	0.0320226	NA
ENSMUSG00000038485	3202.05	-0.551987	0.196278	-2.81227	0.00491928	0.0398236	Socs7
ENSMUSG00000027167	625.223	-0.551139	0.203236	-2.71182	0.00669158	0.0486825	Elp4
ENSMUSG00000040054	7104.98	-0.550476	0.1877	-2.93274	0.00335981	0.0308068	Baz2a
ENSMUSG00000033502	1075.11	-0.549887	0.179831	-3.0578	0.00222968	0.0230714	Cdc14a
ENSMUSG00000028830	2781.82	-0.549771	0.196614	-2.79619	0.0051709	0.0412646	AU040320
ENSMUSG00000020937	3683.5	-0.549285	0.224427	-2.4475	0.0143852	0.0819958	Plcd3
ENSMUSG00000079610	392.88	-0.548418	0.209933	-2.61235	0.00899212	0.059607	Ankrd39
ENSMUSG00000021690	2367.29	-0.548346	0.184248	-2.97614	0.00291905	0.0279009	Jmy
ENSMUSG00000017485	6402.83	-0.547649	0.219642	-2.49337	0.0126535	0.0752073	Top2b
ENSMUSG00000033581	7982.25	-0.546889	0.187892	-2.91065	0.00360673	0.0321797	Igf2bp2
ENSMUSG00000009733	493.35	-0.546678	0.22815	-2.39613	0.0165691	0.0900165	Tfcp2
ENSMUSG00000072889	3207.04	-0.546433	0.194194	-2.81385	0.00489521	0.0397106	Nfxl1
ENSMUSG00000028403	3290.86	-0.545609	0.224022	-2.43551	0.0148707	0.083755	Zdhhc21
ENSMUSG00000059474	1906.14	-0.543912	0.226501	-2.40137	0.0163339	0.0892339	Mbtd1
ENSMUSG00000020107	3249.58	-0.543604	0.189495	-2.8687	0.00412159	0.0352186	Anapc16
ENSMUSG00000029787	2588.01	-0.543465	0.134778	-4.03231	5.5231e-05	0.00157343	Avl9
ENSMUSG00000040795	241.13	-0.542768	0.159596	-3.40089	0.000671667	0.00994638	Iqcc
ENSMUSG00000008958	3363.83	-0.541245	0.226774	-2.38672	0.0169994	0.0916031	Vps72
ENSMUSG00000059820	1174.67	-0.5411	0.190454	-2.84111	0.00449568	0.0373379	AU019823
ENSMUSG00000029397	1919.05	-0.541023	0.227349	-2.3797	0.0173265	0.0928241	Rchy1
ENSMUSG00000036840	1238.15	-0.540642	0.214971	-2.51495	0.0119048	0.0722064	Siah1a
ENSMUSG00000031681	2063.18	-0.540443	0.215439	-2.50856	0.0121224	0.07324	Smad1
ENSMUSG00000022801	2462.94	-0.540237	0.194343	-2.77981	0.00543908	0.0425391	Lrch3
ENSMUSG00000030016	3465.84	-0.539888	0.140713	-3.8368	0.000124647	0.00285633	Zfp638
ENSMUSG00000066415	2489.75	-0.538604	0.221537	-2.43121	0.0150484	0.0844747	Msl2
ENSMUSG00000074221	1564.76	-0.53799	0.213297	-2.52225	0.0116606	0.0713312	Zfp568
ENSMUSG00000087590	563.792	-0.537529	0.216173	-2.48657	0.012898	0.0762922	Epb41l4aos
ENSMUSG00000019699	3726.88	-0.536906	0.208059	-2.58055	0.00986442	0.063564	Akt3
ENSMUSG00000066892	571.156	-0.536539	0.225717	-2.37704	0.017452	0.0932334	Fbxl12
ENSMUSG00000001323	341.655	-0.535522	0.215631	-2.48351	0.0130094	0.0767688	Srr
ENSMUSG00000022641	3633.58	-0.535387	0.191318	-2.79842	0.00513534	0.0411063	Bbx
ENSMUSG00000026867	6065.69	-0.534495	0.161169	-3.31637	0.000911962	0.012192	Gapvd1
ENSMUSG00000027109	4882.49	-0.5327	0.170876	-3.11746	0.00182415	0.0199261	Sp3
ENSMUSG00000031557	6531.9	-0.531046	0.145728	-3.6441	0.000268333	0.00508721	Plekha2
ENSMUSG00000041189	5449.73	-0.530247	0.201116	-2.63653	0.00837588	0.0569573	Chrnb1
ENSMUSG00000028495	24859.8	-0.529311	0.190165	-2.78343	0.00537881	0.0422958	NA
ENSMUSG00000021936	2018.8	-0.52887	0.197281	-2.6808	0.00734464	0.0520795	Mapk8
ENSMUSG00000035293	2212.95	-0.527644	0.207197	-2.54658	0.0108784	0.0679229	G2e3
ENSMUSG00000066880	378.385	-0.527622	0.196222	-2.68891	0.00716866	0.0512182	Zfp617
ENSMUSG00000025907	2733.16	-0.527174	0.197727	-2.66617	0.007672	0.0535814	Rb1cc1
ENSMUSG00000035597	2472.39	-0.52708	0.173265	-3.04205	0.00234976	0.0238271	Prpf39
ENSMUSG00000024072	2146.34	-0.526996	0.136601	-3.85792	0.000114356	0.00269526	Yipf4
ENSMUSG00000045038	451.17	-0.526844	0.205456	-2.56427	0.0103393	0.0655476	Prkce
ENSMUSG00000038718	804.086	-0.526397	0.19342	-2.72153	0.00649806	0.047619	Pbx3
ENSMUSG00000034342	2451.83	-0.52614	0.219256	-2.39966	0.0164102	0.0895033	Cbl
ENSMUSG00000100370	309.58	-0.524911	0.203476	-2.57972	0.00988801	0.0636637	NA
ENSMUSG00000026743	2831.32	-0.524299	0.187555	-2.79543	0.00518301	0.0413193	Mllt10
ENSMUSG00000005362	1270.71	-0.523825	0.201939	-2.59397	0.00948737	0.0618743	Crbn
ENSMUSG00000091549	329.808	-0.522859	0.194409	-2.68948	0.00715635	0.0511536	NA
ENSMUSG00000013076	21660.5	-0.522223	0.221733	-2.35519	0.0185135	0.0973079	Amotl1
ENSMUSG00000068036	15517	-0.522021	0.216343	-2.41293	0.0158247	0.087368	Mllt4
ENSMUSG00000028420	546.165	-0.521932	0.210774	-2.47626	0.0132767	0.0778538	Tmem38b
ENSMUSG00000022507	3372.63	-0.521767	0.204172	-2.55552	0.0106028	0.0666797	1810013L24Rik
ENSMUSG00000022119	4311.36	-0.5216	0.173188	-3.01176	0.00259739	0.0256908	Rbm26
ENSMUSG00000028573	825.99	-0.521572	0.173891	-2.99943	0.00270486	0.0264537	Fggy
ENSMUSG00000034848	2211.16	-0.52154	0.184264	-2.83039	0.00464906	0.0383682	Ttc21b
ENSMUSG00000098234	1726.44	-0.521373	0.192413	-2.70966	0.00673519	0.0489228	Snhg6
ENSMUSG00000032422	1669.72	-0.521085	0.220434	-2.3639	0.0180837	0.0956078	Snx14
ENSMUSG00000022201	7207.68	-0.519645	0.206106	-2.52125	0.011694	0.0713967	Zfr
ENSMUSG00000036473	956.638	-0.519487	0.210281	-2.47044	0.0134948	0.0787464	NA
ENSMUSG00000048232	480.858	-0.51844	0.159559	-3.24919	0.00115732	0.0143722	Fbxo10
ENSMUSG00000021134	11633.9	-0.517731	0.135398	-3.82378	0.000131421	0.00295124	Srsf5
ENSMUSG00000106037	191.866	-0.513768	0.170684	-3.01006	0.00261198	0.0257863	NA
ENSMUSG00000045854	502.436	-0.511867	0.207293	-2.46929	0.0135381	0.0789264	Lyrm2
ENSMUSG00000031791	558.972	-0.510895	0.194558	-2.62592	0.00864144	0.0580178	Tmem38a
ENSMUSG00000035933	929.554	-0.510813	0.207374	-2.46325	0.0137686	0.0798214	Cog5
ENSMUSG00000031529	6029.22	-0.510642	0.216974	-2.35348	0.0185989	0.0975714	Tnks
ENSMUSG00000005656	3753.15	-0.510492	0.161466	-3.16161	0.001569	0.0178987	Snx6
ENSMUSG00000028343	1961.64	-0.510343	0.17261	-2.95662	0.00311033	0.0290786	Erp44
ENSMUSG00000027244	1306.53	-0.50814	0.185071	-2.74565	0.00603914	0.0454912	Atg13
ENSMUSG00000049657	698.325	-0.507228	0.192544	-2.63435	0.00842976	0.0571092	Zbtb5
ENSMUSG00000015790	1157.2	-0.506374	0.182408	-2.77605	0.00550246	0.0427796	Surf1
ENSMUSG00000032998	2548.03	-0.505748	0.194394	-2.60166	0.00927731	0.0611103	Foxj3
ENSMUSG00000007880	7768.05	-0.505487	0.186688	-2.70765	0.0067761	0.0491217	Arid1a
ENSMUSG00000025821	1087.5	-0.505444	0.160338	-3.15236	0.00161959	0.0183161	Zfp282
ENSMUSG00000000600	2913.26	-0.504609	0.212673	-2.3727	0.0176585	0.0939392	Krit1
ENSMUSG00000000282	2243.31	-0.504451	0.205292	-2.45723	0.0140013	0.080712	Mnt
ENSMUSG00000050079	1793.17	-0.50399	0.189468	-2.66002	0.00781358	0.0543901	Rspry1
ENSMUSG00000032386	1128.52	-0.503138	0.20593	-2.44324	0.014556	0.0825451	Trip4
ENSMUSG00000021241	647.923	-0.501543	0.16625	-3.01679	0.00255466	0.02538	Isca2
ENSMUSG00000029776	2199.31	-0.501237	0.147481	-3.39867	0.000677151	0.0100087	Hibadh
ENSMUSG00000018076	4420.92	-0.500257	0.197146	-2.5375	0.0111648	0.0691885	Med13l
ENSMUSG00000040415	3549.77	-0.499794	0.20518	-2.43587	0.0148559	0.0837017	Dtx3
ENSMUSG00000025290	18127	-0.499106	0.181739	-2.74629	0.00602744	0.0454734	NA
ENSMUSG00000010453	5698.48	-0.498537	0.201528	-2.47379	0.0133688	0.0782147	Kansl3
ENSMUSG00000025959	1346.11	-0.498115	0.19383	-2.56986	0.010174	0.0647874	Klf7
ENSMUSG00000037174	4146.93	-0.496547	0.20159	-2.46315	0.0137722	0.0798214	Elf2
ENSMUSG00000021519	816.535	-0.495309	0.177285	-2.79385	0.00520843	0.0413958	Mterf3
ENSMUSG00000005802	6852.54	-0.495305	0.17666	-2.80372	0.00505165	0.040519	Slc30a4
ENSMUSG00000005682	3396.93	-0.495228	0.207239	-2.38964	0.0168647	0.091159	Pan2
ENSMUSG00000030557	3072.98	-0.495194	0.183335	-2.70104	0.00691231	0.0498404	Mef2a
ENSMUSG00000035623	2155.95	-0.494727	0.179115	-2.76206	0.00574382	0.0439166	Rsf1
ENSMUSG00000044477	2397.05	-0.494369	0.208842	-2.36719	0.0179235	0.0949851	Zfand3
ENSMUSG00000070923	1867.13	-0.494156	0.193139	-2.55855	0.0105111	0.0662122	Klhl9
ENSMUSG00000020952	1714.19	-0.492778	0.155411	-3.1708	0.0015202	0.0174817	Scfd1
ENSMUSG00000058793	5263.48	-0.491456	0.145949	-3.36731	0.000759064	0.0108424	Cds2
ENSMUSG00000039686	1188.86	-0.491361	0.206209	-2.38283	0.0171802	0.0923238	Zer1
ENSMUSG00000049076	4165.11	-0.490412	0.177709	-2.75964	0.00578657	0.0441145	Acap2
ENSMUSG00000036257	1671.43	-0.490302	0.200431	-2.44624	0.0144354	0.082158	Pnpla8
ENSMUSG00000058690	4260.55	-0.489791	0.176201	-2.77972	0.0054405	0.0425391	Ccser2
ENSMUSG00000041997	3285.17	-0.489382	0.163572	-2.99184	0.00277298	0.0269854	Tlk1
ENSMUSG00000026577	1105.24	-0.488237	0.19669	-2.48227	0.0130548	0.0768927	Blzf1
ENSMUSG00000030201	5120.02	-0.487659	0.130622	-3.73335	0.000188953	0.00386345	Lrp6
ENSMUSG00000084416	146.027	-0.486744	0.177647	-2.73996	0.00614474	0.0460181	NA
ENSMUSG00000028760	6866.91	-0.486573	0.185296	-2.62592	0.00864149	0.0580178	Eif4g3
ENSMUSG00000040043	7427.58	-0.486521	0.185244	-2.62639	0.00862965	0.0579879	Rbms2
ENSMUSG00000026878	6017.74	-0.483922	0.14591	-3.31658	0.000911251	0.012192	Rab14
ENSMUSG00000031591	8968.87	-0.483524	0.178624	-2.70693	0.0067909	0.0491683	Asah1
ENSMUSG00000067787	1719.24	-0.482982	0.201964	-2.39142	0.0167833	0.0908753	Blcap
ENSMUSG00000028412	4595.69	-0.482892	0.19678	-2.45396	0.0141292	0.0811806	Slc44a1
ENSMUSG00000032842	311.722	-0.481755	0.191119	-2.52071	0.0117119	0.0714068	Abcc10
ENSMUSG00000050812	7609.84	-0.479938	0.18504	-2.59369	0.00949507	0.0618743	AI314180
ENSMUSG00000027598	3962.3	-0.47857	0.135729	-3.52592	0.000422016	0.00705805	Itch
ENSMUSG00000021244	4051.36	-0.478293	0.17181	-2.78384	0.00537189	0.0422669	Ylpm1
ENSMUSG00000022263	4357.41	-0.476701	0.164122	-2.90455	0.00367786	0.0326397	Trio
ENSMUSG00000056429	3389.04	-0.476404	0.145695	-3.26986	0.00107599	0.0136981	NA
ENSMUSG00000027472	1166.36	-0.475574	0.188499	-2.52296	0.0116372	0.0712158	Pdrg1
ENSMUSG00000048271	7446.58	-0.475177	0.162773	-2.91927	0.00350851	0.0316395	Rbm33
ENSMUSG00000008305	1246.84	-0.472306	0.157838	-2.99235	0.00276839	0.0269574	Tle1
ENSMUSG00000038679	5096.22	-0.472034	0.138119	-3.4176	0.000631766	0.00960003	Trps1
ENSMUSG00000022095	1726.61	-0.47182	0.191453	-2.46441	0.0137238	0.0797566	Fam160b2
ENSMUSG00000038712	1434.53	-0.471696	0.196083	-2.4056	0.0161461	0.0885555	Fam63a
ENSMUSG00000020385	2515.74	-0.470953	0.169951	-2.77111	0.00558652	0.0431979	Clk4
ENSMUSG00000035498	8075.39	-0.469477	0.173126	-2.71176	0.00669279	0.0486825	Cdcp1
ENSMUSG00000020594	10571.4	-0.468853	0.141498	-3.3135	0.000921347	0.012276	Pum2
ENSMUSG00000040865	3394.35	-0.468474	0.174364	-2.68675	0.00721502	0.0514324	Ino80d
ENSMUSG00000042121	2756.93	-0.468111	0.185648	-2.5215	0.0116855	0.0713725	Ssh1
ENSMUSG00000053347	269.498	-0.468024	0.140674	-3.32701	0.00087784	0.0118994	Zfp943
ENSMUSG00000045128	24039.6	-0.466585	0.160806	-2.90153	0.00371343	0.0327735	Rpl18a
ENSMUSG00000027809	1675.12	-0.46535	0.187806	-2.47782	0.0132189	0.0776531	Etfdh
ENSMUSG00000026754	1674.72	-0.464213	0.1426	-3.25536	0.00113249	0.0141874	Golga1
ENSMUSG00000021706	1280.13	-0.462899	0.177961	-2.60112	0.0092919	0.0611551	Zfyve16
ENSMUSG00000042350	1986.09	-0.462759	0.189927	-2.43651	0.0148299	0.0836124	Arel1
ENSMUSG00000015659	803.968	-0.462466	0.16983	-2.72311	0.00646712	0.0475369	Serac1
ENSMUSG00000102976	607.37	-0.461708	0.175245	-2.63464	0.00842255	0.0570849	Zc3h11a
ENSMUSG00000029534	671.222	-0.4616	0.166506	-2.77228	0.00556656	0.0431497	St7
ENSMUSG00000044308	4370.88	-0.460843	0.15676	-2.93979	0.00328436	0.0303084	Ubr3
ENSMUSG00000036249	1056.09	-0.460224	0.140611	-3.27303	0.00106401	0.0135786	Rbm43
ENSMUSG00000037730	1107.58	-0.460077	0.196447	-2.34199	0.0191813	0.0995667	Mynn
ENSMUSG00000027582	1310.17	-0.458651	0.175124	-2.61901	0.00881865	0.058705	Zgpat
ENSMUSG00000033411	2518.09	-0.458361	0.134298	-3.41302	0.000642476	0.00967844	Ctdspl2
ENSMUSG00000042831	286.913	-0.456671	0.153783	-2.96958	0.00298211	0.0283012	Alkbh6
ENSMUSG00000090733	16719.4	-0.456339	0.159185	-2.86672	0.00414754	0.0352863	Rps27
ENSMUSG00000023845	3658.59	-0.454873	0.186459	-2.43953	0.0147064	0.0830165	Lnpep
ENSMUSG00000085793	234.209	-0.453268	0.183154	-2.47479	0.0133316	0.0781133	NA
ENSMUSG00000024817	5336.34	-0.452048	0.187584	-2.40984	0.0159595	0.0878079	Uhrf2
ENSMUSG00000020590	1808.58	-0.451627	0.184114	-2.45298	0.0141677	0.0813427	Snx13
ENSMUSG00000061665	6221.12	-0.444535	0.168228	-2.64246	0.00823062	0.0562456	Cd2ap
ENSMUSG00000081049	286.243	-0.443653	0.18418	-2.4088	0.0160049	0.0879959	NA
ENSMUSG00000030055	2179.28	-0.441987	0.177032	-2.49665	0.0125372	0.0747988	Rab43
ENSMUSG00000090946	627.911	-0.441073	0.182777	-2.41318	0.0158141	0.087368	Ccdc71l
ENSMUSG00000020074	8689.15	-0.440986	0.184684	-2.38779	0.0169498	0.091493	Ccar1
ENSMUSG00000074748	4615.48	-0.438953	0.130216	-3.37096	0.000749059	0.0107379	Atxn7l3b
ENSMUSG00000049882	808.868	-0.438085	0.118469	-3.69789	0.000217396	0.00426559	NA
ENSMUSG00000020608	6098.97	-0.437743	0.182705	-2.39589	0.0165799	0.0900221	Smc6
ENSMUSG00000007036	1650.45	-0.437646	0.137902	-3.17359	0.00150565	0.0174165	Abhd16a
ENSMUSG00000031684	2046.91	-0.433955	0.160523	-2.70337	0.00686395	0.0496285	Slc10a7
ENSMUSG00000055371	2478.64	-0.433058	0.149519	-2.89633	0.00377554	0.0331762	Stam2
ENSMUSG00000051675	1209.92	-0.432238	0.151079	-2.861	0.00422306	0.0357548	Trim32
ENSMUSG00000039086	377.56	-0.432053	0.183563	-2.35371	0.0185873	0.0975648	Ss18l1
ENSMUSG00000028082	5073.78	-0.43165	0.181926	-2.37266	0.0176604	0.0939392	Sh3d19
ENSMUSG00000031792	1639.32	-0.430916	0.155893	-2.76417	0.00570672	0.0437842	Usb1
ENSMUSG00000037805	18559.8	-0.429938	0.14116	-3.04575	0.00232098	0.0236882	Rpl10a
ENSMUSG00000031703	3855.35	-0.429484	0.124972	-3.43664	0.000588967	0.00914443	Itfg1
ENSMUSG00000055401	1202.59	-0.429138	0.156651	-2.73945	0.0061542	0.0460346	Fbxo6
ENSMUSG00000020570	4456.14	-0.429027	0.174122	-2.46394	0.013742	0.079803	Sypl
ENSMUSG00000002210	1683.1	-0.428461	0.167469	-2.55845	0.010514	0.0662122	Smg9
ENSMUSG00000039361	9798.58	-0.427363	0.181462	-2.35512	0.0185168	0.0973079	Picalm
ENSMUSG00000029528	13015.1	-0.42726	0.173314	-2.46524	0.0136923	0.0796028	Pxn
ENSMUSG00000036292	226.066	-0.426902	0.170186	-2.50844	0.0121266	0.07324	Gramd1c
ENSMUSG00000099083	2436.79	-0.424089	0.167333	-2.53441	0.0112638	0.0696047	Atf7
ENSMUSG00000049800	3739.16	-0.423708	0.145038	-2.92136	0.00348503	0.03153	Sertad2
ENSMUSG00000028771	6120.03	-0.419191	0.136356	-3.07424	0.00211042	0.0223229	Ptpn12
ENSMUSG00000036898	723.458	-0.417257	0.155287	-2.68701	0.00720951	0.0514165	Zfp157
ENSMUSG00000059890	3353.05	-0.417028	0.172121	-2.42288	0.015398	0.0856798	Ube4a
ENSMUSG00000017677	5971.13	-0.414807	0.110338	-3.75943	0.000170303	0.00359308	Wsb1
ENSMUSG00000000826	7464.58	-0.413858	0.150984	-2.74107	0.00612394	0.0459446	Dnajc5
ENSMUSG00000082935	222.144	-0.410032	0.15379	-2.66617	0.00767199	0.0535814	NA
ENSMUSG00000063663	1232.62	-0.407414	0.133591	-3.04971	0.00229062	0.0234241	Brwd3
ENSMUSG00000021451	1817.21	-0.406914	0.159369	-2.55328	0.0106714	0.0669765	Sema4d
ENSMUSG00000028572	2691.85	-0.404268	0.158103	-2.55698	0.0105584	0.0664268	Hook1
ENSMUSG00000030161	1758.49	-0.403955	0.137775	-2.932	0.00336788	0.0308441	Gabarapl1
ENSMUSG00000032763	1366.71	-0.403717	0.164827	-2.44935	0.0143116	0.0818988	Ilvbl
ENSMUSG00000036591	8949.33	-0.402964	0.144464	-2.78937	0.00528108	0.0418039	Arhgap21
ENSMUSG00000028821	1770.38	-0.399203	0.165069	-2.4184	0.015589	0.0864974	Syf2
ENSMUSG00000027351	4245.62	-0.395422	0.139164	-2.8414	0.00449159	0.0373237	Spred1
ENSMUSG00000017299	1393.89	-0.389848	0.159772	-2.44003	0.014686	0.0830125	Dnttip1
ENSMUSG00000064210	8007.69	-0.389278	0.164429	-2.36746	0.0179108	0.0949497	Ano6
ENSMUSG00000031878	4041.07	-0.386811	0.128939	-2.99995	0.00270021	0.0264315	Nae1
ENSMUSG00000021039	2162.48	-0.385658	0.15773	-2.44505	0.0144831	0.0822964	Snw1
ENSMUSG00000037600	1490.19	-0.385079	0.155432	-2.47748	0.0132313	0.0776707	Kdf1
ENSMUSG00000025612	2122.58	-0.382222	0.148531	-2.57335	0.0100719	0.0643989	Bach1
ENSMUSG00000054226	1338.51	-0.381884	0.155508	-2.45571	0.0140605	0.0808748	Tprkb
ENSMUSG00000015094	3036.49	-0.379631	0.13996	-2.71243	0.00667921	0.0486739	Npdc1
ENSMUSG00000033589	4423.39	-0.377659	0.158305	-2.38564	0.0170495	0.09181	Reep4
ENSMUSG00000024077	3417.33	-0.377243	0.134159	-2.81192	0.00492469	0.0398468	Strn
ENSMUSG00000040410	1011.23	-0.377086	0.127117	-2.96645	0.00301256	0.0284197	Fbxl4
ENSMUSG00000014550	2440.84	-0.376876	0.151567	-2.48654	0.0128993	0.0762922	Rbsn
ENSMUSG00000027257	2086.25	-0.370405	0.15491	-2.3911	0.0167978	0.0909222	Pacsin3
ENSMUSG00000027652	5822.09	-0.369757	0.1476	-2.50512	0.0122409	0.0736192	Ralgapb
ENSMUSG00000084349	4394.28	-0.369164	0.148728	-2.48215	0.0130591	0.0768927	NA
ENSMUSG00000015143	15278.9	-0.368103	0.152498	-2.41381	0.0157865	0.087368	Actn1
ENSMUSG00000014763	1889.28	-0.36801	0.117853	-3.12263	0.00179245	0.0196755	Fam120b
ENSMUSG00000029038	2378.67	-0.367948	0.136667	-2.6923	0.0070962	0.0508626	Ssu72
ENSMUSG00000040044	1824.89	-0.365787	0.118906	-3.07628	0.00209599	0.0222302	Orc3
ENSMUSG00000069895	5887.48	-0.364295	0.148212	-2.45792	0.0139743	0.0805856	Atxn1l
ENSMUSG00000048874	7442.86	-0.355223	0.14492	-2.45116	0.0142397	0.0816235	Phf3
ENSMUSG00000057841	32923.8	-0.351885	0.131888	-2.66806	0.00762901	0.053488	NA
ENSMUSG00000022811	3657.15	-0.350972	0.146973	-2.38801	0.0169401	0.0914716	Zfp148
ENSMUSG00000029817	6699.02	-0.348135	0.134223	-2.59371	0.00949458	0.0618743	Tra2a
ENSMUSG00000027365	6241.75	-0.344884	0.107947	-3.19493	0.00139867	0.016495	Trpm7
ENSMUSG00000001630	637.083	-0.334832	0.133764	-2.50315	0.0123094	0.0739156	Stk38l
ENSMUSG00000068882	8106.56	-0.330375	0.136095	-2.42753	0.015202	0.0850108	Ssb
ENSMUSG00000027080	1331.96	-0.313161	0.128852	-2.43038	0.0150829	0.084547	Med19
ENSMUSG00000074698	3712.77	-0.311611	0.124009	-2.5128	0.0119776	0.0724799	Csnk2a1
ENSMUSG00000057738	24901.1	-0.308355	0.127043	-2.42716	0.0152174	0.0850667	Sptan1
ENSMUSG00000027170	5726.48	-0.288991	0.123262	-2.34452	0.0190515	0.0992743	Eif3m
ENSMUSG00000031652	4214.48	-0.209382	0.0871905	-2.40144	0.0163309	0.0892339	N4bp1
ENSMUSG00000038943	8727.82	0.261754	0.111843	2.34038	0.0192644	0.0998326	Prc1
ENSMUSG00000055932	2648.65	0.322909	0.127172	2.53915	0.0111123	0.0689718	Fto
ENSMUSG00000021400	2680.84	0.338437	0.12504	2.70663	0.00679706	0.0491902	Wrnip1
ENSMUSG00000024959	1358.83	0.343399	0.106493	3.22463	0.00126136	0.0153247	Bad
ENSMUSG00000002981	4507.54	0.343756	0.130882	2.62645	0.00862815	0.0579879	Clptm1
ENSMUSG00000060860	2393.83	0.345007	0.140349	2.45822	0.0139629	0.0805856	Ube2s
ENSMUSG00000063696	14676	0.351056	0.131648	2.66663	0.00766149	0.0535814	NA
ENSMUSG00000057522	5173.96	0.352296	0.116535	3.02311	0.00250195	0.0250068	Spop
ENSMUSG00000038014	14136.4	0.353448	0.105465	3.35133	0.000804238	0.0112615	Fam120a
ENSMUSG00000020708	6767.36	0.35424	0.134121	2.6412	0.00826127	0.0564059	Psmc5
ENSMUSG00000019428	11674.2	0.356295	0.127949	2.78467	0.0053582	0.0422024	Fkbp8
ENSMUSG00000020777	2965.69	0.361582	0.143554	2.51879	0.011776	0.0715989	Acox1
ENSMUSG00000039176	3310.01	0.366864	0.141233	2.59757	0.00938851	0.0615844	Polg
ENSMUSG00000051378	3318.12	0.371874	0.138266	2.68955	0.0071549	0.0511536	Kif18b
ENSMUSG00000041219	6395.96	0.372259	0.158784	2.34444	0.0190555	0.0992743	Arhgap11a
ENSMUSG00000006498	24631.5	0.372755	0.127473	2.92418	0.00345362	0.0313905	Ptbp1
ENSMUSG00000008301	1952.13	0.374487	0.155192	2.41306	0.0158191	0.087368	Phax
ENSMUSG00000001440	37588.5	0.374846	0.143018	2.62096	0.00876816	0.058518	Kpnb1
ENSMUSG00000001441	5785.35	0.375012	0.147173	2.54811	0.0108309	0.0676804	Npepps
ENSMUSG00000052296	4567.09	0.380051	0.143557	2.6474	0.00811142	0.0557709	Ppp6r1
ENSMUSG00000024570	835.235	0.383342	0.151673	2.52743	0.0114901	0.0706187	Rbfa
ENSMUSG00000039449	2894.92	0.385659	0.116232	3.31802	0.000906569	0.012142	Prpf18
ENSMUSG00000022285	13769.9	0.388961	0.136577	2.84793	0.00440049	0.0368004	Ywhaz
ENSMUSG00000026374	5026.17	0.396817	0.168336	2.35729	0.018409	0.0969325	Tsn
ENSMUSG00000003680	2140.64	0.397782	0.156774	2.53729	0.0111714	0.0692017	NA
ENSMUSG00000025781	12455.1	0.39936	0.132867	3.00573	0.00264947	0.0260745	Atp5c1
ENSMUSG00000018648	1911.69	0.40027	0.135335	2.95763	0.00310017	0.0290154	Dusp14
ENSMUSG00000022957	3555.48	0.400442	0.141829	2.8234	0.00475166	0.0389285	Itsn1
ENSMUSG00000052337	7446.22	0.401243	0.165423	2.42557	0.0152845	0.0852599	Immt
ENSMUSG00000089847	137.9	0.403842	0.167597	2.4096	0.0159699	0.0878342	Timm10b
ENSMUSG00000061273	3168.46	0.403915	0.172632	2.33975	0.0192967	0.0998395	Mmgt1
ENSMUSG00000015575	2949.87	0.404735	0.160577	2.5205	0.0117187	0.0714088	Atp6v0e
ENSMUSG00000045045	4091.01	0.409625	0.171605	2.38701	0.0169858	0.0916031	Lrfn4
ENSMUSG00000049482	2216.08	0.410752	0.16317	2.51732	0.011825	0.0718613	Ctu2
ENSMUSG00000057363	3103.15	0.411148	0.165302	2.48725	0.0128734	0.0762729	Uxs1
ENSMUSG00000027198	4017.73	0.411423	0.140616	2.92585	0.00343518	0.0312591	Ext2
ENSMUSG00000003531	885.704	0.413332	0.16481	2.50794	0.0121438	0.0732596	Dgcr6
ENSMUSG00000057177	3082.47	0.413647	0.141438	2.92458	0.00344923	0.0313688	Gsk3a
ENSMUSG00000037916	5511.11	0.414793	0.134214	3.09053	0.00199796	0.0214363	Ndufv1
ENSMUSG00000019804	6002.25	0.41503	0.160633	2.58371	0.00977435	0.0631911	Snx3
ENSMUSG00000047731	4499.82	0.417567	0.164516	2.53815	0.0111439	0.0691134	Wbp1l
ENSMUSG00000029775	5085.82	0.4176	0.115201	3.62498	0.000288983	0.00538737	Klhdc10
ENSMUSG00000027242	1100.18	0.418704	0.174777	2.39565	0.0165911	0.090052	Wdr76
ENSMUSG00000016252	4710.57	0.421888	0.169267	2.49244	0.0126869	0.0753486	Atp5e
ENSMUSG00000022378	9008.77	0.421923	0.160282	2.63239	0.0084787	0.0573912	Fam49b
ENSMUSG00000001416	20927.1	0.422175	0.169872	2.48525	0.0129459	0.0765103	Cct3
ENSMUSG00000024726	176.454	0.422948	0.180535	2.34275	0.0191421	0.0994288	Carnmt1
ENSMUSG00000005204	4711.74	0.42536	0.168735	2.52088	0.0117063	0.0714068	Senp3
ENSMUSG00000001569	3472.04	0.426387	0.167744	2.54189	0.0110256	0.0685212	Nom1
ENSMUSG00000021576	3696.47	0.426744	0.176807	2.41361	0.0157952	0.087368	Pdcd6
ENSMUSG00000026087	2598.28	0.427841	0.172973	2.47345	0.0133817	0.0782247	Mrpl30
ENSMUSG00000019961	19936.9	0.428273	0.161819	2.64662	0.00813009	0.0558748	Tmpo
ENSMUSG00000022757	3871.53	0.42849	0.171198	2.50289	0.0123185	0.0739156	Tfg
ENSMUSG00000027673	1950.27	0.430061	0.120081	3.58142	0.000341737	0.0060819	Ndufb5
ENSMUSG00000020290	13101.7	0.430674	0.150947	2.85316	0.00432875	0.036355	Xpo1
ENSMUSG00000017428	5985.97	0.430735	0.112157	3.84046	0.000122805	0.00282237	Psmd11
ENSMUSG00000025077	1444.49	0.43132	0.148193	2.91054	0.00360809	0.0321797	Dclre1a
ENSMUSG00000008450	2133.91	0.431334	0.17082	2.52508	0.0115672	0.0709593	NA
ENSMUSG00000043219	709.542	0.431412	0.16535	2.60909	0.00907843	0.0600176	Hoxa6
ENSMUSG00000025439	2630.64	0.431862	0.178986	2.41282	0.0158294	0.087368	Clns1a
ENSMUSG00000026603	2196.36	0.432955	0.169649	2.55207	0.0107085	0.0671294	Smyd2
ENSMUSG00000079109	1143.31	0.433388	0.150963	2.87083	0.004094	0.035021	Pms2
ENSMUSG00000005683	23220.1	0.434315	0.178577	2.43208	0.0150123	0.0843408	Cs
ENSMUSG00000022299	1547.72	0.434592	0.182557	2.38058	0.0172854	0.0927303	Slc25a32
ENSMUSG00000059796	35612.5	0.434639	0.146048	2.976	0.00292038	0.0279009	Eif4a1
ENSMUSG00000025393	90873.4	0.434785	0.16964	2.56299	0.0103775	0.0656575	Atp5b
ENSMUSG00000056228	1111.06	0.435398	0.155782	2.79492	0.00519129	0.0413433	Cars2
ENSMUSG00000020232	2999.11	0.436017	0.181522	2.40201	0.0163051	0.0891783	Hmg20b
ENSMUSG00000026240	1157.67	0.436612	0.18217	2.39673	0.0165421	0.0900037	Cops7b
ENSMUSG00000041491	931.825	0.437498	0.140039	3.12412	0.0017834	0.0196036	Cep78
ENSMUSG00000078681	605.511	0.438736	0.168571	2.60268	0.00924985	0.0610063	Tm2d3
ENSMUSG00000000374	5079.72	0.444211	0.127457	3.48519	0.000491782	0.00793372	Trappc10
ENSMUSG00000048076	18275.5	0.444258	0.149426	2.97309	0.00294818	0.0280545	Arf1
ENSMUSG00000034120	9436.92	0.445388	0.168033	2.6506	0.008035	0.0555129	Srsf2
ENSMUSG00000024958	762.291	0.445956	0.190278	2.34371	0.019093	0.099404	Gpr137
ENSMUSG00000073542	842.956	0.446087	0.187739	2.37611	0.0174965	0.0933838	Cep76
ENSMUSG00000090290	1638.17	0.44676	0.14674	3.04456	0.00233019	0.0237541	Gm17296
ENSMUSG00000029455	16654.7	0.447018	0.130223	3.43271	0.000597576	0.00922335	Aldh2
ENSMUSG00000022721	3100.97	0.447038	0.175027	2.55411	0.010646	0.0668708	Trmt2a
ENSMUSG00000014355	10944.5	0.447222	0.166873	2.68001	0.00736196	0.052132	Anapc1
ENSMUSG00000020527	1869.77	0.447473	0.19125	2.33973	0.0192975	0.0998395	Myo19
ENSMUSG00000015165	16593.2	0.449075	0.18349	2.44741	0.0143888	0.0819958	Hnrnpl
ENSMUSG00000074802	4141.58	0.450548	0.187656	2.40093	0.0163537	0.0892339	Gas2l3
ENSMUSG00000018433	3861.79	0.450922	0.173807	2.59439	0.00947603	0.0618741	Nol11
ENSMUSG00000045751	2034.12	0.452229	0.184936	2.44533	0.0144719	0.0822766	Mms22l
ENSMUSG00000022370	5687.41	0.452883	0.170477	2.65657	0.00789408	0.0548289	Mrpl13
ENSMUSG00000039704	2810.31	0.453755	0.162918	2.78517	0.00534999	0.0422024	Lmbrd2
ENSMUSG00000038762	9087.83	0.453942	0.17219	2.63628	0.00838195	0.0569573	Abcf1
ENSMUSG00000026192	13420.1	0.454868	0.191393	2.37662	0.017472	0.0932851	Atic
ENSMUSG00000022760	794.377	0.454985	0.181039	2.51319	0.0119643	0.0724274	Thap7
ENSMUSG00000030138	5674	0.455264	0.188349	2.41713	0.0156434	0.0867379	Bms1
ENSMUSG00000015937	6139.02	0.455762	0.188835	2.41354	0.0157982	0.087368	H2afy
ENSMUSG00000025228	8835.86	0.456022	0.189448	2.40711	0.0160795	0.0883135	Actr1a
ENSMUSG00000029722	2239.95	0.457626	0.184927	2.47462	0.0133376	0.0781197	Agfg2
ENSMUSG00000034321	2301.93	0.457724	0.168764	2.71222	0.00668341	0.0486819	Exosc1
ENSMUSG00000039148	5869.51	0.458831	0.173177	2.6495	0.00806116	0.0555761	Sart1
ENSMUSG00000022723	976.168	0.460205	0.182472	2.52205	0.0116672	0.0713438	NA
ENSMUSG00000020330	5466.83	0.460628	0.195835	2.35212	0.0186666	0.0977349	Hmmr
ENSMUSG00000031756	1948.67	0.460635	0.154958	2.97264	0.00295254	0.0280545	Cenpn
ENSMUSG00000005982	1201.23	0.460857	0.163743	2.81451	0.0048851	0.0396491	Naa60
ENSMUSG00000019738	603.698	0.460874	0.196944	2.34013	0.0192772	0.0998395	Polr2i
ENSMUSG00000020238	7954.38	0.462177	0.184359	2.50695	0.0121779	0.0734088	Ncln
ENSMUSG00000030447	8704.44	0.462439	0.168255	2.74844	0.00598798	0.0452761	Cyfip1
ENSMUSG00000032601	5164.71	0.46397	0.191184	2.42682	0.0152318	0.0850867	Prkar2a
ENSMUSG00000005566	14602.9	0.464849	0.169166	2.74789	0.005998	0.0453301	Trim28
ENSMUSG00000024527	3953.94	0.465116	0.198838	2.33916	0.0193269	0.0999586	Afg3l2
ENSMUSG00000079283	306.909	0.465587	0.162763	2.86053	0.00422935	0.0357695	2310009B15Rik
ENSMUSG00000026201	2374.11	0.465717	0.145487	3.20109	0.00136907	0.0162853	Stk16
ENSMUSG00000018293	29505.9	0.465955	0.189907	2.45359	0.0141438	0.0812351	Pfn1
ENSMUSG00000035585	3727.36	0.467287	0.179519	2.603	0.0092413	0.0609755	Tsen34
ENSMUSG00000020706	8901.82	0.468817	0.178139	2.63175	0.00849455	0.0574353	Ftsj3
ENSMUSG00000039128	5437.81	0.469431	0.185842	2.52597	0.0115378	0.0708563	Cdc123
ENSMUSG00000070044	2798.53	0.470227	0.192043	2.44855	0.0143432	0.0819604	Fam149a
ENSMUSG00000020844	2845.56	0.474351	0.169761	2.79423	0.0052023	0.041389	Nxn
ENSMUSG00000029911	1533.91	0.474995	0.184292	2.5774	0.0099546	0.0639612	Ssbp1
ENSMUSG00000020914	40273.7	0.475731	0.199526	2.3843	0.0171117	0.0920313	Top2a
ENSMUSG00000079426	4541.33	0.476321	0.18826	2.53013	0.0114022	0.0701883	Arpc4
ENSMUSG00000025858	4093.23	0.47636	0.184782	2.57796	0.00993869	0.0639114	Get4
ENSMUSG00000037152	1321.35	0.476511	0.200844	2.37254	0.0176663	0.0939392	Ndufc1
ENSMUSG00000024542	3857.8	0.478314	0.191305	2.50026	0.0124101	0.0742381	Cep192
ENSMUSG00000040681	10671.5	0.47849	0.170327	2.80924	0.00496584	0.0400251	NA
ENSMUSG00000037376	2365.17	0.478952	0.1919	2.49583	0.0125661	0.0749433	Trmt6
ENSMUSG00000020544	411.714	0.479849	0.143857	3.33559	0.000851182	0.0116486	Cox11
ENSMUSG00000005609	3484.06	0.481855	0.190829	2.52507	0.0115676	0.0709593	Ctr9
ENSMUSG00000042210	720.212	0.482366	0.205136	2.35144	0.018701	0.0978388	Abhd14a
ENSMUSG00000026779	2924.76	0.484011	0.186513	2.59505	0.00945779	0.0618064	Mastl
ENSMUSG00000029713	20297.7	0.484146	0.167442	2.89142	0.00383502	0.0335626	Gnb2
ENSMUSG00000034108	1319.04	0.484167	0.193244	2.50546	0.0122291	0.0735993	Ccs
ENSMUSG00000030007	19333.8	0.484724	0.204115	2.37476	0.0175605	0.0935884	Cct7
ENSMUSG00000030682	2844.45	0.485097	0.165744	2.92678	0.00342486	0.0312195	Cdipt
ENSMUSG00000037815	20592.6	0.485468	0.193772	2.50535	0.0122329	0.0735993	Ctnna1
ENSMUSG00000025200	1404.22	0.486533	0.182356	2.66805	0.00762937	0.053488	Cwf19l1
ENSMUSG00000025793	4666.01	0.486701	0.150042	3.24377	0.0011796	0.0145568	Hgs
ENSMUSG00000019494	6362.6	0.486897	0.177675	2.74038	0.00613684	0.0459809	Cops6
ENSMUSG00000059119	7993.4	0.486922	0.201794	2.41297	0.0158232	0.087368	Nap1l4
ENSMUSG00000007836	11712.9	0.487343	0.199365	2.44448	0.0145063	0.0823824	Hnrnpa0
ENSMUSG00000032504	19953.7	0.488275	0.179279	2.72354	0.00645857	0.0475369	Pdcd6ip
ENSMUSG00000032788	1422.38	0.488348	0.196515	2.48505	0.0129534	0.0765259	Pdxk
ENSMUSG00000039164	426.073	0.488844	0.168148	2.90722	0.00364653	0.032413	Naif1
ENSMUSG00000014504	2171.36	0.489096	0.199651	2.44975	0.0142955	0.0818963	Srp19
ENSMUSG00000022338	2498.72	0.489223	0.18206	2.68715	0.00720646	0.0514165	Eny2
ENSMUSG00000021932	774.158	0.489306	0.201355	2.43006	0.0150961	0.084547	Rnaseh2b
ENSMUSG00000053768	3121.24	0.490313	0.122868	3.99056	6.59171e-05	0.00180261	Chchd3
ENSMUSG00000017778	1725.84	0.490367	0.15974	3.06979	0.00214208	0.0225515	NA
ENSMUSG00000037331	15968	0.4935	0.167808	2.94086	0.00327304	0.0302752	Larp1
ENSMUSG00000010277	18486	0.493828	0.16902	2.92171	0.00348113	0.0315129	2610507B11Rik
ENSMUSG00000038736	3448.11	0.493972	0.15605	3.16547	0.00154832	0.0177143	Nudcd1
ENSMUSG00000080268	1376.52	0.494246	0.197905	2.49739	0.0125112	0.0747005	Brms1
ENSMUSG00000002372	5033.31	0.495485	0.188277	2.63169	0.00849619	0.0574353	Ranbp3
ENSMUSG00000063052	2331.77	0.495653	0.193055	2.56742	0.0102458	0.0651124	Lrrc40
ENSMUSG00000024346	4863.5	0.496532	0.182361	2.7228	0.00647318	0.0475369	Pfdn1
ENSMUSG00000028551	5104.11	0.498466	0.195103	2.55488	0.0106223	0.0667757	Cdkn2c
ENSMUSG00000003444	438.812	0.498755	0.145869	3.41921	0.000628039	0.00956897	Med29
ENSMUSG00000081272	366.451	0.499123	0.202241	2.46797	0.0135883	0.0791273	NA
ENSMUSG00000032437	8336.05	0.500866	0.210648	2.37774	0.0174193	0.0931302	Stt3b
ENSMUSG00000071647	3693.07	0.50363	0.168716	2.98507	0.00283514	0.0273798	Eml3
ENSMUSG00000061904	37541.7	0.503885	0.182155	2.76625	0.00567047	0.0436535	NA
ENSMUSG00000025142	2566.03	0.504774	0.173961	2.90165	0.003712	0.0327735	Aspscr1
ENSMUSG00000074781	2716.83	0.505484	0.214987	2.35123	0.0187113	0.0978388	Ube2n
ENSMUSG00000070003	4133.51	0.507222	0.158474	3.20067	0.00137107	0.0162853	Ssbp4
ENSMUSG00000005575	5065.12	0.507247	0.143667	3.53072	0.000414429	0.00696497	Ube2m
ENSMUSG00000071652	3750.61	0.509283	0.158812	3.20683	0.00134207	0.0160445	Ints5
ENSMUSG00000039703	7062.58	0.509539	0.117403	4.34009	1.42423e-05	0.000575944	Nploc4
ENSMUSG00000018661	1234.88	0.510063	0.217828	2.34159	0.019202	0.0996409	Cog1
ENSMUSG00000022792	1539.86	0.510392	0.16975	3.00673	0.00264071	0.0260372	Yars2
ENSMUSG00000027710	1870.08	0.510417	0.173296	2.94535	0.00322589	0.0299626	Acad9
ENSMUSG00000029147	17207.8	0.510625	0.174349	2.92876	0.00340318	0.0311124	Ppm1g
ENSMUSG00000025169	306.414	0.511249	0.180599	2.83086	0.0046423	0.0383326	Ogfod3
ENSMUSG00000067369	1258.51	0.51145	0.20505	2.49427	0.0126217	0.0751319	Trmt2b
ENSMUSG00000002379	1789.96	0.511622	0.194144	2.63528	0.00840689	0.0570281	NA
ENSMUSG00000014226	6024.25	0.512062	0.193981	2.63975	0.00829682	0.0565503	Cacybp
ENSMUSG00000004667	7476.73	0.513891	0.176311	2.91469	0.00356047	0.0319546	Polr2e
ENSMUSG00000028156	5307.94	0.514984	0.187885	2.74095	0.00612614	0.0459446	Eif4e
ENSMUSG00000017721	5635.91	0.515013	0.177392	2.90325	0.00369315	0.032715	Pigt
ENSMUSG00000061979	2049.83	0.516118	0.212968	2.42346	0.0153735	0.0856344	Wbscr16
ENSMUSG00000031371	1043.83	0.516216	0.216594	2.38334	0.0171564	0.0922273	NA
ENSMUSG00000032185	4305.55	0.516476	0.206343	2.503	0.0123147	0.0739156	Carm1
ENSMUSG00000019853	859.181	0.517573	0.179799	2.87863	0.00399409	0.0345238	Hebp2
ENSMUSG00000026238	28894.8	0.518444	0.180149	2.87786	0.00400383	0.0345465	Ptma
ENSMUSG00000038888	384.177	0.519176	0.199991	2.59599	0.00943176	0.0617701	Ctu1
ENSMUSG00000003235	5730.82	0.519658	0.198581	2.61686	0.00887426	0.0590251	Eif2b5
ENSMUSG00000012114	5269.6	0.519739	0.186903	2.78079	0.0054227	0.0424751	Med15
ENSMUSG00000053877	5929.83	0.519783	0.166172	3.12799	0.00176007	0.0194288	Srcap
ENSMUSG00000030741	2010.64	0.520489	0.186297	2.79387	0.00520811	0.0413958	Spns1
ENSMUSG00000018428	3546.5	0.520643	0.169585	3.07009	0.00213991	0.0225438	Akap1
ENSMUSG00000002416	251.993	0.521094	0.191796	2.71692	0.00658932	0.0481754	Ndufb2
ENSMUSG00000016503	1222.9	0.521478	0.198296	2.62979	0.00854373	0.0576573	Gtf3a
ENSMUSG00000038611	5476.59	0.521519	0.170748	3.05432	0.00225568	0.0232332	Phrf1
ENSMUSG00000022283	91483.7	0.521598	0.167487	3.11426	0.00184406	0.0200876	Pabpc1
ENSMUSG00000042759	5794.6	0.52197	0.202902	2.57252	0.010096	0.0644738	Apobr
ENSMUSG00000019977	4981.48	0.522785	0.149362	3.50011	0.000465069	0.00758855	Hbs1l
ENSMUSG00000024571	3452.1	0.523068	0.193117	2.70855	0.00675782	0.0490214	NA
ENSMUSG00000036529	6395.7	0.523148	0.190606	2.74465	0.00605751	0.0455386	Sbf1
ENSMUSG00000019849	10223.9	0.523325	0.153515	3.40894	0.000652151	0.00974934	Prep
ENSMUSG00000040675	6382.87	0.523646	0.134499	3.89331	9.88875e-05	0.00243679	Mthfd1l
ENSMUSG00000050248	2086.16	0.523814	0.213554	2.45284	0.0141735	0.081346	Evc2
ENSMUSG00000045427	2807.45	0.523885	0.207576	2.52381	0.0116089	0.0710983	Hnrnph2
ENSMUSG00000018770	10206.3	0.524063	0.216947	2.41563	0.0157082	0.0870661	Atp5g3
ENSMUSG00000039771	2459.56	0.524073	0.179298	2.92292	0.00346768	0.0314182	Polr2j
ENSMUSG00000050295	1412.65	0.524217	0.216615	2.42004	0.0155187	0.0861683	Foxc1
ENSMUSG00000020018	966.099	0.524307	0.190868	2.74696	0.00601509	0.0454374	Snrpf
ENSMUSG00000030982	3159.32	0.52469	0.209142	2.50878	0.0121149	0.0732259	9030624J02Rik
ENSMUSG00000016984	1000.55	0.525375	0.208997	2.51378	0.0119443	0.07239	Etaa1
ENSMUSG00000028312	8878.77	0.525985	0.207466	2.53528	0.0112356	0.0695173	Smc2
ENSMUSG00000022337	2669.9	0.526372	0.183288	2.87182	0.0040811	0.0349659	Emc2
ENSMUSG00000015749	12849.5	0.526431	0.211672	2.48701	0.0128821	0.0762772	Anp32e
ENSMUSG00000030689	1406.69	0.52658	0.172962	3.04448	0.00233079	0.0237541	Ino80e
ENSMUSG00000026646	955.441	0.526731	0.168505	3.1259	0.00177259	0.0195086	Suv39h2
ENSMUSG00000018821	2354.45	0.526949	0.160571	3.28172	0.00103177	0.0132751	Avpi1
ENSMUSG00000035268	916.575	0.526978	0.190886	2.76069	0.00576794	0.0439982	Pkig
ENSMUSG00000020873	1896.2	0.527653	0.161849	3.26016	0.00111349	0.0139846	Slc35b1
ENSMUSG00000020079	1814.6	0.527734	0.193448	2.72805	0.00637104	0.0471283	Supv3l1
ENSMUSG00000000581	1769.23	0.528002	0.196281	2.69004	0.00714442	0.0511382	C1d
ENSMUSG00000002718	8531.64	0.528456	0.214131	2.46791	0.0135903	0.0791273	Cse1l
ENSMUSG00000091562	411.362	0.528886	0.17539	3.01549	0.00256568	0.0254735	NA
ENSMUSG00000023994	2481.85	0.529536	0.133475	3.9673	7.26926e-05	0.00193072	Nfya
ENSMUSG00000024270	2490.94	0.530467	0.196556	2.69881	0.0069587	0.0500829	Slc39a6
ENSMUSG00000037243	1631.38	0.531102	0.212361	2.50094	0.0123865	0.0742009	Zfp692
ENSMUSG00000029918	281.4	0.531443	0.222134	2.39244	0.0167367	0.0906857	NA
ENSMUSG00000022503	1709.45	0.531797	0.174214	3.05255	0.00226908	0.0233253	Nubp1
ENSMUSG00000020720	7235.89	0.532613	0.198491	2.68331	0.00728963	0.0517996	Psmd12
ENSMUSG00000026049	817.605	0.532698	0.198981	2.67713	0.00742549	0.0524327	Tex30
ENSMUSG00000068749	3876.27	0.532973	0.199555	2.67082	0.00756673	0.0532777	Psma5
ENSMUSG00000039682	6805.23	0.533066	0.193563	2.75396	0.00588783	0.0447128	Lap3
ENSMUSG00000020802	2752.19	0.533316	0.173694	3.07043	0.00213753	0.0225338	Ube2o
ENSMUSG00000061032	15463.8	0.535078	0.197429	2.71023	0.00672357	0.0488611	Rrp1
ENSMUSG00000018042	6315.91	0.535567	0.20675	2.5904	0.00958638	0.0623404	Cyb5r3
ENSMUSG00000037344	1382.12	0.53578	0.185704	2.88514	0.00391243	0.0340892	Slc12a9
ENSMUSG00000026024	2182.72	0.536228	0.158831	3.37608	0.000735258	0.0106176	Als2
ENSMUSG00000038462	4826.04	0.537264	0.193415	2.77778	0.00547318	0.0426479	Uqcrfs1
ENSMUSG00000065265	279.958	0.537818	0.22392	2.40183	0.0163132	0.0891912	NA
ENSMUSG00000045996	1106.73	0.538104	0.222092	2.42289	0.0153978	0.0856798	NA
ENSMUSG00000022253	1843.07	0.538824	0.211171	2.5516	0.0107231	0.067172	Nadk2
ENSMUSG00000026174	4188.51	0.5389	0.176503	3.0532	0.00226414	0.0233051	Rqcd1
ENSMUSG00000001924	29754.9	0.539258	0.205693	2.62167	0.00875006	0.0584467	Uba1
ENSMUSG00000024870	6520.72	0.540732	0.189174	2.85839	0.00425803	0.035896	Rab1b
ENSMUSG00000052299	4091.79	0.540762	0.156414	3.45726	0.000545706	0.00861132	Ltn1
ENSMUSG00000005899	2923.57	0.541961	0.205471	2.63765	0.00834822	0.0568019	Smpd4
ENSMUSG00000037679	7047.31	0.542072	0.205073	2.64331	0.00820986	0.0561526	Inf2
ENSMUSG00000026605	8896.57	0.542885	0.222266	2.4425	0.0145861	0.0825669	Cenpf
ENSMUSG00000020402	12365.8	0.543362	0.17379	3.12654	0.00176879	0.0194976	Vdac1
ENSMUSG00000033916	2785.59	0.544997	0.231238	2.35687	0.0184298	0.0969477	Chmp2a
ENSMUSG00000024797	1740.65	0.545163	0.205446	2.65356	0.00796474	0.0551732	Vps51
ENSMUSG00000050708	22865.5	0.548206	0.224684	2.4399	0.0146915	0.083014	NA
ENSMUSG00000024847	3639.07	0.54956	0.209496	2.62325	0.00870943	0.0582497	Aip
ENSMUSG00000046756	2714.27	0.549737	0.19886	2.76444	0.00570209	0.0437842	Mrps7
ENSMUSG00000022307	5613.88	0.550047	0.130577	4.21243	2.52639e-05	0.000867762	Oxr1
ENSMUSG00000030335	1869.96	0.55158	0.206898	2.66596	0.00767692	0.0535814	Mrpl51
ENSMUSG00000001376	2626.63	0.551625	0.173713	3.1755	0.00149578	0.0173663	Vps50
ENSMUSG00000001424	6375.66	0.551776	0.235424	2.34376	0.0190906	0.099404	Snd1
ENSMUSG00000046432	7221.53	0.552222	0.227787	2.42429	0.0153385	0.0855001	Ngfrap1
ENSMUSG00000025505	378.116	0.555021	0.17837	3.11162	0.00186062	0.0202398	Tmem80
ENSMUSG00000020235	4838.79	0.555538	0.12102	4.59048	4.42225e-06	0.000236915	Fzr1
ENSMUSG00000052997	9019.57	0.555783	0.146964	3.78175	0.000155729	0.00334859	Uba2
ENSMUSG00000027968	3041.75	0.555919	0.195715	2.84045	0.00450493	0.0373555	Larp7
ENSMUSG00000038803	3231.52	0.556407	0.231261	2.40597	0.0161297	0.0884961	NA
ENSMUSG00000066979	7326.62	0.556682	0.201587	2.76149	0.00575377	0.0439712	Bub3
ENSMUSG00000023072	1343.29	0.556815	0.177224	3.14187	0.00167875	0.0188223	Cep89
ENSMUSG00000002968	2599.44	0.557166	0.132841	4.19424	2.73782e-05	0.000922222	Med25
ENSMUSG00000031358	2660.36	0.55741	0.210502	2.64801	0.0080968	0.0557219	Msl3
ENSMUSG00000034165	2012.98	0.558365	0.215005	2.59698	0.00940468	0.0616389	Ccnd3
ENSMUSG00000101188	178.786	0.558522	0.18014	3.10049	0.00193198	0.0208572	NA
ENSMUSG00000024622	2546.53	0.559041	0.22221	2.51583	0.0118754	0.0721061	Hmgxb3
ENSMUSG00000025816	1792.19	0.559455	0.188192	2.97279	0.00295109	0.0280545	Sec61a2
ENSMUSG00000073139	1392.48	0.559619	0.239168	2.33986	0.0192911	0.0998395	BC023829
ENSMUSG00000020261	1292.4	0.559842	0.205008	2.73083	0.00631751	0.0468648	Slc36a1
ENSMUSG00000018974	5565.75	0.560159	0.199381	2.80949	0.00496208	0.0400251	Sart3
ENSMUSG00000024382	2604.49	0.56042	0.219672	2.55117	0.0107363	0.0672227	Ercc3
ENSMUSG00000028018	2370.79	0.560836	0.15192	3.69166	0.000222794	0.00434974	Gstcd
ENSMUSG00000031633	26729	0.5624	0.20632	2.72586	0.00641346	0.0473083	Slc25a4
ENSMUSG00000029198	5277.87	0.563451	0.213436	2.63991	0.00829278	0.0565473	Grpel1
ENSMUSG00000067194	11349	0.563605	0.223697	2.51951	0.0117519	0.0715275	Eif1ax
ENSMUSG00000041718	1241.53	0.564351	0.221178	2.55157	0.0107239	0.067172	Alg13
ENSMUSG00000029471	3418.23	0.564571	0.237332	2.37882	0.0173681	0.0929197	Camkk2
ENSMUSG00000041199	729.566	0.565081	0.223052	2.53341	0.0112958	0.0697079	Rpusd1
ENSMUSG00000019782	2584.8	0.565102	0.172493	3.27609	0.00105256	0.0134873	Rwdd1
ENSMUSG00000001507	84488.9	0.565303	0.149902	3.77116	0.000162491	0.00346082	Itga3
ENSMUSG00000026434	9374.71	0.565788	0.186659	3.03113	0.00243637	0.0245055	Nucks1
ENSMUSG00000084786	4224.85	0.565805	0.203124	2.78552	0.00534425	0.0421975	Ubl5
ENSMUSG00000057541	5361.99	0.566483	0.170577	3.32099	0.000896996	0.0120756	Pus7
ENSMUSG00000104394	95.2282	0.56667	0.216362	2.61908	0.00881662	0.058705	NA
ENSMUSG00000019795	4454.82	0.567304	0.181274	3.12954	0.00175083	0.0193689	Pcmt1
ENSMUSG00000054312	1661.46	0.567824	0.207035	2.74265	0.00609457	0.0457953	Mrps21
ENSMUSG00000032113	3656.83	0.568063	0.218833	2.59588	0.009435	0.0617701	Chek1
ENSMUSG00000030417	1819.23	0.568391	0.141586	4.01447	5.95804e-05	0.00166116	NA
ENSMUSG00000047879	6007.21	0.568496	0.198865	2.8587	0.00425378	0.0358794	Usp14
ENSMUSG00000025525	756.836	0.568706	0.188722	3.01346	0.00258289	0.0255887	Apool
ENSMUSG00000054452	16639.7	0.569187	0.159372	3.57145	0.000355013	0.00620562	Aes
ENSMUSG00000028271	2098.21	0.56919	0.198254	2.87102	0.00409156	0.0350192	Gtf2b
ENSMUSG00000059518	1228.41	0.569474	0.216641	2.62865	0.00857236	0.0578008	Znhit1
ENSMUSG00000029440	2131.82	0.569692	0.191904	2.96864	0.00299124	0.0283385	Psmd9
ENSMUSG00000029610	2069.42	0.569715	0.217012	2.62526	0.00865821	0.0580555	Aimp2
ENSMUSG00000027160	2035.62	0.569934	0.23284	2.44775	0.0143752	0.0819958	Ccdc34
ENSMUSG00000033047	20862	0.570199	0.200913	2.83804	0.00453916	0.0375797	Eif3l
ENSMUSG00000037544	3266.38	0.570716	0.199913	2.85483	0.00430604	0.0362423	Dlgap5
ENSMUSG00000017715	4149.26	0.570893	0.201048	2.83958	0.00451727	0.0374363	Pgs1
ENSMUSG00000054808	24340.9	0.571046	0.214215	2.66576	0.00768154	0.0535898	Actn4
ENSMUSG00000072244	206.876	0.571137	0.224565	2.54331	0.0109809	0.068413	Trim6
ENSMUSG00000025364	18547.2	0.571333	0.233591	2.44586	0.0144505	0.0822146	Pa2g4
ENSMUSG00000018362	5902.21	0.571345	0.177681	3.21556	0.00130189	0.0156794	Kpna2
ENSMUSG00000029364	5477.32	0.571478	0.222317	2.57055	0.0101537	0.0646843	Wsb2
ENSMUSG00000018599	535.965	0.571876	0.233521	2.44893	0.0143281	0.0819037	Mief2
ENSMUSG00000041115	605.311	0.572101	0.147002	3.89179	9.95079e-05	0.00244441	Iqsec2
ENSMUSG00000041645	5647.67	0.572459	0.224648	2.54825	0.0108265	0.0676794	Ddx24
ENSMUSG00000053536	1847.05	0.57286	0.170546	3.35897	0.000782348	0.0110735	Cstf2t
ENSMUSG00000036825	2431.45	0.574516	0.223369	2.57205	0.0101097	0.0645352	Ssx2ip
ENSMUSG00000042492	2820.34	0.574633	0.236398	2.43078	0.0150662	0.0845225	Tbc1d10b
ENSMUSG00000007564	13230.9	0.575281	0.190301	3.02301	0.00250275	0.0250068	Ppp2r1a
ENSMUSG00000031059	3287	0.575659	0.234771	2.452	0.0142065	0.0814968	Ndufb11
ENSMUSG00000022841	8674.81	0.575897	0.230905	2.49408	0.0126284	0.0751433	Ap2m1
ENSMUSG00000019971	1555.32	0.576029	0.187904	3.06555	0.00217273	0.0227066	Cep290
ENSMUSG00000049760	1976.91	0.577487	0.241691	2.38937	0.0168775	0.0911651	2410015M20Rik
ENSMUSG00000031105	379.014	0.577676	0.201434	2.86782	0.00413314	0.0352598	Slc25a14
ENSMUSG00000000295	2318.03	0.578544	0.209388	2.76302	0.00572697	0.0438748	Hddc2
ENSMUSG00000036309	7075.03	0.579996	0.226439	2.56137	0.0104259	0.0658837	Skp1a
ENSMUSG00000078440	4344.45	0.58043	0.208961	2.77769	0.00547464	0.0426479	Dohh
ENSMUSG00000024981	18375.8	0.581255	0.21246	2.73583	0.00622234	0.046334	Acsl5
ENSMUSG00000046032	3066.51	0.581337	0.217889	2.66804	0.00762946	0.053488	Snx12
ENSMUSG00000079677	1371.13	0.581403	0.190154	3.05754	0.0022316	0.0230761	Fdx1l
ENSMUSG00000021361	2630.55	0.581899	0.199406	2.91816	0.00352098	0.031709	NA
ENSMUSG00000032959	6226.35	0.582269	0.189837	3.0672	0.00216077	0.0226419	Pebp1
ENSMUSG00000020897	4657.79	0.582291	0.209906	2.77406	0.00553613	0.0429776	Aurkb
ENSMUSG00000024735	15826.1	0.582477	0.214226	2.71898	0.00654827	0.0479423	Prpf19
ENSMUSG00000036980	1901.54	0.582491	0.238467	2.44265	0.0145797	0.0825605	Taf6
ENSMUSG00000081669	132.186	0.583036	0.238216	2.44751	0.0143849	0.0819958	NA
ENSMUSG00000003868	6531.03	0.583118	0.217064	2.68639	0.0072228	0.0514645	Ruvbl2
ENSMUSG00000078317	260.223	0.583157	0.207184	2.81468	0.00488262	0.0396491	F8a
ENSMUSG00000033943	3163.32	0.583519	0.233264	2.50153	0.0123657	0.0741399	Mga
ENSMUSG00000022191	6213.08	0.583607	0.22586	2.58394	0.00976795	0.0631837	Drosha
ENSMUSG00000048170	4198.67	0.584295	0.231461	2.52438	0.0115904	0.0710401	Mcmbp
ENSMUSG00000031386	14400.7	0.584329	0.200167	2.91921	0.00350923	0.0316395	Hcfc1
ENSMUSG00000034187	2918.18	0.584576	0.170978	3.41901	0.000628503	0.00956897	Nsf
ENSMUSG00000018677	9576.69	0.58459	0.130478	4.48038	7.45092e-06	0.000342761	Slc25a39
ENSMUSG00000058886	1196.87	0.585375	0.219511	2.66673	0.00765941	0.0535814	Deaf1
ENSMUSG00000029622	32711.4	0.585862	0.209959	2.79037	0.00526482	0.0417383	Arpc1b
ENSMUSG00000031021	1072.05	0.586273	0.234318	2.50204	0.012348	0.0740646	Tmem9b
ENSMUSG00000062554	211.494	0.586427	0.248788	2.35714	0.0184164	0.0969325	NA
ENSMUSG00000052429	10446.5	0.586718	0.16683	3.51686	0.000436684	0.00722301	Prmt1
ENSMUSG00000001016	5118.28	0.587064	0.214292	2.73955	0.00615241	0.0460346	Ilf2
ENSMUSG00000035505	1473.72	0.587578	0.213228	2.75563	0.00585796	0.044529	Cox18
ENSMUSG00000041164	5448.81	0.588064	0.167257	3.51594	0.000438206	0.00723293	Zmiz2
ENSMUSG00000026547	18190.2	0.588208	0.212871	2.76321	0.00572357	0.0438748	Tagln2
ENSMUSG00000026520	2677.87	0.588736	0.246685	2.38659	0.0170055	0.0916044	Pycr2
ENSMUSG00000034993	10614.6	0.589011	0.185581	3.17388	0.00150415	0.0174165	Vat1
ENSMUSG00000056629	2470.15	0.590028	0.172516	3.42013	0.000625921	0.00954819	Fkbp2
ENSMUSG00000020267	10567.9	0.590248	0.165191	3.57312	0.000352758	0.00620562	Hint1
ENSMUSG00000079508	120.461	0.590393	0.250348	2.35829	0.0183595	0.0967729	Apoo
ENSMUSG00000025872	2280.36	0.590788	0.1669	3.53977	0.000400481	0.00680341	Thoc3
ENSMUSG00000020549	1739.64	0.590825	0.241213	2.44939	0.01431	0.0818988	Elac2
ENSMUSG00000079487	3611.23	0.59087	0.19178	3.08098	0.00206321	0.0219717	Med12
ENSMUSG00000030346	1076.91	0.590905	0.236295	2.50071	0.0123944	0.0742009	Rad51ap1
ENSMUSG00000055319	3077.78	0.591157	0.232185	2.54606	0.0108945	0.0679966	Sec23ip
ENSMUSG00000029554	3014.04	0.592243	0.175046	3.38335	0.000716064	0.0104364	Mad1l1
ENSMUSG00000029097	602.38	0.592449	0.212895	2.78283	0.00538878	0.042304	Trmt44
ENSMUSG00000035683	2901.22	0.593184	0.225391	2.6318	0.00849329	0.0574353	Melk
ENSMUSG00000022833	595.489	0.593344	0.19076	3.11041	0.00186827	0.0203082	Ccdc14
ENSMUSG00000025047	7268.52	0.59347	0.203899	2.91061	0.00360723	0.0321797	Pdcd11
ENSMUSG00000041740	17638.9	0.593928	0.226235	2.62527	0.00865801	0.0580555	Rnf10
ENSMUSG00000037013	3654.9	0.594506	0.198372	2.99693	0.00272714	0.0266053	Ss18
ENSMUSG00000025613	17649.5	0.594845	0.202295	2.94048	0.00327707	0.0302946	Cct8
ENSMUSG00000021871	1550.8	0.595173	0.229346	2.59509	0.00945663	0.0618064	Pnp
ENSMUSG00000021377	8695.88	0.595313	0.188746	3.15404	0.00161028	0.0182371	Dek
ENSMUSG00000035206	1828.7	0.595447	0.189358	3.14456	0.00166334	0.0186763	Sppl2b
ENSMUSG00000061474	292.938	0.596183	0.251402	2.37143	0.0177194	0.0941702	Mrps36
ENSMUSG00000031381	1035.82	0.596426	0.250805	2.37805	0.0174046	0.0930833	Piga
ENSMUSG00000021607	942.447	0.598388	0.23743	2.52027	0.0117264	0.0714278	Mrpl36
ENSMUSG00000027752	3033.08	0.598524	0.204696	2.92397	0.00345598	0.0313938	Exosc8
ENSMUSG00000029910	4306.88	0.598795	0.217505	2.75302	0.00590492	0.0447911	Mad2l1
ENSMUSG00000030603	4398.48	0.599134	0.135494	4.42184	9.78618e-06	0.00043029	Psmc4
ENSMUSG00000080893	415.556	0.599682	0.252896	2.37126	0.0177278	0.0941702	NA
ENSMUSG00000026260	4599.23	0.600178	0.216003	2.77856	0.00546	0.0426184	Ndufa10
ENSMUSG00000021610	4256.15	0.600368	0.217011	2.76653	0.00566561	0.0436374	Clptm1l
ENSMUSG00000019471	13523	0.600906	0.205556	2.92331	0.00346327	0.0314145	Cdc37
ENSMUSG00000031928	4692.53	0.600938	0.184285	3.26091	0.00111055	0.0139794	Mre11a
ENSMUSG00000030435	11559	0.601347	0.182011	3.30391	0.000953448	0.0125346	U2af2
ENSMUSG00000024660	10584.3	0.601596	0.230329	2.6119	0.00900408	0.0596107	Incenp
ENSMUSG00000033952	5590.14	0.602546	0.216879	2.77826	0.00546514	0.0426291	Aspm
ENSMUSG00000006095	1470.8	0.603334	0.225907	2.67072	0.00756892	0.0532777	Tbcb
ENSMUSG00000001134	382.535	0.603487	0.212444	2.84069	0.0045016	0.0373497	Uxt
ENSMUSG00000051232	1771.79	0.603981	0.189236	3.19169	0.00141444	0.0166186	Tmem199
ENSMUSG00000029623	10669.5	0.604711	0.214777	2.81553	0.00486975	0.0395824	Pdap1
ENSMUSG00000037103	3594.19	0.604782	0.204128	2.96276	0.00304896	0.0286165	Dcaf15
ENSMUSG00000037570	1490.39	0.605223	0.23488	2.57673	0.009974	0.0640335	Mcrs1
ENSMUSG00000021597	1312.26	0.605551	0.196183	3.08666	0.00202417	0.0216145	Slf1
ENSMUSG00000033031	5827.99	0.606112	0.204697	2.96102	0.00306622	0.0287346	C330027C09Rik
ENSMUSG00000041879	10302.3	0.606792	0.243035	2.49673	0.0125346	0.0747988	Ipo9
ENSMUSG00000041035	926.256	0.6069	0.182632	3.32307	0.000890319	0.0120063	Dpcd
ENSMUSG00000023050	753.914	0.607894	0.252825	2.40441	0.0161988	0.0887823	Map3k12
ENSMUSG00000028998	4490.44	0.608328	0.236376	2.57356	0.0100659	0.0643863	Tomm7
ENSMUSG00000006315	2017.84	0.608352	0.154303	3.94258	8.06105e-05	0.00207774	Tmem147
ENSMUSG00000078941	1089.03	0.609745	0.177889	3.42767	0.000608778	0.00936247	NA
ENSMUSG00000084899	53.841	0.610104	0.260064	2.34597	0.0189776	0.0989341	NA
ENSMUSG00000061518	4386.61	0.610105	0.230642	2.64525	0.0081631	0.0560036	NA
ENSMUSG00000051469	1207.34	0.610376	0.203711	2.99629	0.00273288	0.0266448	Zfp24
ENSMUSG00000040048	2158.44	0.610752	0.227568	2.68382	0.00727867	0.0517452	Ndufb10
ENSMUSG00000074238	4192.66	0.612079	0.222902	2.74595	0.00603352	0.045489	Ap1ar
ENSMUSG00000021569	1906.84	0.612189	0.21526	2.84395	0.0044558	0.0371443	Trip13
ENSMUSG00000040018	2809.77	0.612315	0.193698	3.16118	0.00157134	0.0179123	Cox15
ENSMUSG00000061650	1422.69	0.612348	0.194028	3.15597	0.00159966	0.0181298	Med9
ENSMUSG00000095098	1606.77	0.612357	0.168756	3.62865	0.000284907	0.00533037	Ccdc85b
ENSMUSG00000033083	1120.63	0.612445	0.208573	2.93636	0.0033209	0.03052	Tbc1d4
ENSMUSG00000039774	517.097	0.613764	0.232055	2.6449	0.00817147	0.056012	Galnt12
ENSMUSG00000034201	3024.91	0.613942	0.150065	4.09117	4.29211e-05	0.00130568	Gas2l1
ENSMUSG00000065979	1049.43	0.614792	0.242778	2.53232	0.0113311	0.0698056	Cpped1
ENSMUSG00000064367	35198	0.615284	0.225918	2.72349	0.00645966	0.0475369	ND5
ENSMUSG00000039041	3613.44	0.616251	0.201485	3.05854	0.00222419	0.0230298	Adrm1
ENSMUSG00000054091	1677.49	0.616402	0.229779	2.68259	0.0073055	0.0518889	NA
ENSMUSG00000034566	4831.89	0.616796	0.220492	2.79736	0.00515219	0.0411573	Atp5h
ENSMUSG00000023088	7022.61	0.617459	0.161693	3.81871	0.000134149	0.00299962	Abcc1
ENSMUSG00000057278	1694.25	0.617539	0.235737	2.61961	0.00880302	0.0586756	Snrpg
ENSMUSG00000000378	2994.69	0.618104	0.152301	4.05843	4.94041e-05	0.00144413	Ccm2
ENSMUSG00000032480	6272.22	0.618391	0.191844	3.22341	0.00126676	0.0153666	Dhx30
ENSMUSG00000019173	8176.62	0.619515	0.210396	2.94452	0.00323457	0.0300077	Rab5c
ENSMUSG00000096996	189.396	0.620078	0.186987	3.31616	0.000912634	0.012192	NA
ENSMUSG00000035885	12438.7	0.620464	0.161037	3.85292	0.000116719	0.0027183	Cox8a
ENSMUSG00000025155	2201	0.620858	0.213467	2.90844	0.00363232	0.0323406	Dus1l
ENSMUSG00000001674	2642.75	0.621563	0.22131	2.80856	0.00497636	0.0400512	Ddx18
ENSMUSG00000015176	14145.5	0.621688	0.192144	3.23554	0.00121413	0.0149009	Nolc1
ENSMUSG00000031935	2530.38	0.622426	0.163991	3.79548	0.000147358	0.00319486	Med17
ENSMUSG00000020850	27734.3	0.623773	0.138093	4.51707	6.27023e-06	0.000304718	Prpf8
ENSMUSG00000027679	1000.89	0.623789	0.259791	2.40112	0.0163452	0.0892339	NA
ENSMUSG00000042541	7480.06	0.624738	0.25899	2.41221	0.0158561	0.0874418	Shfm1
ENSMUSG00000030722	672.461	0.625146	0.256261	2.43949	0.0147078	0.0830165	Nfatc2ip
ENSMUSG00000032875	3700.17	0.625436	0.228786	2.73372	0.00626241	0.0465441	Arhgef17
ENSMUSG00000047434	1097.96	0.626291	0.267506	2.34122	0.0192209	0.099673	Xxylt1
ENSMUSG00000028614	3200.27	0.627036	0.242405	2.58673	0.00968914	0.062777	Ndc1
ENSMUSG00000021711	2128.38	0.627793	0.186186	3.37186	0.000746624	0.0107197	Trappc13
ENSMUSG00000008690	6840.81	0.628037	0.262549	2.39207	0.0167535	0.090745	Ncaph2
ENSMUSG00000066235	564.529	0.6291	0.162659	3.86759	0.000109915	0.00262209	Pomgnt2
ENSMUSG00000075701	981.077	0.629141	0.220025	2.85941	0.00424426	0.0358184	Vimp
ENSMUSG00000051786	1752.03	0.629873	0.231376	2.72229	0.00648314	0.0475369	Tubgcp6
ENSMUSG00000073705	654.945	0.630047	0.227781	2.76602	0.00567442	0.0436625	Apitd1
ENSMUSG00000024966	15195.7	0.630957	0.237885	2.65236	0.00799315	0.0552968	Stip1
ENSMUSG00000025869	2082.46	0.63169	0.205526	3.07353	0.00211543	0.0223308	Nop16
ENSMUSG00000026701	10449.9	0.631755	0.210486	3.0014	0.00268739	0.0263486	NA
ENSMUSG00000039208	955.086	0.631775	0.252568	2.50141	0.01237	0.0741399	Metrnl
ENSMUSG00000029414	3272.78	0.631944	0.243847	2.59156	0.0095542	0.0621775	Kntc1
ENSMUSG00000005299	5311.8	0.632033	0.263594	2.39775	0.0164961	0.0898473	Letm1
ENSMUSG00000024989	4001.97	0.632077	0.188799	3.34788	0.000814326	0.011342	Cep55
ENSMUSG00000091625	800.305	0.632134	0.219617	2.87835	0.00399756	0.0345348	NA
ENSMUSG00000025395	3220.27	0.63304	0.202958	3.11907	0.00181423	0.0198314	Prim1
ENSMUSG00000021520	1817.78	0.633684	0.200107	3.16673	0.00154162	0.0176505	Uqcrb
ENSMUSG00000040441	166.669	0.6349	0.221815	2.8623	0.00420584	0.0356474	Slc26a10
ENSMUSG00000003072	10184.3	0.63518	0.188616	3.36759	0.000758279	0.0108424	Atp5d
ENSMUSG00000022706	1630.51	0.635918	0.239135	2.65924	0.00783162	0.0544674	Mrpl40
ENSMUSG00000046591	1813.47	0.636337	0.147975	4.3003	1.70568e-05	0.000656229	Ticrr
ENSMUSG00000022385	1324.95	0.636527	0.243397	2.61518	0.00891815	0.0592417	Gtse1
ENSMUSG00000004285	2834.91	0.638406	0.198545	3.21542	0.00130254	0.0156794	Atp6v1f
ENSMUSG00000005417	18396.9	0.638744	0.152661	4.18408	2.86328e-05	0.000954245	Mprip
ENSMUSG00000058388	1973.35	0.638941	0.194438	3.28609	0.00101588	0.0131244	Phtf1
ENSMUSG00000022477	10643.9	0.639436	0.246043	2.59888	0.00935296	0.0614539	Aco2
ENSMUSG00000035232	2220.28	0.639643	0.208094	3.07382	0.00211339	0.0223267	Pdk3
ENSMUSG00000040621	397.409	0.63987	0.253246	2.52668	0.0115148	0.0707425	Gemin8
ENSMUSG00000020476	4565.3	0.6399	0.176784	3.61967	0.000294978	0.00547962	Dbnl
ENSMUSG00000059422	227.405	0.639963	0.165283	3.87191	0.000107984	0.00258782	NA
ENSMUSG00000023505	3043.84	0.640639	0.221539	2.89176	0.00383091	0.0335568	Cdca3
ENSMUSG00000025980	29443.4	0.640733	0.264556	2.42192	0.0154388	0.0858459	Hspd1
ENSMUSG00000001175	17513.8	0.641002	0.260968	2.45625	0.0140396	0.0807845	Calm1
ENSMUSG00000042029	9140.37	0.641178	0.253001	2.53429	0.0112675	0.0696047	Ncapg2
ENSMUSG00000004530	10445.9	0.641206	0.200393	3.19974	0.00137551	0.0163077	Coro1c
ENSMUSG00000021595	9328.89	0.641752	0.181076	3.54411	0.000393947	0.00675086	Nsun2
ENSMUSG00000018583	15289.5	0.642033	0.217615	2.95031	0.00317454	0.0295732	G3bp1
ENSMUSG00000002055	6259.67	0.642354	0.201572	3.18673	0.00143893	0.0168248	Spag5
ENSMUSG00000025428	36662.6	0.642388	0.215706	2.97807	0.00290069	0.0277805	Atp5a1
ENSMUSG00000028044	5340.84	0.64297	0.233746	2.75072	0.00594647	0.0450274	Cks1b
ENSMUSG00000026622	4551.3	0.643718	0.244802	2.62955	0.0085499	0.0576742	Nek2
ENSMUSG00000032777	5640.83	0.644079	0.265216	2.42851	0.0151611	0.0848428	Gtf3c1
ENSMUSG00000019942	12873.8	0.644602	0.210458	3.06285	0.00219237	0.0228572	Cdk1
ENSMUSG00000024791	2028.93	0.644987	0.248696	2.59347	0.00950125	0.0618843	Cdca5
ENSMUSG00000003423	1920.97	0.645407	0.255782	2.52327	0.0116268	0.0711803	Pih1d1
ENSMUSG00000057963	1385.04	0.645449	0.227217	2.84067	0.00450186	0.0373497	Itpk1
ENSMUSG00000022751	905.467	0.646282	0.179709	3.59627	0.000322807	0.00580425	Nit2
ENSMUSG00000024312	3554.65	0.646302	0.253209	2.55245	0.0106968	0.0671053	Wdr46
ENSMUSG00000020532	4253.09	0.646506	0.211002	3.06398	0.0021841	0.0227951	Acaca
ENSMUSG00000030894	1970.79	0.64676	0.226625	2.85388	0.00431887	0.0363306	Tpp1
ENSMUSG00000068394	1342.26	0.646856	0.182607	3.54233	0.000396606	0.00676564	Cep152
ENSMUSG00000017550	2020.37	0.647601	0.204048	3.17376	0.00150477	0.0174165	Atad5
ENSMUSG00000034311	3761.75	0.647943	0.244374	2.65144	0.00801485	0.0553981	Kif4
ENSMUSG00000041133	12332.4	0.647978	0.232711	2.78447	0.00536148	0.0422062	Smc1a
ENSMUSG00000020496	6918.77	0.649391	0.229902	2.82464	0.00473338	0.0389208	Rnf187
ENSMUSG00000053746	748.379	0.649401	0.265439	2.44652	0.0144244	0.0821253	Ptrh1
ENSMUSG00000044934	1814.63	0.649591	0.192506	3.37439	0.000739786	0.0106627	Zfp367
ENSMUSG00000035890	4608.75	0.650031	0.169531	3.83428	0.000125932	0.00287715	Rnf126
ENSMUSG00000089764	123.592	0.651058	0.238476	2.73008	0.00633182	0.0468911	NA
ENSMUSG00000025260	3567.34	0.651512	0.230683	2.82428	0.00473871	0.0389239	Hsd17b10
ENSMUSG00000037349	403.238	0.651579	0.198749	3.27841	0.00104395	0.01341	Nudt22
ENSMUSG00000035242	8650.2	0.651689	0.197099	3.3064	0.000945031	0.0124657	Oaz1
ENSMUSG00000033735	2134.51	0.652103	0.244316	2.66909	0.00760569	0.0534168	Spr
ENSMUSG00000028393	2484.49	0.652273	0.193366	3.37325	0.000742851	0.0106879	Alad
ENSMUSG00000073616	1165.09	0.652398	0.215238	3.03106	0.00243697	0.0245055	Myeov2
ENSMUSG00000030512	2825.65	0.652476	0.257945	2.52952	0.011422	0.0702824	Snrpa1
ENSMUSG00000056999	8843.25	0.653086	0.180931	3.60959	0.000306678	0.00561719	Ide
ENSMUSG00000041697	10135	0.653706	0.187152	3.49291	0.000477783	0.00773405	Cox6a1
ENSMUSG00000020456	8856.76	0.654032	0.243567	2.68522	0.00724823	0.0515825	Ogdh
ENSMUSG00000038871	777.255	0.655119	0.172848	3.79014	0.000150561	0.00325083	Bpgm
ENSMUSG00000022748	609.188	0.655131	0.245412	2.66952	0.00759605	0.0533969	Cmss1
ENSMUSG00000024947	3450.15	0.65528	0.155439	4.21569	2.49018e-05	0.000864785	Men1
ENSMUSG00000080717	106.138	0.65676	0.231495	2.83704	0.00455342	0.037678	NA
ENSMUSG00000068196	11356.2	0.656996	0.244675	2.68517	0.00724921	0.0515825	Col8a1
ENSMUSG00000003500	1770.24	0.657106	0.279971	2.34705	0.0189226	0.098713	Impdh1
ENSMUSG00000034854	613.736	0.65848	0.234666	2.80603	0.0050156	0.0402917	Mfsd12
ENSMUSG00000097253	32.7618	0.659143	0.277579	2.37461	0.0175674	0.0935884	NA
ENSMUSG00000028049	1938.21	0.660609	0.195785	3.37416	0.000740416	0.0106627	Scamp3
ENSMUSG00000031669	1004.72	0.661407	0.276168	2.39494	0.0166229	0.0901936	Gins3
ENSMUSG00000043801	62.0209	0.66312	0.232523	2.85185	0.00434661	0.0364469	NA
ENSMUSG00000032187	14792	0.663563	0.231674	2.86421	0.00418055	0.0354522	Smarca4
ENSMUSG00000074811	779.473	0.663672	0.172004	3.85846	0.000114105	0.00269339	Hps6
ENSMUSG00000062397	8846.08	0.664385	0.169776	3.9133	9.10444e-05	0.00229026	Zfp706
ENSMUSG00000039509	5778.28	0.664941	0.240558	2.76416	0.00570698	0.0437842	Nup133
ENSMUSG00000030528	1962.94	0.665301	0.228556	2.91089	0.003604	0.0321797	Blm
ENSMUSG00000024875	1873.51	0.665302	0.258776	2.57096	0.0101416	0.0646338	Yif1a
ENSMUSG00000036748	3209.29	0.665337	0.209704	3.17274	0.00151007	0.0174291	Cuedc2
ENSMUSG00000020272	1745.45	0.665753	0.233472	2.85154	0.00435083	0.0364629	Stk10
ENSMUSG00000018861	517.319	0.666301	0.283485	2.3504	0.0187535	0.0979611	Fdxr
ENSMUSG00000003873	3587.37	0.667364	0.16374	4.07576	4.5864e-05	0.00136532	Bax
ENSMUSG00000024902	1951.66	0.667422	0.191083	3.49283	0.000477928	0.00773405	Mrpl11
ENSMUSG00000025132	35204.9	0.667668	0.170448	3.91713	8.96102e-05	0.002259	Arhgdia
[truncated: 1,036 more rows]
