# Supplementary material for: MaTAR25 lncRNA regulates the Tensin1 gene to impact breast cancer progression
Source: Nat Commun. 2020 Dec 22;11:6438. doi: 10.1038/s41467-020-20207-y (PMC7755919; doi:10.1038/s41467-020-20207-y)
Supplement: Supplementary file 5 — Supplementary Data 2 [file 41467_2020_20207_MOESM5_ESM.xlsx]

## Sheet: 4T1-ChIRP-total50.anno
PeakID (cmd=annotatePeaks.pl 4T1-25-total50.txt mm10 -gtf /sonas-hs/spector/nlsas/data/sdiermei/hpc_migration/sdiermei/data/gtfs/gencode.vM16.annotation.gtf)	Chr	Start	End	Strand	Peak Score	Focus Ratio/Region Size	Annotation	Detailed Annotation	Distance to TSS	Nearest PromoterID	Entrez ID	Nearest Unigene	Nearest Refseq	Nearest Ensembl	Gene Name	Gene Alias	Gene Description	Gene Type
ID62230	chr2	167827384	167829742	+	7720.7	NA	exon (ENSMUST00000143649.1, exon 2 of 2)	NA	5083	ENSMUST00000143649.1
ID21249	chr1	74048222	74049127	+	3162	NA	intron (ENSMUST00000191104.6, intron 3 of 32)	NA	-11517	ENSMUST00000190599.1
ID25542	chr9	14164926	14165931	+	2189.9	NA	Intergenic	NA	-38655	ENSMUST00000216569.1
ID46237	chr9	33227307	33228056	+	2001.9	NA	intron (ENSMUST00000217419.1, intron 1 of 4)	NA	-66991	ENSMUST00000194275.1
ID46093	chr15	62063479	62064479	+	1843.4	NA	intron (ENSMUST00000183297.7, intron 1 of 6)	NA	-16266	ENSMUST00000185059.1
ID565	chr1	85342013	85342637	+	1782.5	NA	promoter-TSS (ENSMUST00000160010.1)	NA	-239	ENSMUST00000160010.1
ID50084	chr15	64773084	64773833	+	1758.2	NA	intron (ENSMUST00000023007.6, intron 7 of 17)	NA	-44236	ENSMUST00000180105.1
ID25132	chr12	112684437	112685865	+	1667.9	NA	Intergenic	NA	6273	ENSMUST00000173942.1
ID23430	chr8	125268700	125269449	+	1657.7	NA	Intergenic	NA	-41751	ENSMUST00000156666.1
ID57624	chr9	14021427	14022303	+	1614.2	NA	Intergenic	NA	-67755	ENSMUST00000216531.1
ID18581	chr15	64040108	64040732	+	1522.3	NA	intron (ENSMUST00000227024.1, intron 1 of 7)	NA	14472	ENSMUST00000084002.1
ID55742	chr15	57052300	57053049	+	1460.3	NA	Intergenic	NA	-46050	ENSMUST00000228364.1
ID2022	chr15	56505118	56505868	+	1355.9	NA	Intergenic	NA	90480	ENSMUST00000228801.1
ID54452	chr15	61795863	61796613	+	1345.3	NA	Intergenic	NA	187064	ENSMUST00000192740.1
ID19289	chr1	134441292	134442914	+	1340.2	NA	Intergenic	NA	6475	ENSMUST00000188474.1
ID17892	chr8	86606743	86607492	+	1319.8	NA	Intergenic	NA	-16926	ENSMUST00000155433.7
ID48223	chr9	9615881	9616632	+	1304.9	NA	Intergenic	NA	-32949	ENSMUST00000217005.1
ID70769	chr10	121110532	121111411	+	1295.1	NA	Intergenic	NA	4274	ENSMUST00000217935.1
ID62509	chr15	56797864	56798614	+	1285.7	NA	Intergenic	NA	-14811	ENSMUST00000228866.1
ID21813	chr1	72696765	72697389	+	1275.1	NA	intron (ENSMUST00000212573.1, intron 1 of 22)	NA	3462	ENSMUST00000211837.1	319695	Mm.249056	NM_176980	ENSMUSG00000039342	Ankar	4932422E22Rik	ankyrin and armadillo repeat containing	protein-coding
ID53404	chr8	126746311	126748277	+	1251.5	NA	Intergenic	NA	11040	ENSMUST00000212695.1
ID75845	chr15	66197341	66197965	+	1233.9	NA	intron (ENSMUST00000070256.8, intron 1 of 14)	NA	88398	ENSMUST00000183633.1
ID35626	chr9	32664989	32665613	+	1214.6	NA	intron (ENSMUST00000183879.1, intron 3 of 3)	NA	29062	ENSMUST00000184110.1
ID22994	chr1	125856389	125857138	+	1207.2	NA	intron (ENSMUST00000159359.1, intron 1 of 1)	NA	16760	ENSMUST00000159359.1
ID65093	chr9	41280793	41281542	+	1201.7	NA	Intergenic	NA	-46093	ENSMUST00000212373.1
ID18548	chr15	61926256	61927261	+	1200.5	NA	Intergenic	NA	56544	ENSMUST00000192740.1
ID46262	chr13	12848012	12848636	+	1195.4	NA	Intergenic	NA	-15800	ENSMUST00000222560.1
ID11402	chr9	34763791	34764668	+	1171.9	NA	intron (ENSMUST00000187182.6, intron 1 of 15)	NA	165280	ENSMUST00000066604.3
ID24619	chr8	94363613	94365228	+	1169.1	NA	intron (ENSMUST00000034218.4, intron 24 of 24)	NA	8109	ENSMUST00000211905.1
ID60002	chr15	62016423	62017173	+	1164	NA	Intergenic	NA	-21188	ENSMUST00000182956.7
ID51168	chr15	10624664	10625415	+	1110.6	NA	intron (ENSMUST00000090339.10, intron 3 of 17)	NA	24702	ENSMUST00000228059.1
ID1316	chr3	85057469	85058218	+	1109.1	NA	intron (ENSMUST00000154148.7, intron 3 of 9)	NA	94853	ENSMUST00000194445.1
ID29204	chr10	78577378	78578953	+	1108.7	NA	intron (ENSMUST00000105384.4, intron 6 of 15)	NA	1216	ENSMUST00000219588.1
ID54959	chr15	57603001	57603751	+	1097.7	NA	Intergenic	NA	-91289	ENSMUST00000096430.10	387609	Mm.36557	NM_199449	ENSMUSG00000071757	Zhx2	Afr-1|Afr1|Raf|mKIAA0854	zinc fingers and homeoboxes 2	protein-coding
ID58065	chr13	56378872	56379621	+	1094.6	NA	Intergenic	NA	16345	ENSMUST00000099476.3
ID28459	chr8	48465898	48467174	+	1081.2	NA	intron (ENSMUST00000190840.7, intron 2 of 26)	NA	88777	ENSMUST00000110346.8
ID66849	chr9	39362820	39363753	+	1076.9	NA	Intergenic	NA	-1275	ENSMUST00000215546.1
ID4504	chr11	23316025	23316775	+	1070.6	NA	intron (ENSMUST00000180046.7, intron 1 of 79)	NA	9484	ENSMUST00000137823.7
ID22731	chr15	79104647	79105397	+	1069.4	NA	Intergenic	NA	-3950	ENSMUST00000040320.8	27008	Mm.196480	NM_177461	ENSMUSG00000033039	Micall1	AI448246|D15Mit260|D15N2e|EST573322|EST820961|MIRab13|mKIAA1668	microtubule associated monooxygenase, calponin and LIM domain containing -like 1	protein-coding
ID28396	chr1	171518287	171518912	+	1043.5	NA	intron (ENSMUST00000043094.12, intron 7 of 7)	NA	3366	ENSMUST00000043170.3
ID11556	chr5	125105219	125108112	+	1029.4	NA	intron (ENSMUST00000086083.10, intron 5 of 46)	NA	18235	ENSMUST00000055256.13
ID43081	chr17	57276484	57277108	+	1015.3	NA	Intergenic	NA	-2304	ENSMUST00000005889.15	22324	Mm.248172	NM_011691	ENSMUSG00000034116	Vav1	Vav|vav-T	vav 1 oncogene	protein-coding
ID29406	chr2	10287045	10287669	+	1006.6	NA	Intergenic	NA	-83153	ENSMUST00000114862.7
ID62269	chr9	14166540	14167481	+	1004.3	NA	Intergenic	NA	-37073	ENSMUST00000216569.1
ID16943	chr8	78006979	78007733	+	1001.2	NA	Intergenic	NA	-36654	ENSMUST00000211010.1
ID51863	chr1	55335160	55335909	+	996.8	NA	exon (ENSMUST00000162574.1, exon 1 of 1)	NA	133	ENSMUST00000162574.1
ID18235	chr9	20858551	20859175	+	995.3	NA	Intergenic	NA	-9779	ENSMUST00000043911.7	319278	Mm.249932	NM_175687	ENSMUSG00000038884	A230050P20Rik	RyDEN	RIKEN cDNA A230050P20 gene	protein-coding
ID64362	chr19	18238246	18238995	+	991.3	NA	Intergenic	NA	310509	ENSMUST00000102348.1
ID62082	chr8	125111720	125112605	+	990.9	NA	intron (ENSMUST00000074562.10, intron 3 of 12)	NA	24175	ENSMUST00000126111.1
ID74979	chr2	39009462	39010820	+	989	NA	exon (ENSMUST00000135049.1, exon 1 of 3)	NA	123	ENSMUST00000135049.1
ID39521	chr1	80367864	80368682	+	981.5	NA	Intergenic	NA	-14549	ENSMUST00000187121.1
ID75248	chr5	91963143	91964084	+	965.8	NA	promoter-TSS (ENSMUST00000200905.1)	NA	280	ENSMUST00000191860.1	381650	Mm.159453	NR_028429	ENSMUSG00000102644	Thap6	4930534K21Rik|AI448650	THAP domain containing 6	pseudo
ID72821	chr9	34994344	34994968	+	965.4	NA	intron (ENSMUST00000188933.6, intron 5 of 16)	NA	-21796	ENSMUST00000188658.1
ID68013	chr17	50837251	50837875	+	960.7	NA	intron (ENSMUST00000024717.9, intron 15 of 21)	NA	79478	ENSMUST00000122634.1
ID6671	chr4	119901412	119902036	+	958.8	NA	intron (ENSMUST00000143837.1, intron 1 of 1)	NA	87229	ENSMUST00000106307.8	16656	Mm.302758	NM_010657	ENSMUSG00000028634	Hivep3	2900056N03Rik|A130075N07|AI848000|E030045D18Rik|KBP-1|KBP1|Krc|Rc|Schnurri-3|Shn3|Zas3	human immunodeficiency virus type I enhancer binding protein 3	protein-coding
ID4632	chr1	184949250	184950133	+	957.2	NA	intron (ENSMUST00000027929.9, intron 1 of 17)	NA	26555	ENSMUST00000192968.1
ID43517	chr3	8089761	8091434	+	955.2	NA	Intergenic	NA	-123735	ENSMUST00000195642.1
ID33267	chr8	35507346	35507970	+	954.8	NA	Intergenic	NA	-11462	ENSMUST00000210884.1
ID58246	chr2	12202232	12202982	+	947.4	NA	intron (ENSMUST00000028106.10, intron 14 of 29)	NA	-9295	ENSMUST00000129370.1
ID76016	chr5	34943042	34943666	+	947.4	NA	Intergenic	NA	-6091	ENSMUST00000030984.13	71729	Mm.196208	NM_173402	ENSMUSG00000029101	Rgs12	1200016K18Rik|4632412M04Rik|AI481290|E130309H11	regulator of G-protein signaling 12	protein-coding
ID56325	chr12	99360481	99361105	+	946.6	NA	exon (ENSMUST00000221888.1, exon 1 of 1)	NA	1235	ENSMUST00000221888.1
ID72491	chr8	114074233	114074857	+	942.3	NA	Intergenic	NA	-59012	ENSMUST00000073521.11	67528	Mm.27889	NM_024437	ENSMUSG00000031767	Nudt7	1300007B24Rik|2210404C19Rik	nudix (nucleoside diphosphate linked moiety X)-type motif 7	protein-coding
ID31641	chr19	31963400	31964276	+	941.1	NA	Intergenic	NA	50194	ENSMUST00000224809.1
ID26795	chr3	61972388	61973012	+	937.2	NA	Intergenic	NA	97094	ENSMUST00000193786.1
ID45431	chr1	128506126	128506877	+	934.8	NA	Intergenic	NA	8616	ENSMUST00000188035.1
ID24373	chr1	161712293	161712917	+	929.3	NA	Intergenic	NA	-1100	ENSMUST00000194337.1
ID25483	chr9	33336457	33337207	+	929.3	NA	Intergenic	NA	40588	ENSMUST00000215382.1
ID14089	chr10	42076400	42078027	+	925.8	NA	Intergenic	NA	-21907	ENSMUST00000121229.1
ID15117	chr5	73346228	73346852	+	920.7	NA	Intergenic	NA	-5512	ENSMUST00000200821.1
ID53621	chr1	88225283	88226039	+	914	NA	Intergenic	NA	-1325	ENSMUST00000148474.1
ID3242	chr8	115242059	115242882	+	911.3	NA	intron (ENSMUST00000162052.7, intron 2 of 2)	NA	-189557	ENSMUST00000157803.1
ID26287	chr9	40885059	40885827	+	904.6	NA	Intergenic	NA	11316	ENSMUST00000067375.4	244813	Mm.261652	NM_178245	ENSMUSG00000054360	Bsx	Bsx1a|Bsx1b	brain specific homeobox	protein-coding
ID61788	chr16	3249316	3250068	+	904.2	NA	TTS (ENSMUST00000178153.1)	NA	108	ENSMUST00000178153.1
ID34045	chr8	47591775	47592399	+	901.1	NA	TTS (ENSMUST00000184727.1)	NA	419	ENSMUST00000184727.1
ID61379	chr5	27767099	27767850	+	893.6	NA	intron (ENSMUST00000002291.11, intron 6 of 20)	NA	-1737	ENSMUST00000196641.1
ID36336	chr16	86819174	86819798	+	892	NA	Intergenic	NA	-25984	ENSMUST00000158627.1
ID76261	chr8	125828028	125829760	+	879.9	NA	exon (ENSMUST00000189197.1, exon 1 of 1)	NA	139	ENSMUST00000189197.1
ID38981	chr15	61433631	61434611	+	879.1	NA	Intergenic	NA	-76117	ENSMUST00000083878.1
ID51288	chr13	16362141	16363814	+	871.6	NA	Intergenic	NA	10203	ENSMUST00000221385.1
ID47450	chr8	61199448	61200197	+	868.5	NA	Intergenic	NA	-5174	ENSMUST00000129408.1
ID14363	chr9	8929097	8929721	+	867.3	NA	intron (ENSMUST00000189181.6, intron 3 of 7)	NA	28941	ENSMUST00000098986.3
ID29788	chr15	47193387	47194011	+	866.5	NA	Intergenic	NA	-228216	ENSMUST00000227510.1
ID41619	chr16	97638658	97639407	+	866.5	NA	Intergenic	NA	-27837	ENSMUST00000000395.6	50528	Mm.276145	NM_015775	ENSMUSG00000000385	Tmprss2	D16Ertd61e	transmembrane protease, serine 2	protein-coding
ID39062	chr8	122185396	122186586	+	862.6	NA	intron (ENSMUST00000127664.1, intron 1 of 15)	NA	-83578	ENSMUST00000055537.2
ID46169	chr11	8570812	8571436	+	862.6	NA	intron (ENSMUST00000134823.1, intron 1 of 2)	NA	7997	ENSMUST00000134823.1
ID17076	chr9	100216428	100217197	+	862.2	NA	Intergenic	NA	-42666	ENSMUST00000192569.1
ID55567	chr1	184347381	184348005	+	859.9	NA	Intergenic	NA	-10636	ENSMUST00000194485.5
ID60583	chr17	85895543	85896167	+	859.5	NA	Intergenic	NA	-71811	ENSMUST00000186162.1
ID39276	chr9	41435373	41436141	+	859.5	NA	intron (ENSMUST00000215342.1, intron 1 of 1)	NA	16706	ENSMUST00000216668.1
ID1221	chr1	190407372	190408598	+	857.9	NA	intron (ENSMUST00000193966.1, intron 1 of 2)	NA	4340	ENSMUST00000193966.1	433390	Mm.331295	XR_373848	ENSMUSG00000103644	Gm29678	-	predicted gene, 29678	ncRNA
ID69224	chr8	119060912	119061536	+	857.5	NA	intron (ENSMUST00000117160.1, intron 6 of 13)	NA	-90241	ENSMUST00000212476.1
ID10116	chr5	150822153	150822777	+	856.3	NA	promoter-TSS (ENSMUST00000201101.1)	NA	-394	ENSMUST00000201101.1
ID7488	chr8	70917130	70917754	+	851.6	NA	TTS (ENSMUST00000212143.1)	NA	5624	ENSMUST00000212143.1
ID4026	chr5	103426399	103427023	+	850.4	NA	intron (ENSMUST00000196800.1, intron 1 of 6)	NA	1210	ENSMUST00000048957.10	19249	Mm.3414	NM_011204	ENSMUSG00000034573	Ptpn13	AI324989|PTP-BL|PTPL1|Ptpri|RIP	protein tyrosine phosphatase, non-receptor type 13	protein-coding
ID35521	chr17	52895663	52896287	+	849.7	NA	intron (ENSMUST00000039366.10, intron 9 of 15)	NA	-54085	ENSMUST00000184279.1
ID54630	chr17	44969252	44970007	+	848.5	NA	intron (ENSMUST00000050630.13, intron 3 of 11)	NA	-154832	ENSMUST00000113571.9	12393	Mm.391013	NM_009820	ENSMUSG00000039153	Runx2	AML3|Cbf|Cbfa-1|Cbfa1|LS3|Osf2|PEBP2aA|Pebp2a1|Pebpa2a	runt related transcription factor 2	protein-coding
ID13425	chr1	138048477	138049230	+	845	NA	Intergenic	NA	-61077	ENSMUST00000157939.1
ID30669	chr15	72685526	72686404	+	844.2	NA	intron (ENSMUST00000089770.9, intron 19 of 21)	NA	35422	ENSMUST00000157739.2
ID662	chr8	100888264	100889294	+	843.8	NA	Intergenic	NA	-162424	ENSMUST00000210760.1
ID14698	chr10	95498510	95499260	+	841	NA	intron (ENSMUST00000217777.1, intron 2 of 4)	NA	1638	ENSMUST00000219019.1
ID51113	chr15	98863495	98864513	+	840.2	NA	exon (ENSMUST00000178486.8, exon 11 of 55)	NA	7179	ENSMUST00000178486.8
ID20464	chr8	84736616	84737240	+	839.5	NA	intron (ENSMUST00000099070.9, intron 2 of 9)	NA	13921	ENSMUST00000098571.4
ID62527	chr15	66275243	66275994	+	839.1	NA	intron (ENSMUST00000070256.8, intron 1 of 14)	NA	10433	ENSMUST00000183633.1
ID41537	chr2	135808408	135809637	+	838.7	NA	intron (ENSMUST00000137969.7, intron 2 of 5)	NA	3474	ENSMUST00000035646.10
ID45197	chr19	34774397	34775146	+	837.9	NA	Intergenic	NA	-21407	ENSMUST00000157587.1
ID65034	chr8	106137182	106137806	+	837.1	NA	promoter-TSS (ENSMUST00000146940.1)	NA	429	ENSMUST00000145343.1
ID14966	chr1	53241094	53241718	+	836.3	NA	intron (ENSMUST00000027267.13, intron 5 of 12)	NA	41002	ENSMUST00000133358.1
ID51443	chr15	34877818	34878567	+	834.7	NA	intron (ENSMUST00000226555.1, intron 10 of 10)	NA	40143	ENSMUST00000228725.1
ID20486	chr17	78562058	78562682	+	834.4	NA	intron (ENSMUST00000024880.9, intron 3 of 13)	NA	-28357	ENSMUST00000157334.1
ID32078	chr1	156895838	156896713	+	834.4	NA	intron (ENSMUST00000192343.5, intron 4 of 19)	NA	-20155	ENSMUST00000194053.1
ID36571	chr5	12823393	12824017	+	833.6	NA	Intergenic	NA	-116665	ENSMUST00000180047.1
ID39832	chr19	26889951	26890702	+	833.6	NA	Intergenic	NA	4401	ENSMUST00000099536.2	329047	Mm.293289	NM_001033407	ENSMUSG00000074913	Gm815	-	predicted gene 815	protein-coding
ID38802	chr2	18201056	18201974	+	832.8	NA	intron (ENSMUST00000028076.14, intron 16 of 22)	NA	15387	ENSMUST00000172210.1
ID10846	chr9	12210272	12211079	+	832	NA	Intergenic	NA	-23319	ENSMUST00000217033.1
ID59000	chr2	140407568	140408192	+	831.6	NA	intron (ENSMUST00000078027.11, intron 2 of 17)	NA	12285	ENSMUST00000110061.1
ID8343	chr2	19674543	19675167	+	830.8	NA	Intergenic	NA	-2396	ENSMUST00000120298.1
ID17537	chr5	59464636	59465387	+	828.9	NA	Intergenic	NA	-46954	ENSMUST00000198091.1
ID18459	chr5	129328135	129329022	+	824.2	NA	Intergenic	NA	-34984	ENSMUST00000198925.1
ID31400	chr5	93324313	93324937	+	824.2	NA	Intergenic	NA	55917	ENSMUST00000149329.1
ID43816	chr3	106363469	106364093	+	823.8	NA	Intergenic	NA	-9425	ENSMUST00000198208.1
ID36638	chr19	7306414	7307038	+	823.8	NA	intron (ENSMUST00000171393.7, intron 1 of 7)	NA	8992	ENSMUST00000166590.1
ID24100	chr8	62186362	62186986	+	822.6	NA	Intergenic	NA	7538	ENSMUST00000211074.1
ID35687	chr2	166085092	166085845	+	822.2	NA	intron (ENSMUST00000146497.8, intron 9 of 21)	NA	-7349	ENSMUST00000143996.1
ID20008	chr6	115118286	115118910	+	821	NA	Intergenic	NA	9259	ENSMUST00000204432.1
ID49604	chr9	45166690	45167314	+	821	NA	TTS (ENSMUST00000215874.1)	NA	2944	ENSMUST00000215874.1
ID47966	chr1	128994622	128995246	+	820.2	NA	Intergenic	NA	-108915	ENSMUST00000082803.1
ID20480	chr9	62187846	62188595	+	819.4	NA	Intergenic	NA	-53450	ENSMUST00000217557.1
ID73078	chr5	144742524	144743400	+	819.4	NA	intron (ENSMUST00000061446.7, intron 6 of 7)	NA	18687	ENSMUST00000061446.7	243339	Mm.126793	NM_177735	ENSMUSG00000043388	Tmem130	BC067004|C130036G08	transmembrane protein 130	protein-coding
ID1362	chr9	12165464	12166232	+	815.5	NA	Intergenic	NA	-68146	ENSMUST00000217033.1
ID5477	chr13	78323609	78324358	+	813.6	NA	Intergenic	NA	-36899	ENSMUST00000224040.1
ID23051	chr11	5206397	5207472	+	813.2	NA	exon (ENSMUST00000151978.1, exon 4 of 4)	NA	31514	ENSMUST00000151978.1
ID61778	chr7	80129581	80130205	+	811.2	NA	Intergenic	NA	-14501	ENSMUST00000107384.9	269951	Mm.246432	NM_173011	ENSMUSG00000030541	Idh2	E430004F23|IDPm|Idh-2	isocitrate dehydrogenase 2 (NADP+), mitochondrial	protein-coding
ID21133	chr1	101572588	101573491	+	809.6	NA	Intergenic	NA	181504	ENSMUST00000189423.1
ID8685	chr3	41374634	41375899	+	807.7	NA	intron (ENSMUST00000196142.1, intron 1 of 3)	NA	7640	ENSMUST00000196142.1
ID64186	chr12	96881617	96882366	+	804.1	NA	Intergenic	NA	41067	ENSMUST00000052882.4
ID69968	chr15	66444359	66446655	+	800.6	NA	intron (ENSMUST00000023006.6, intron 7 of 11)	NA	55403	ENSMUST00000023006.6	54562	Mm.244890	NM_019457	ENSMUSG00000022375	Lrrc6	LRTP	leucine rich repeat containing 6 (testis)	protein-coding
ID70312	chr1	79350561	79351185	+	798.3	NA	Intergenic	NA	89169	ENSMUST00000185234.1	20254	Mm.5038	NM_009129	ENSMUSG00000050711	Scg2	Chgc|SgII	secretogranin II	protein-coding
ID71715	chr1	52541280	52542030	+	797.1	NA	intron (ENSMUST00000189527.1, intron 2 of 4)	NA	18753	ENSMUST00000189527.1
ID43632	chr3	53488800	53489550	+	796.7	NA	intron (ENSMUST00000029307.3, intron 1 of 6)	NA	448	ENSMUST00000029307.3	229277	Mm.222810	NM_153156	ENSMUSG00000027744	Stoml3	Epb7.2l|SLP3|sro	stomatin (Epb7.2)-like 3	protein-coding
ID9963	chr4	137348999	137349956	+	793.1	NA	intron (ENSMUST00000051477.12, intron 1 of 5)	NA	8222	ENSMUST00000030417.9	12540	Mm.1022	NM_009861	ENSMUSG00000006699	Cdc42	AI747189|AU018915	cell division cycle 42	protein-coding
ID28248	chr1	3385225	3385974	+	792	NA	intron (ENSMUST00000070533.4, intron 2 of 2)	NA	-7811	ENSMUST00000192336.1
ID49571	chr2	75662458	75665552	+	792	NA	intron (ENSMUST00000164947.8, intron 8 of 9)	NA	1516	ENSMUST00000141974.1
ID60973	chr18	63273613	63274366	+	790.4	NA	intron (ENSMUST00000183217.7, intron 2 of 32)	NA	-91148	ENSMUST00000182166.7
ID20816	chr15	79178577	79179201	+	789.2	NA	intron (ENSMUST00000147620.7, intron 2 of 4)	NA	12823	ENSMUST00000147620.7	100041655	Mm.483310	NR_029470	ENSMUSG00000075555	Gm10863	ENSMUSG00000075555	predicted gene 10863	ncRNA
ID39825	chr3	75716997	75717621	+	788.4	NA	Intergenic	NA	2519	ENSMUST00000158013.1
ID68696	chr15	35877443	35878067	+	785.7	NA	intron (ENSMUST00000048646.8, intron 48 of 61)	NA	6033	ENSMUST00000228738.1
ID1755	chr8	110639437	110640612	+	784.1	NA	intron (ENSMUST00000034190.10, intron 9 of 18)	NA	-5556	ENSMUST00000213015.1
ID47669	chr2	13219512	13220389	+	784.1	NA	intron (ENSMUST00000137670.2, intron 4 of 4)	NA	-6878	ENSMUST00000184950.1
ID66851	chr4	147432160	147433073	+	784.1	NA	intron (ENSMUST00000181752.1, intron 1 of 5)	NA	-10855	ENSMUST00000120609.1
ID63431	chr8	68915105	68915870	+	781.4	NA	Intergenic	NA	24743	ENSMUST00000169749.1
ID30458	chr11	73898172	73898796	+	779.8	NA	Intergenic	NA	-2716	ENSMUST00000206186.1
ID40355	chr2	18893254	18894145	+	778.2	NA	intron (ENSMUST00000152981.1, intron 1 of 4)	NA	12575	ENSMUST00000152981.1
ID67337	chr8	36352392	36353143	+	778.2	NA	Intergenic	NA	20866	ENSMUST00000183049.2
ID2390	chr9	106891575	106892337	+	776.3	NA	promoter-TSS (ENSMUST00000160978.2)	NA	23	ENSMUST00000159283.7	74840	Mm.29778	NM_029103	ENSMUSG00000032575	Manf	3230402M22Rik|AA407711|AA408789|AA673178|Armet|D17914|D18Mgi17	mesencephalic astrocyte-derived neurotrophic factor	protein-coding
ID6499	chr8	67306707	67307331	+	774.7	NA	Intergenic	NA	-3668	ENSMUST00000213041.1
ID50302	chr12	107258438	107259188	+	774.3	NA	Intergenic	NA	-52747	ENSMUST00000117317.1
ID28798	chr5	134353039	134354461	+	773.5	NA	Intergenic	NA	7390	ENSMUST00000201608.1
ID929	chr3	106911480	106912266	+	772.7	NA	Intergenic	NA	-32512	ENSMUST00000197932.1	102639119		XR_375943	ENSMUSG00000105102	Gm35507	-	predicted gene, 35507	ncRNA
ID31962	chr10	96909574	96910328	+	772.3	NA	intron (ENSMUST00000219918.1, intron 4 of 4)	NA	48920	ENSMUST00000219918.1
ID57166	chr2	84595905	84596529	+	770.8	NA	Intergenic	NA	13460	ENSMUST00000141151.7
ID41833	chr3	79714936	79715560	+	770	NA	intron (ENSMUST00000078527.12, intron 1 of 17)	NA	22546	ENSMUST00000078527.12	381489	Mm.331086	NM_212452	ENSMUSG00000034009	Rxfp1	Gm1018|Lgr7	relaxin/insulin-like family peptide receptor 1	protein-coding
ID26095	chr1	65804048	65804672	+	770	NA	Intergenic	NA	-122160	ENSMUST00000027082.10	12969	Mm.275362	NM_027010	ENSMUSG00000025945	Crygf	3110001K11Rik|Cryg-2|DGcry-2|Len-2	crystallin, gamma F	protein-coding
ID37141	chr4	88955579	88956203	+	769.2	NA	Intergenic	NA	-45229	ENSMUST00000083474.1	723895		NR_029747	ENSMUSG00000065408	Mir31	Mirn31|miR-31|mmu-mir-31	microRNA 31	ncRNA
ID32442	chr10	79627503	79628385	+	767.6	NA	intron (ENSMUST00000020564.6, intron 4 of 12)	NA	-4864	ENSMUST00000166450.1
ID61327	chr8	70328403	70329027	+	767.2	NA	intron (ENSMUST00000165819.8, intron 6 of 7)	NA	-1102	ENSMUST00000207684.1	14559	Mm.258280	NM_008107	ENSMUSG00000087408	Gdf1	AI385651|Gdf-1	growth differentiation factor 1	protein-coding
ID65094	chr1	108864198	108865809	+	767.2	NA	Intergenic	NA	94868	ENSMUST00000191467.1
ID70529	chr12	57709844	57710468	+	766.5	NA	intron (ENSMUST00000172939.7, intron 24 of 30)	NA	-11094	ENSMUST00000217711.1
ID6281	chr16	19695988	19696738	+	766.5	NA	intron (ENSMUST00000081880.5, intron 3 of 5)	NA	10002	ENSMUST00000081880.5	239739	Mm.258059	NM_177356	ENSMUSG00000041247	Lamp3	1200002D17Rik|Cd208|DC-LAMP|DCLAMP|LAMP|TSC403	lysosomal-associated membrane protein 3	protein-coding
ID66526	chr11	40802973	40803747	+	766.1	NA	Intergenic	NA	-48049	ENSMUST00000020576.7	12450	Mm.2103	NM_009831	ENSMUSG00000020326	Ccng1	AI314029	cyclin G1	protein-coding
ID66200	chr11	24070265	24071014	+	766.1	NA	intron (ENSMUST00000068360.1, intron 1 of 2)	NA	4415	ENSMUST00000068360.1
ID23799	chr17	30739962	30740712	+	764.9	NA	intron (ENSMUST00000170651.1, intron 45 of 92)	NA	41792	ENSMUST00000083205.2
ID67696	chr19	44695433	44696503	+	763.7	NA	promoter-TSS (ENSMUST00000181365.1)	NA	-693	ENSMUST00000181365.1
ID30195	chr7	109573553	109574177	+	762.9	NA	intron (ENSMUST00000207394.1, intron 2 of 3)	NA	28800	ENSMUST00000208583.1
ID10899	chr9	96651275	96651899	+	762.5	NA	Intergenic	NA	-19970	ENSMUST00000034984.7	114713	Mm.124502	NM_053268	ENSMUSG00000032413	Rasa2	5430433H21Rik|AA517451|AU023900|GAP1m	RAS p21 protein activator 2	protein-coding
ID6474	chr8	31128668	31129292	+	762.1	NA	exon (ENSMUST00000217278.1, exon 6 of 6)	NA	17116	ENSMUST00000209547.1
ID42452	chr9	93315556	93316549	+	761.4	NA	Intergenic	NA	76318	ENSMUST00000183322.1
ID41729	chr6	32767145	32767897	+	761.4	NA	Intergenic	NA	-15233	ENSMUST00000202626.1
ID26309	chr6	125031738	125032875	+	758.6	NA	TTS (ENSMUST00000144308.7)	NA	1902	ENSMUST00000137325.1
ID71289	chr2	103442574	103443198	+	758.6	NA	exon (ENSMUST00000137973.1, exon 4 of 4)	NA	-3993	ENSMUST00000123793.1
ID30972	chr1	72062527	72063151	+	758.6	NA	Intergenic	NA	-24108	ENSMUST00000185689.1
ID21536	chr12	57225863	57227159	+	757.4	NA	Intergenic	NA	-3901	ENSMUST00000139049.1	328099	Mm.268180	NM_001037746	ENSMUSG00000079104	Prps1l3	AU021838|AW536152|Gm5081	phosphoribosyl pyrophosphate synthetase 1-like 3	protein-coding
ID68232	chr8	70229229	70229858	+	755.9	NA	exon (ENSMUST00000130319.1, exon 3 of 4)	NA	-4366	ENSMUST00000147387.1
ID23965	chr8	108238369	108239125	+	755.5	NA	intron (ENSMUST00000221632.1, intron 3 of 4)	NA	244188	ENSMUST00000221632.1
ID20774	chr12	57084403	57085153	+	755.5	NA	intron (ENSMUST00000044634.11, intron 1 of 9)	NA	74466	ENSMUST00000110680.2	217593	Mm.32835	NM_172577	ENSMUSG00000035472	Slc25a21	9930033G19Rik|A630030I10|BB158148	solute carrier family 25 (mitochondrial oxodicarboxylate carrier), member 21	protein-coding
ID65653	chr12	95218019	95218774	+	754.7	NA	Intergenic	NA	-106511	ENSMUST00000218579.1
ID15521	chr8	94779727	94780351	+	753.5	NA	TTS (ENSMUST00000211947.1)	NA	7814	ENSMUST00000150307.1
ID34636	chr11	86068481	86069362	+	752.7	NA	intron (ENSMUST00000044423.3, intron 18 of 19)	NA	-116408	ENSMUST00000121382.1
ID35533	chr8	119970143	119970914	+	751.9	NA	intron (ENSMUST00000127664.1, intron 1 of 15)	NA	14322	ENSMUST00000139648.1
ID45354	chr12	81264964	81265714	+	750.8	NA	intron (ENSMUST00000182208.7, intron 2 of 7)	NA	29335	ENSMUST00000182366.1
ID76015	chr9	13483518	13484142	+	746.8	NA	intron (ENSMUST00000159294.8, intron 1 of 4)	NA	-36106	ENSMUST00000213741.1
ID29431	chr10	44847079	44848799	+	746.8	NA	Intergenic	NA	-4675	ENSMUST00000214912.1
ID26250	chr1	131323579	131324597	+	744.9	NA	intron (ENSMUST00000190336.6, intron 3 of 10)	NA	8175	ENSMUST00000188437.1
ID48644	chr11	117892486	117893110	+	743.7	NA	Intergenic	NA	-19317	ENSMUST00000153989.1
ID70927	chr10	60500578	60501330	+	742.1	NA	intron (ENSMUST00000105462.7, intron 8 of 65)	NA	-94501	ENSMUST00000144462.7
ID39133	chr16	44866330	44867079	+	742.1	NA	promoter-TSS (ENSMUST00000102805.3)	NA	-393	ENSMUST00000102805.3	271375	Mm.441535	NM_206535	ENSMUSG00000090176	Cd200r2	AY230198|Cd200r1l	Cd200 receptor 2	protein-coding
ID50049	chr9	38051428	38052053	+	741.7	NA	Intergenic	NA	4516	ENSMUST00000077732.1	257996	Mm.390162	NM_001011798	ENSMUSG00000095893	Olfr884	MOR162-11P|MOR162-13|MOR162-9P|Olfr1550-ps1	olfactory receptor 884	protein-coding
ID42192	chr11	117859210	117859834	+	741.3	NA	Intergenic	NA	-1230	ENSMUST00000093905.2	546519	Mm.385578	NM_001085535	ENSMUSG00000070330	Tmem235	Cldn27|Gm12581|OTTMUSG00000007589	transmembrane protein 235	protein-coding
ID48268	chr7	64235011	64236023	+	741.3	NA	intron (ENSMUST00000206000.1, intron 3 of 4)	NA	8569	ENSMUST00000205939.1
ID4954	chr11	39915252	39916001	+	740.6	NA	Intergenic	NA	84970	ENSMUST00000157978.1
ID10101	chr17	3076695	3077586	+	740.6	NA	TTS (ENSMUST00000184936.7)	NA	6900	ENSMUST00000184936.7
ID17298	chr10	9922485	9923109	+	740.2	NA	Intergenic	NA	21484	ENSMUST00000218800.1
ID33010	chr5	133589643	133590267	+	740.2	NA	intron (ENSMUST00000196125.1, intron 1 of 1)	NA	8451	ENSMUST00000196125.1
ID39433	chr12	80350354	80350978	+	738.6	NA	intron (ENSMUST00000054145.7, intron 7 of 8)	NA	26026	ENSMUST00000218728.1
ID53687	chr8	59444712	59445461	+	737.4	NA	intron (ENSMUST00000209385.1, intron 4 of 6)	NA	25780	ENSMUST00000209385.1
ID28428	chr3	34622707	34623331	+	735.9	NA	intron (ENSMUST00000196795.1, intron 3 of 4)	NA	-14150	ENSMUST00000196850.1
ID52309	chr9	64390429	64391214	+	735.1	NA	intron (ENSMUST00000093829.8, intron 1 of 22)	NA	5135	ENSMUST00000068967.10	214058	Mm.127721	NM_172522	ENSMUSG00000036466	Megf11	2410080H04Rik|D130061K05	multiple EGF-like-domains 11	protein-coding
ID56515	chr16	19122159	19123111	+	734.3	NA	Intergenic	NA	-37135	ENSMUST00000103746.2
ID55107	chr2	146731727	146732507	+	734.3	NA	Intergenic	NA	23588	ENSMUST00000119851.1
ID17287	chr9	16279521	16280270	+	733.1	NA	intron (ENSMUST00000217308.1, intron 2 of 25)	NA	98336	ENSMUST00000082170.5	270120	Mm.195010	NM_001080814	ENSMUSG00000074505	Fat3	9430076A06Rik|D430038H04Rik|Gm1132|Gm510|MFAT3F	FAT atypical cadherin 3	protein-coding
ID67266	chr8	118248269	118249019	+	733.1	NA	Intergenic	NA	-35089	ENSMUST00000117160.1	12554	Mm.334841	NM_019707	ENSMUSG00000031841	Cdh13	4932416G01Rik|Cdht|Tcad	cadherin 13	protein-coding
ID74840	chr7	141702524	141703148	+	733.1	NA	TTS (ENSMUST00000187789.1)	NA	739	ENSMUST00000187789.1
ID20750	chr1	112525784	112526535	+	732.3	NA	Intergenic	NA	58248	ENSMUST00000158066.1
ID22807	chr15	71690914	71691664	+	731.5	NA	intron (ENSMUST00000022953.8, intron 1 of 19)	NA	36549	ENSMUST00000022953.8	70363	Mm.126450	NM_177819	ENSMUSG00000036800	Fam135b	1700010C24Rik|A830008O07Rik	family with sequence similarity 135, member B	protein-coding
ID68089	chr12	78681782	78682736	+	730.7	NA	promoter-TSS (ENSMUST00000219629.1)	NA	-388	ENSMUST00000219629.1
ID47276	chr16	95612533	95613938	+	730.4	NA	Intergenic	NA	-26642	ENSMUST00000077773.12	13876	Mm.164531	NM_133659	ENSMUSG00000040732	Erg	D030036I24Rik	avian erythroblastosis virus E-26 (v-ets) oncogene related	protein-coding
ID34974	chr19	55489387	55490276	+	729.2	NA	intron (ENSMUST00000225529.1, intron 5 of 7)	NA	108817	ENSMUST00000224396.1
ID5752	chr10	29069497	29070121	+	729.2	NA	Intergenic	NA	-34356	ENSMUST00000213962.1
ID66884	chr2	71834907	71835531	+	729.2	NA	intron (ENSMUST00000155249.1, intron 4 of 17)	NA	-2862	ENSMUST00000155596.1
ID14098	chr4	15312410	15313159	+	727.2	NA	Intergenic	NA	46953	ENSMUST00000062684.8	100201	Mm.394111	NM_181401	ENSMUSG00000043252	Tmem64	9630015D15Rik|AI790744|AV300874	transmembrane protein 64	protein-coding
ID8898	chr10	123507010	123507760	+	726.8	NA	intron (ENSMUST00000050756.7, intron 2 of 5)	NA	69885	ENSMUST00000220160.1
ID57241	chr11	117721098	117721722	+	726	NA	exon (ENSMUST00000026658.12, exon 5 of 22)	NA	392	ENSMUST00000138299.1	217351	Mm.40272	NM_198022	ENSMUSG00000025571	Tnrc6c	9930033H14Rik|mKIAA1582	trinucleotide repeat containing 6C	protein-coding
ID10426	chr6	124308092	124309377	+	725.3	NA	intron (ENSMUST00000032234.4, intron 3 of 16)	NA	4034	ENSMUST00000112541.7	93671	Mm.37426	NM_053094	ENSMUSG00000008845	Cd163	CD163v2|CD163v3	CD163 antigen	protein-coding
ID53445	chr12	76479247	76479871	+	725.3	NA	Intergenic	NA	-12796	ENSMUST00000218608.1
ID59617	chr6	86511599	86513258	+	724.9	NA	Intergenic	NA	3845	ENSMUST00000204288.1
ID23574	chr6	100275492	100276242	+	722.9	NA	intron (ENSMUST00000205164.1, intron 1 of 1)	NA	-2169	ENSMUST00000205178.1
ID73894	chr1	90603904	90605109	+	722.5	NA	exon (ENSMUST00000191510.6, exon 2 of 7)	NA	978	ENSMUST00000186750.1
ID75968	chr8	47339083	47339707	+	722.1	NA	intron (ENSMUST00000181417.1, intron 7 of 7)	NA	12953	ENSMUST00000110367.9	71069	Mm.23973	NM_175162	ENSMUSG00000038143	Stox2	4933409N07Rik|AI449080|AI835114|mKIAA1392	storkhead box 2	protein-coding
ID42819	chr15	77443343	77444101	+	722.1	NA	exon (ENSMUST00000119775.1, exon 1 of 1)	NA	698	ENSMUST00000119775.1
ID26493	chr1	153704257	153704881	+	721.7	NA	Intergenic	NA	-10085	ENSMUST00000193511.1
ID13235	chr16	8713739	8714774	+	720.9	NA	intron (ENSMUST00000160405.7, intron 3 of 31)	NA	-7329	ENSMUST00000159287.7
ID6563	chr8	45680393	45681146	+	720.5	NA	intron (ENSMUST00000149752.7, intron 1 of 5)	NA	-7564	ENSMUST00000150102.7
ID51488	chr12	117041366	117041990	+	720.5	NA	intron (ENSMUST00000190247.6, intron 12 of 22)	NA	109537	ENSMUST00000190266.1	100038689	Mm.445351	NR_033538	ENSMUSG00000099907	Gm10421	ENSMUSG00000072792	predicted gene 10421	ncRNA
ID47232	chr8	34579455	34580079	+	720.2	NA	Intergenic	NA	-28538	ENSMUST00000211296.1
ID5660	chr14	40595179	40595803	+	719.8	NA	Intergenic	NA	38253	ENSMUST00000182253.1
ID2931	chr9	13748097	13748721	+	719.8	NA	promoter-TSS (ENSMUST00000034396.13)	NA	-1	ENSMUST00000034396.13	77116	Mm.210405	NM_023858	ENSMUSG00000031918	Mtmr2	6030445P13Rik	myotubularin related protein 2	protein-coding
ID32224	chr9	43786055	43786679	+	719	NA	intron (ENSMUST00000034510.8, intron 1 of 5)	NA	-7754	ENSMUST00000216893.1
ID36620	chr19	15597711	15598335	+	719	NA	Intergenic	NA	-81981	ENSMUST00000083389.1
ID51337	chr8	34846746	34847370	+	717	NA	intron (ENSMUST00000209904.1, intron 16 of 22)	NA	-4039	ENSMUST00000210870.1
ID61416	chr5	92394805	92395429	+	715.8	NA	intron (ENSMUST00000120193.7, intron 2 of 7)	NA	2058	ENSMUST00000138003.7
ID64644	chr5	72531548	72532300	+	715.4	NA	intron (ENSMUST00000135318.7, intron 11 of 21)	NA	-7265	ENSMUST00000153882.1
ID62233	chr17	27389564	27390339	+	715.1	NA	Intergenic	NA	31854	ENSMUST00000200050.1	102466228		NR_106077	ENSMUSG00000106215	Mir7218	mmu-mir-7218	microRNA 7218	ncRNA
ID13799	chr6	147661536	147662160	+	714.3	NA	Intergenic	NA	-28393	ENSMUST00000152737.1	100039727	Mm.396220	NR_033636	ENSMUSG00000085077	1700049E15Rik	Gm15761|OTTMUSG00000026044	RIKEN cDNA 1700049E15 gene	ncRNA
ID15880	chr2	24993424	24994174	+	713.9	NA	exon (ENSMUST00000119442.1, exon 1 of 1)	NA	544	ENSMUST00000119442.1
ID26024	chr8	75242414	75243038	+	712.7	NA	Intergenic	NA	28224	ENSMUST00000132133.1
ID4908	chr1	171217325	171218563	+	712.7	NA	TTS (ENSMUST00000143405.1)	NA	3595	ENSMUST00000149404.1
ID12528	chr19	17882396	17883271	+	711.9	NA	Intergenic	NA	9218	ENSMUST00000102350.1
ID67902	chr10	14703445	14704069	+	711.5	NA	intron (ENSMUST00000151805.1, intron 1 of 3)	NA	1702	ENSMUST00000149485.1	66201	Mm.227983	NM_025418	ENSMUSG00000019868	Vta1	1110001D18Rik|1110059P08Rik|AU040813|C85340|LIP5|SBP1	vesicle (multivesicular body) trafficking 1	protein-coding
ID69566	chr19	57973350	57973974	+	711.1	NA	intron (ENSMUST00000077282.5, intron 27 of 28)	NA	-77505	ENSMUST00000176631.1	100885835		NR_049196	ENSMUSG00000093757	Mir5623	Gm26068|mir-5623|mmu-mir-5623	microRNA 5623	ncRNA
ID8497	chr12	110367472	110368233	+	711.1	NA	Intergenic	NA	42467	ENSMUST00000222991.1
ID32031	chr17	73797503	73798127	+	711.1	NA	Intergenic	NA	-7026	ENSMUST00000024860.7	57440	Mm.18526	NM_020578	ENSMUSG00000024065	Ehd3	Ehd2	EH-domain containing 3	protein-coding
ID17435	chr8	45481164	45481788	+	710.7	NA	Intergenic	NA	-26312	ENSMUST00000067065.13
ID19503	chr3	95715659	95716283	+	710.3	NA	Intergenic	NA	19002	ENSMUST00000183853.1	102466787		NR_105981	ENSMUSG00000098737	Mir7014	Gm27837|mmu-mir-7014	microRNA 7014	ncRNA
ID33915	chr1	63196354	63197201	+	709.9	NA	intron (ENSMUST00000050536.13, intron 2 of 2)	NA	-1254	ENSMUST00000175328.3
ID49345	chr15	58986878	58987994	+	709.6	NA	intron (ENSMUST00000226216.1, intron 1 of 1)	NA	3300	ENSMUST00000226216.1
ID76540	chr16	18296465	18297089	+	709.6	NA	Intergenic	NA	7368	ENSMUST00000145758.1
ID44378	chr10	73240615	73241239	+	709.2	NA	intron (ENSMUST00000147653.1, intron 2 of 2)	NA	-34810	ENSMUST00000220399.1
ID62370	chr5	65932426	65933291	+	708.8	NA	Intergenic	NA	-2063	ENSMUST00000202957.1
ID20310	chr11	3129980	3130861	+	707.6	NA	TTS (ENSMUST00000152828.1)	NA	1448	ENSMUST00000152828.1
ID3325	chr5	103294199	103294823	+	706.8	NA	intron (ENSMUST00000198193.1, intron 1 of 6)	NA	4518	ENSMUST00000198193.1	74624	Mm.389662	NR_040699	ENSMUSG00000104956	4930429D17Rik	-	RIKEN cDNA 4930429D17 gene	ncRNA
ID52043	chr4	82565890	82566514	+	706.4	NA	intron (ENSMUST00000155821.1, intron 1 of 1)	NA	21117	ENSMUST00000137477.1
ID28137	chr11	73117828	73118452	+	705.6	NA	exon (ENSMUST00000006101.3, exon 13 of 31)	NA	20154	ENSMUST00000052140.2	14841	Mm.42045	NM_010353	ENSMUSG00000050107	Gsg2	Haspin	germ cell associated 2, haspin	protein-coding
ID16134	chr15	35061814	35062564	+	704.5	NA	intron (ENSMUST00000226555.1, intron 6 of 10)	NA	-62267	ENSMUST00000128425.1
ID50374	chr10	17424782	17425406	+	704.1	NA	Intergenic	NA	-89636	ENSMUST00000219028.1
ID48071	chr6	65990073	65990822	+	704.1	NA	promoter-TSS (ENSMUST00000082457.1)	NA	-708	ENSMUST00000082457.1
ID33410	chr5	100021806	100022430	+	703.3	NA	Intergenic	NA	13950	ENSMUST00000135424.6
ID45920	chr5	46675056	46676066	+	703.3	NA	Intergenic	NA	-119119	ENSMUST00000202986.1
ID62648	chr11	60080529	60081153	+	703.3	NA	Intergenic	NA	-18706	ENSMUST00000183502.1
ID2028	chr11	105010493	105011117	+	702.9	NA	intron (ENSMUST00000212287.1, intron 143 of 187)	NA	-20352	ENSMUST00000120525.1
ID693	chr5	34553128	34553752	+	702.5	NA	TTS (ENSMUST00000202745.1)	NA	1895	ENSMUST00000202745.1
ID51738	chr4	152458795	152460062	+	702.1	NA	intron (ENSMUST00000160884.7, intron 1 of 15)	NA	-4385	ENSMUST00000161236.7
ID14248	chr2	164993695	164994451	+	701.3	NA	exon (ENSMUST00000202623.3, exon 20 of 26)	NA	-2518	ENSMUST00000137302.2
ID40765	chr11	80008540	80009295	+	700.5	NA	intron (ENSMUST00000126091.1, intron 4 of 5)	NA	13126	ENSMUST00000126091.1
ID69536	chr4	79205641	79206265	+	699.4	NA	Intergenic	NA	38756	ENSMUST00000158918.1
ID16046	chr9	12834243	12835393	+	699	NA	Intergenic	NA	15293	ENSMUST00000215246.1
ID21253	chr10	103093126	103093875	+	699	NA	intron (ENSMUST00000166240.7, intron 23 of 25)	NA	-22300	ENSMUST00000218841.1
ID5903	chr2	179505723	179506760	+	697.8	NA	intron (ENSMUST00000108911.1, intron 2 of 5)	NA	62008	ENSMUST00000124708.1
ID4704	chr9	122038405	122039157	+	697.8	NA	intron (ENSMUST00000215177.1, intron 1 of 2)	NA	-8307	ENSMUST00000214091.1
ID12880	chr8	3104354	3105351	+	697.4	NA	exon (ENSMUST00000209001.1, exon 1 of 1)	NA	573	ENSMUST00000209001.1
ID44725	chr1	21850200	21850824	+	696.6	NA	intron (ENSMUST00000134505.1, intron 1 of 4)	NA	5390	ENSMUST00000134505.1
ID63615	chr9	11978249	11978873	+	696.2	NA	promoter-TSS (ENSMUST00000217391.1)	NA	-312	ENSMUST00000217391.1
ID40735	chr13	43357340	43357964	+	696.2	NA	Intergenic	NA	-7844	ENSMUST00000222489.1
ID74510	chr6	22308261	22308885	+	695	NA	TTS (ENSMUST00000163371.7)	NA	19712	ENSMUST00000176681.1
ID49419	chr17	47150488	47151112	+	694.6	NA	intron (ENSMUST00000188947.6, intron 2 of 11)	NA	9584	ENSMUST00000191153.6
ID6215	chr11	18231204	18231954	+	694.3	NA	Intergenic	NA	-24635	ENSMUST00000121258.1
ID47084	chr3	142131917	142132541	+	693.9	NA	intron (ENSMUST00000098568.7, intron 1 of 11)	NA	36984	ENSMUST00000098568.7	12167	Mm.39089	NM_007560	ENSMUSG00000052430	Bmpr1b	AI385617|ALK-6|AV355320|Acvrlk6|Alk6|BMPR-1B|BMPR-IB|CFK-43a|SKR6	bone morphogenetic protein receptor, type 1B	protein-coding
ID24964	chr15	4661288	4662037	+	693.9	NA	Intergenic	NA	-65513	ENSMUST00000162585.7	12274	Mm.20247	NM_016704	ENSMUSG00000022181	C6	AW111623	complement component 6	protein-coding
ID52984	chr6	108221054	108221804	+	693.1	NA	intron (ENSMUST00000203615.2, intron 2 of 61)	NA	8227	ENSMUST00000203615.2	16438	Mm.227912	NM_010585	ENSMUSG00000030102	Itpr1	D6Pas2|ENSMUSG00000072853|Gm10429|IP3R 1|IP3R1|InsP3R|Ip3r|Itpr-1|P400|Pcp-1|Pcp1|insP3R1|opt|wblo	inositol 1,4,5-trisphosphate receptor 1	protein-coding
ID5218	chr5	111276353	111277217	+	691.5	NA	exon (ENSMUST00000040111.9, exon 17 of 24)	NA	-1691	ENSMUST00000183861.1
ID65301	chr4	46065445	46066069	+	691.5	NA	intron (ENSMUST00000107773.2, intron 2 of 9)	NA	-11370	ENSMUST00000128689.7
ID43511	chr15	70815271	70816023	+	691.1	NA	Intergenic	NA	912191	ENSMUST00000022953.8	70363	Mm.126450	NM_177819	ENSMUSG00000036800	Fam135b	1700010C24Rik|A830008O07Rik	family with sequence similarity 135, member B	protein-coding
ID47962	chr4	87932118	87932742	+	689.5	NA	intron (ENSMUST00000078090.11, intron 2 of 10)	NA	-57888	ENSMUST00000134555.8
ID40584	chr8	103679264	103680016	+	688	NA	intron (ENSMUST00000211119.1, intron 4 of 4)	NA	75841	ENSMUST00000211119.1	71058	Mm.67707	NR_045730	ENSMUSG00000110336	4933400L20Rik	-	RIKEN cDNA 4933400L20 gene	ncRNA
ID70363	chr1	93747558	93750130	+	687.2	NA	intron (ENSMUST00000188846.1, intron 1 of 2)	NA	1110	ENSMUST00000189472.1
ID70563	chr6	87579462	87580213	+	687.2	NA	exon (ENSMUST00000204682.2, exon 3 of 3)	NA	10882	ENSMUST00000203636.1
ID58111	chr10	20697039	20697914	+	686.8	NA	intron (ENSMUST00000166147.1, intron 1 of 1)	NA	27220	ENSMUST00000170265.7
ID52854	chr5	34174545	34175169	+	686.4	NA	TTS (ENSMUST00000201771.1)	NA	479	ENSMUST00000201189.1
ID244	chr2	53853586	53854210	+	686.4	NA	Intergenic	NA	-152943	ENSMUST00000158003.1
ID42102	chr11	40057769	40058519	+	686	NA	intron (ENSMUST00000130945.1, intron 2 of 7)	NA	49950	ENSMUST00000130945.1	102637264		XR_388581	ENSMUSG00000085301	Gm12132	OTTMUSG00000005426	predicted gene 12132	ncRNA
ID48290	chr17	66068660	66069410	+	685.6	NA	intron (ENSMUST00000150766.1, intron 1 of 7)	NA	7987	ENSMUST00000150766.1
ID14605	chr5	98991439	98992188	+	685.6	NA	intron (ENSMUST00000161490.7, intron 5 of 18)	NA	-25057	ENSMUST00000160765.1
ID21993	chr1	15383398	15384147	+	684.8	NA	intron (ENSMUST00000170146.2, intron 1 of 1)	NA	19470	ENSMUST00000193873.1
ID7738	chr3	59539517	59540266	+	684	NA	Intergenic	NA	-4665	ENSMUST00000192696.1
ID24538	chr9	65482747	65483371	+	683.3	NA	intron (ENSMUST00000213957.1, intron 7 of 7)	NA	14270	ENSMUST00000216992.1
ID33525	chr10	108947342	108947966	+	683.3	NA	intron (ENSMUST00000064054.13, intron 1 of 10)	NA	8834	ENSMUST00000219940.1
ID67168	chr9	49651346	49652109	+	682.5	NA	intron (ENSMUST00000217121.1, intron 1 of 1)	NA	-83178	ENSMUST00000194252.5	17967	Mm.4974	NM_010875	ENSMUSG00000039542	Ncam1	CD56|E-NCAM|NCAM-1|Ncam	neural cell adhesion molecule 1	protein-coding
ID38476	chr19	44283412	44284381	+	681.7	NA	Intergenic	NA	-9780	ENSMUST00000026221.5	20250	Mm.487021	NM_009128	ENSMUSG00000025203	Scd2	Mir5114|Scd-2|mir-5114|swty	stearoyl-Coenzyme A desaturase 2	protein-coding
ID4321	chr15	58617409	58618033	+	679.7	NA	intron (ENSMUST00000161028.1, intron 22 of 40)	NA	-20784	ENSMUST00000159705.1
ID70786	chr11	12391440	12392064	+	678.9	NA	intron (ENSMUST00000172919.7, intron 1 of 7)	NA	-13474	ENSMUST00000146067.1
ID72247	chr9	57302447	57303071	+	678.2	NA	Intergenic	NA	26656	ENSMUST00000214851.1
ID61352	chr16	17097454	17098330	+	678.2	NA	promoter-TSS (ENSMUST00000141129.1)	NA	-748	ENSMUST00000141129.1
ID12344	chr11	112845803	112846805	+	678.2	NA	Intergenic	NA	21125	ENSMUST00000153429.1
ID46679	chr17	83370995	83371744	+	678.2	NA	intron (ENSMUST00000096766.10, intron 1 of 23)	NA	20438	ENSMUST00000112363.8	78798	Mm.295565	NM_199466	ENSMUSG00000032624	Eml4	4930443C24Rik|AI644019	echinoderm microtubule associated protein like 4	protein-coding
ID56337	chr1	51779893	51780517	+	677.4	NA	intron (ENSMUST00000136701.1, intron 5 of 7)	NA	1999	ENSMUST00000126952.1
ID19977	chr11	99157923	99158547	+	677.4	NA	Intergenic	NA	-3158	ENSMUST00000103134.3	12775	Mm.2932	NM_007719	ENSMUSG00000037944	Ccr7	CC-CKR-7|CCR-7|CD197|Cdw197|Cmkbr7|EBI1|Ebi1h	chemokine (C-C motif) receptor 7	protein-coding
ID44693	chr6	116254275	116255837	+	676.6	NA	promoter-TSS (ENSMUST00000204495.1)	NA	-750	ENSMUST00000204495.1
ID66713	chr10	51613842	51614594	+	676.2	NA	TTS (ENSMUST00000020062.3)	NA	17213	ENSMUST00000219286.1
ID15833	chr8	88298877	88299635	+	674.6	NA	intron (ENSMUST00000171456.8, intron 3 of 27)	NA	-1123	ENSMUST00000211311.1
ID36317	chr11	36067362	36068112	+	674.6	NA	intron (ENSMUST00000057207.5, intron 17 of 28)	NA	-12927	ENSMUST00000147717.1
ID63758	chr8	61702998	61703622	+	674.2	NA	intron (ENSMUST00000121493.8, intron 5 of 19)	NA	56779	ENSMUST00000121493.8	72333	Mm.29933	NM_001081390	ENSMUSG00000058056	Palld	2410003B16Rik|6030492A02	palladin, cytoskeletal associated protein	protein-coding
ID38636	chr1	182860370	182862003	+	673.1	NA	intron (ENSMUST00000153348.7, intron 5 of 8)	NA	-46524	ENSMUST00000192563.1
ID1225	chr3	118580481	118581231	+	672.7	NA	intron (ENSMUST00000039177.11, intron 1 of 22)	NA	18670	ENSMUST00000200178.1
ID52412	chr9	67208314	67209269	+	672.3	NA	intron (ENSMUST00000215645.1, intron 2 of 2)	NA	22616	ENSMUST00000216799.1
ID37524	chr1	150335267	150336565	+	672.3	NA	intron (ENSMUST00000186460.1, intron 2 of 3)	NA	10855	ENSMUST00000186460.1	75584	Mm.47709	NR_040603	ENSMUSG00000099447	2310030A07Rik	-	RIKEN cDNA 2310030A07 gene	ncRNA
ID57581	chr3	152478173	152478797	+	671.9	NA	promoter-TSS (ENSMUST00000198552.1)	NA	30	ENSMUST00000198552.1
ID71611	chr2	167833298	167833922	+	671.9	NA	promoter-TSS (ENSMUST00000143649.1)	NA	36	ENSMUST00000143649.1
ID37235	chr9	41246418	41247168	+	671.5	NA	Intergenic	NA	17911	ENSMUST00000213107.1
ID33242	chr4	59493475	59494224	+	670.7	NA	promoter-TSS (ENSMUST00000172471.1)	NA	-564	ENSMUST00000172471.1
ID73657	chr10	104453218	104453842	+	669.9	NA	Intergenic	NA	17677	ENSMUST00000158557.1
ID46818	chr6	114906617	114907241	+	669.5	NA	intron (ENSMUST00000139640.1, intron 2 of 4)	NA	14887	ENSMUST00000204693.1
ID10805	chr5	102942255	102943005	+	669.1	NA	intron (ENSMUST00000086854.9, intron 9 of 11)	NA	9442	ENSMUST00000196071.1
ID9580	chr1	153749784	153750737	+	667.6	NA	promoter-TSS (ENSMUST00000191474.1)	NA	-422	ENSMUST00000187415.1
ID67838	chr3	30160003	30160891	+	667.6	NA	exon (ENSMUST00000193223.1, exon 1 of 1)	NA	1439	ENSMUST00000193223.1
ID68177	chr15	30171860	30172484	+	667.6	NA	promoter-TSS (ENSMUST00000227857.1)	NA	-421	ENSMUST00000081728.6	18163	Mm.321648	NM_008729	ENSMUSG00000022240	Ctnnd2	Catnd2|Nprap|neurojugin	catenin (cadherin associated protein), delta 2	protein-coding
ID74107	chr2	26242393	26243017	+	666.8	NA	TTS (ENSMUST00000217256.1)	NA	-5180	ENSMUST00000036187.8	227638	Mm.116769	NM_153559	ENSMUSG00000036327	Qsox2	BC030934|Qscn6l1|Soxn	quiescin Q6 sulfhydryl oxidase 2	protein-coding
ID50855	chr19	39222744	39223493	+	666.4	NA	Intergenic	NA	-6136	ENSMUST00000176493.7	638988	Mm.483843	NR_033614	ENSMUSG00000093610	Cyp2c53-ps	Cyp2c53|EG638988	cytochrome P450, family 2, subfamily c, polypeptide 53-ps	pseudo
ID58132	chr18	63506914	63507538	+	665.6	NA	promoter-TSS (ENSMUST00000158531.1)	NA	-943	ENSMUST00000158531.1
ID44475	chr16	7258476	7259100	+	665.6	NA	intron (ENSMUST00000056416.7, intron 2 of 12)	NA	188953	ENSMUST00000056416.7	268859	Mm.370334	NM_021477	ENSMUSG00000008658	Rbfox1	A2bp|A2bp1|Hrnbp1|fox-1	RNA binding protein, fox-1 homolog (C. elegans) 1	protein-coding
ID5182	chr1	142461556	142462309	+	663.2	NA	Intergenic	NA	-6118	ENSMUST00000191024.2
ID11454	chr13	64144980	64145604	+	662.9	NA	intron (ENSMUST00000117241.1, intron 2 of 3)	NA	4922	ENSMUST00000134136.1
ID25111	chr5	28083240	28083864	+	659.7	NA	Intergenic	NA	8886	ENSMUST00000199728.1
ID24670	chr9	34706585	34707759	+	658.9	NA	intron (ENSMUST00000187182.6, intron 1 of 15)	NA	-117868	ENSMUST00000181129.1
ID66748	chr15	84477183	84478838	+	658.9	NA	Intergenic	NA	-30913	ENSMUST00000080751.8	72301	Mm.275387	NM_001163145	ENSMUSG00000062760	1810041L15Rik	Kiaa1644	RIKEN cDNA 1810041L15 gene	protein-coding
ID64877	chr13	75777135	75777759	+	658.5	NA	Intergenic	NA	9379	ENSMUST00000104261.1
ID36405	chr1	67673580	67674204	+	658.5	NA	Intergenic	NA	56917	ENSMUST00000174899.2
ID57677	chr3	93293057	93293806	+	657.8	NA	exon (ENSMUST00000214837.1, exon 3 of 3)	NA	1232	ENSMUST00000050758.4
ID2305	chr9	69196040	69197488	+	657.4	NA	intron (ENSMUST00000034766.13, intron 2 of 10)	NA	1223	ENSMUST00000132355.1
ID14399	chr8	113758428	113759052	+	657	NA	intron (ENSMUST00000212665.1, intron 7 of 19)	NA	16271	ENSMUST00000213076.1
ID47947	chr8	8895000	8896172	+	655.8	NA	Intergenic	NA	37113	ENSMUST00000209045.1
ID63027	chr15	13013687	13014311	+	655.4	NA	Intergenic	NA	33170	ENSMUST00000158939.1
ID44823	chr17	22617821	22618571	+	652.3	NA	intron (ENSMUST00000097381.3, intron 5 of 5)	NA	17048	ENSMUST00000097381.3	628185	Mm.390947	NM_001104575	ENSMUSG00000094921	Vmn2r112	EG628185|V2rp1	vomeronasal 2, receptor 112	protein-coding
ID18837	chr10	83085422	83086046	+	652.3	NA	intron (ENSMUST00000040110.7, intron 1 of 2)	NA	-54039	ENSMUST00000218071.1
ID41453	chr10	6117326	6117950	+	651.9	NA	Intergenic	NA	-195238	ENSMUST00000064225.13	56533	Mm.44606	NM_019958	ENSMUSG00000019775	Rgs17	6430507P11Rik|Rgsz2	regulator of G-protein signaling 17	protein-coding
ID18989	chr12	81314039	81315439	+	651.9	NA	exon (ENSMUST00000183102.1, exon 2 of 3)	NA	18220	ENSMUST00000064594.13	110893	Mm.443748	NM_080440	ENSMUSG00000079055	Slc8a3	AW742262|Ncx3	solute carrier family 8 (sodium/calcium exchanger), member 3	protein-coding
ID31629	chr3	42566996	42567746	+	651.9	NA	Intergenic	NA	-5087	ENSMUST00000193848.1
ID73223	chr10	12685460	12686084	+	651.5	NA	intron (ENSMUST00000076817.4, intron 28 of 73)	NA	3090	ENSMUST00000219724.1
ID20548	chr4	108948716	108949340	+	650.7	NA	intron (ENSMUST00000140919.1, intron 4 of 5)	NA	9928	ENSMUST00000157062.1
ID22540	chr5	100526122	100526746	+	648.7	NA	intron (ENSMUST00000123069.1, intron 2 of 5)	NA	-2206	ENSMUST00000123492.7
ID35608	chr10	110327630	110328785	+	648.7	NA	intron (ENSMUST00000160159.2, intron 1 of 4)	NA	-51301	ENSMUST00000219876.1
ID31932	chr9	110525225	110525849	+	648.3	NA	TTS (ENSMUST00000198043.4)	NA	-7060	ENSMUST00000153838.7	235626	Mm.288949	NM_001081340	ENSMUSG00000044791	Setd2	4921524K10Rik|BC031601|KMT3A	SET domain containing 2	protein-coding
ID45899	chr7	74718365	74719576	+	647.9	NA	Intergenic	NA	19114	ENSMUST00000206241.1
ID62825	chr2	118155254	118155878	+	647.2	NA	Intergenic	NA	-31519	ENSMUST00000190311.1
ID42522	chr3	156043860	156044484	+	646.4	NA	intron (ENSMUST00000198230.1, intron 1 of 2)	NA	1684	ENSMUST00000198230.1
ID50769	chr10	66910430	66911054	+	646.4	NA	Intergenic	NA	6997	ENSMUST00000219021.1
ID47805	chr8	72642822	72643571	+	645.6	NA	Intergenic	NA	-3515	ENSMUST00000161386.7
ID42649	chr17	23900900	23901524	+	644	NA	TTS (ENSMUST00000168272.8)	NA	2490	ENSMUST00000088598.5	630537	Mm.436677	NM_001039238	ENSMUSG00000096278	Dcpp2	Dcpp-2|EG630537|SPT-2	demilune cell and parotid protein 2	protein-coding
ID53188	chr17	65865375	65866124	+	643.6	NA	intron (ENSMUST00000024905.9, intron 2 of 9)	NA	19174	ENSMUST00000024905.9	19765	Mm.17009	NM_009067	ENSMUSG00000024096	Ralbp1	RLIP76|Rip1	ralA binding protein 1	protein-coding
ID62050	chr6	126195290	126195914	+	642.8	NA	Intergenic	NA	-28692	ENSMUST00000050484.8	18205	Mm.267570	NM_008742	ENSMUSG00000049107	Ntf3	AI316846|AI835689|HDNF|NGF-2|Nt3|Ntf-3	neurotrophin 3	protein-coding
ID73345	chr15	66779593	66780217	+	642.4	NA	TTS (ENSMUST00000164163.7)	NA	-18845	ENSMUST00000166403.1
ID49365	chr2	164991390	164992139	+	642.4	NA	intron (ENSMUST00000099092.7, intron 17 of 25)	NA	-4827	ENSMUST00000137302.2
ID19197	chr15	61488523	61489147	+	640.9	NA	Intergenic	NA	-130831	ENSMUST00000083878.1
ID50751	chr1	150415408	150416032	+	640.9	NA	intron (ENSMUST00000147769.1, intron 1 of 1)	NA	932	ENSMUST00000147769.1
ID72400	chr12	65583533	65584157	+	640.5	NA	Intergenic	NA	17755	ENSMUST00000104082.1
ID279	chr17	92153783	92154534	+	639.3	NA	Intergenic	NA	291556	ENSMUST00000199560.1
ID1645	chr9	32833518	32835374	+	638.9	NA	TTS (ENSMUST00000183423.1)	NA	5476	ENSMUST00000194946.1
ID7370	chr12	38658962	38659713	+	638.1	NA	Intergenic	NA	-44816	ENSMUST00000222132.1
ID64933	chr8	64984463	64985087	+	638.1	NA	intron (ENSMUST00000095295.2, intron 1 of 1)	NA	2871	ENSMUST00000095295.2	333307	Mm.334557	NM_001033429	ENSMUSG00000071089	Trim75	Gm794	tripartite motif-containing 75	protein-coding
ID33280	chr10	16158492	16159476	+	637.7	NA	Intergenic	NA	-205814	ENSMUST00000218710.1
ID33770	chr2	4815573	4816323	+	637.3	NA	Intergenic	NA	18664	ENSMUST00000117910.1
ID6303	chr6	11111679	11112581	+	636.6	NA	Intergenic	NA	-132492	ENSMUST00000203495.2
ID50264	chr10	63224717	63225341	+	636.6	NA	Intergenic	NA	-18781	ENSMUST00000219856.1
ID46676	chr4	115864464	115865651	+	636.6	NA	TTS (ENSMUST00000144427.7)	NA	-1210	ENSMUST00000154957.1
ID12841	chr13	29886904	29887528	+	636.2	NA	Intergenic	NA	-31542	ENSMUST00000006353.13	68916	Mm.212227	NM_144536	ENSMUSG00000006191	Cdkal1	1190005B03Rik|6620401C13Rik	CDK5 regulatory subunit associated protein 1-like 1	protein-coding
ID68068	chr9	13837826	13838450	+	635.8	NA	intron (ENSMUST00000213416.1, intron 1 of 2)	NA	1261	ENSMUST00000213416.1
ID46561	chr3	80373120	80373744	+	635	NA	Intergenic	NA	26234	ENSMUST00000145087.1
ID46781	chr9	22989319	22990071	+	632.6	NA	Intergenic	NA	-216860	ENSMUST00000184937.1
ID19258	chr15	40499880	40500893	+	632.6	NA	Intergenic	NA	26891	ENSMUST00000070382.4	432945	Mm.321981	NR_046185	ENSMUSG00000056332	Gm16294	EG432945|OTTMUSG00000033304	predicted gene 16294	ncRNA
ID27003	chr3	135142741	135143490	+	632.2	NA	Intergenic	NA	-4293	ENSMUST00000102411.1
ID39951	chr8	4679268	4679893	+	632.2	NA	intron (ENSMUST00000181337.1, intron 1 of 1)	NA	1118	ENSMUST00000181337.1
ID74213	chr11	105511995	105512747	+	631.9	NA	Intergenic	NA	-55636	ENSMUST00000049995.9	632687	Mm.121570	NM_172568	ENSMUSG00000078627	2019-03-10	4933417C16Rik|AV039223|OTTMUSG00000002847|Rnf190	membrane-associated ring finger (C3HC4) 10	protein-coding
ID63469	chr10	31247825	31248577	+	631.1	NA	promoter-TSS (ENSMUST00000050717.9)	NA	46	ENSMUST00000050717.9
ID38501	chr1	72899498	72900122	+	629.9	NA	Intergenic	NA	-24926	ENSMUST00000027377.8	16011	Mm.405761	NM_010518	ENSMUSG00000026185	Igfbp5	AI256729|AW208790|IGFBP-5|IGFBP-5P	insulin-like growth factor binding protein 5	protein-coding
ID67921	chr11	65204587	65205211	+	629.9	NA	intron (ENSMUST00000102635.9, intron 5 of 12)	NA	568	ENSMUST00000144399.2
ID53507	chr5	132994991	132995872	+	629.5	NA	Intergenic	NA	193753	ENSMUST00000157498.1
ID21946	chr6	62143633	62144257	+	629.5	NA	intron (ENSMUST00000126214.7, intron 10 of 10)	NA	150065	ENSMUST00000204019.1
ID32530	chr2	59632552	59633176	+	629.1	NA	intron (ENSMUST00000128030.1, intron 1 of 1)	NA	2801	ENSMUST00000128030.1
ID35689	chr1	126895588	126896921	+	628.7	NA	Intergenic	NA	-19639	ENSMUST00000188266.1
ID16689	chr13	107773387	107774140	+	628.7	NA	intron (ENSMUST00000225822.1, intron 2 of 12)	NA	-25481	ENSMUST00000225197.1
ID33664	chr19	8620015	8620639	+	628.7	NA	intron (ENSMUST00000010250.2, intron 3 of 9)	NA	2331	ENSMUST00000010250.2	18399	Mm.30090	NM_008766	ENSMUSG00000024650	Slc22a6	NKT|Oat1|Orctl1|mOat1	solute carrier family 22 (organic anion transporter), member 6	protein-coding
ID60434	chr9	78422609	78423233	+	628.7	NA	intron (ENSMUST00000113367.1, intron 16 of 16)	NA	-4586	ENSMUST00000128935.1
ID464	chr11	3182915	3183666	+	628.3	NA	intron (ENSMUST00000140846.8, intron 1 of 29)	NA	4065	ENSMUST00000155763.7
ID4320	chr4	30446239	30447135	+	628.3	NA	intron (ENSMUST00000152306.1, intron 2 of 3)	NA	14575	ENSMUST00000152306.1
ID75320	chr15	66309532	66310412	+	627.1	NA	Intergenic	NA	23055	ENSMUST00000184211.1
ID45561	chr19	53013935	53014559	+	627.1	NA	promoter-TSS (ENSMUST00000182844.1)	NA	-643	ENSMUST00000182844.1
ID36120	chr10	79598027	79599164	+	626	NA	Intergenic	NA	-11264	ENSMUST00000020566.6	21830	Mm.89197	NM_011583	ENSMUSG00000020317	Theg	-	testicular haploid expressed gene	protein-coding
ID23176	chr9	34872913	34873664	+	626	NA	intron (ENSMUST00000187182.6, intron 1 of 15)	NA	56221	ENSMUST00000066604.3
ID53036	chr11	109230371	109230995	+	626	NA	intron (ENSMUST00000020920.9, intron 17 of 18)	NA	16282	ENSMUST00000156785.1
ID3238	chr8	34161979	34162744	+	624.4	NA	intron (ENSMUST00000033933.6, intron 2 of 5)	NA	3880	ENSMUST00000211637.1
ID25057	chr8	71623794	71624743	+	624	NA	TTS (ENSMUST00000212216.1)	NA	3585	ENSMUST00000212706.1
ID61265	chr16	7210302	7211172	+	624	NA	intron (ENSMUST00000056416.7, intron 1 of 12)	NA	140902	ENSMUST00000056416.7	268859	Mm.370334	NM_021477	ENSMUSG00000008658	Rbfox1	A2bp|A2bp1|Hrnbp1|fox-1	RNA binding protein, fox-1 homolog (C. elegans) 1	protein-coding
ID20255	chr17	22820370	22820994	+	623.6	NA	Intergenic	NA	-2941	ENSMUST00000181397.1
ID60263	chr1	13128656	13129280	+	623.2	NA	Intergenic	NA	-1805	ENSMUST00000047577.6	383491	Mm.309380	NM_001081209	ENSMUSG00000042414	Prdm14	-	PR domain containing 14	protein-coding
ID54298	chr1	179113523	179114147	+	623.2	NA	intron (ENSMUST00000128302.7, intron 5 of 11)	NA	-124490	ENSMUST00000129393.1
ID9215	chr16	67967325	67968074	+	623.2	NA	Intergenic	NA	-346791	ENSMUST00000114292.7	239857	Mm.394300	NM_178721	ENSMUSG00000064115	Cadm2	2900078E11Rik|9330131D06|A830029E02Rik|Igdf4d|Igsf4d|NECL3|SynCAM 2|SynCAM2	cell adhesion molecule 2	protein-coding
ID73852	chr2	87083895	87084645	+	623.2	NA	promoter-TSS (ENSMUST00000216930.1)	NA	-885	ENSMUST00000216930.1
ID65853	chr5	3350205	3352462	+	622	NA	intron (ENSMUST00000197385.1, intron 1 of 1)	NA	7021	ENSMUST00000042410.4
ID75755	chr5	44746881	44747505	+	621.3	NA	intron (ENSMUST00000199534.4, intron 1 of 8)	NA	6564	ENSMUST00000196551.1
ID47721	chr6	87155132	87155756	+	621.3	NA	intron (ENSMUST00000042025.11, intron 17 of 17)	NA	-14592	ENSMUST00000204151.1
ID35819	chr15	60615791	60616540	+	620.9	NA	Intergenic	NA	-54178	ENSMUST00000226738.1
ID61428	chr8	54854998	54855750	+	620.9	NA	intron (ENSMUST00000176866.7, intron 2 of 4)	NA	-10887	ENSMUST00000122549.1
ID68983	chr18	53521907	53522531	+	620.5	NA	intron (ENSMUST00000115399.7, intron 2 of 6)	NA	-29375	ENSMUST00000115398.1
ID5926	chr16	38068722	38069346	+	620.5	NA	Intergenic	NA	-19967	ENSMUST00000023507.12	56637	Mm.394930	NM_019827	ENSMUSG00000022812	Gsk3b	7330414F15Rik|8430431H08Rik|C86142|GSK-3|GSK-3beta|GSK3	glycogen synthase kinase 3 beta	protein-coding
ID64994	chr17	35242998	35243622	+	619.7	NA	promoter-TSS (ENSMUST00000184879.1)	NA	632	ENSMUST00000101824.1
ID50642	chr11	16239439	16240192	+	619.7	NA	Intergenic	NA	2886	ENSMUST00000119734.1
ID39091	chr11	118758933	118759557	+	619.3	NA	intron (ENSMUST00000120061.7, intron 2 of 14)	NA	1796	ENSMUST00000103023.7	52897	Mm.341103	NM_001024931	ENSMUSG00000025576	Rbfox3	Fox-3|Hrnbp3|NeuN|Neuna60	RNA binding protein, fox-1 homolog (C. elegans) 3	protein-coding
ID6773	chr1	124425915	124427265	+	618.9	NA	Intergenic	NA	-47348	ENSMUST00000195141.1
ID53547	chr8	113824910	113825534	+	618.5	NA	intron (ENSMUST00000093113.4, intron 3 of 22)	NA	19656	ENSMUST00000212665.1	208936	Mm.167471	NM_172466	ENSMUSG00000053399	Adamts18	9630038L21|ADAMTS21|E130314N14Rik	a disintegrin-like and metallopeptidase (reprolysin type) with thrombospondin type 1 motif, 18	protein-coding
ID3068	chr2	121368800	121369424	+	618.5	NA	intron (ENSMUST00000038389.14, intron 18 of 28)	NA	5677	ENSMUST00000150332.1
ID64143	chr9	62566442	62567066	+	618.1	NA	Intergenic	NA	-29710	ENSMUST00000048043.11	235431	Mm.335229	NM_175484	ENSMUSG00000041729	Coro2b	CLIPINC|E130012P22Rik	coronin, actin binding protein, 2B	protein-coding
ID43416	chr10	117188825	117189449	+	616.9	NA	Intergenic	NA	-5726	ENSMUST00000157772.1
ID17056	chr1	120896870	120897494	+	616.2	NA	Intergenic	NA	28186	ENSMUST00000194609.1
ID16392	chr19	57652910	57653662	+	615.4	NA	intron (ENSMUST00000077282.5, intron 7 of 28)	NA	42252	ENSMUST00000077282.5	226255	Mm.245340	NM_181415	ENSMUSG00000054843	Atrnl1	AI504415|AW555641|Alp|Atrnl|Atrnlp	attractin like 1	protein-coding
ID33645	chr6	81394695	81395448	+	615	NA	Intergenic	NA	26187	ENSMUST00000203247.1
ID58884	chr1	155904345	155904969	+	615	NA	intron (ENSMUST00000138762.7, intron 22 of 37)	NA	-10060	ENSMUST00000129865.8
ID23944	chr9	33141625	33142995	+	615	NA	Intergenic	NA	-8982	ENSMUST00000217419.1
ID20687	chr11	117217826	117218576	+	615	NA	intron (ENSMUST00000093907.10, intron 1 of 11)	NA	-14084	ENSMUST00000106354.8	53860	Mm.38450	NM_017380	ENSMUSG00000059248	2019-09-09	MSF1|Msf|PNUTL4|Sint1	septin 9	protein-coding
ID29564	chr6	9944478	9945229	+	614.6	NA	Intergenic	NA	228001	ENSMUST00000203122.1
ID33641	chr10	97415644	97416268	+	614.2	NA	Intergenic	NA	-7522	ENSMUST00000198473.1	100628616		NR_039547	ENSMUSG00000105557	Mir3966	mmu-mir-3966|mu-mir-3966	microRNA 3966	ncRNA
ID16836	chr3	9572435	9573059	+	614.2	NA	intron (ENSMUST00000041124.12, intron 1 of 8)	NA	-7448	ENSMUST00000193947.1	170753	Mm.212908	NM_133218	ENSMUSG00000040209	Zfp704	C030026M03|C030034L19Rik|Gig1|Znf704	zinc finger protein 704	protein-coding
ID71453	chr3	94583601	94584225	+	613	NA	Intergenic	NA	-1197	ENSMUST00000029783.15	76742	Mm.28160	NM_029721	ENSMUSG00000028136	Snx27	5730552M22Rik|ESTM45|ESTM47|R75405	sorting nexin family member 27	protein-coding
ID6876	chr11	22928788	22929538	+	612.6	NA	intron (ENSMUST00000071068.8, intron 1 of 1)	NA	27784	ENSMUST00000161944.1
ID2168	chr9	59134995	59135619	+	612.6	NA	Intergenic	NA	10903	ENSMUST00000085631.3
ID5673	chr3	84162292	84162916	+	612.2	NA	TTS (ENSMUST00000065380.12)	NA	-6818	ENSMUST00000047368.7	76915	Mm.274829	NM_029797	ENSMUSG00000033752	Mnd1	2610034E18Rik|AI591601|Gaj	meiotic nuclear divisions 1	protein-coding
ID71206	chr19	23991306	23993496	+	612.2	NA	intron (ENSMUST00000096164.4, intron 3 of 10)	NA	38618	ENSMUST00000096164.4	381217	Mm.426078	NM_001114174	ENSMUSG00000071604	Fam189a2	AI414343|AI666772|Gm967	family with sequence similarity 189, member A2	protein-coding
ID6097	chr5	149095621	149096381	+	611.1	NA	intron (ENSMUST00000202133.3, intron 2 of 5)	NA	27411	ENSMUST00000200718.1
ID34737	chr9	82309353	82310235	+	610.7	NA	Intergenic	NA	49501	ENSMUST00000183678.1	73364	Mm.416863	XR_001779351	ENSMUSG00000099266	1700063H06Rik	-	RIKEN cDNA 1700063H06 gene	ncRNA
ID32402	chr2	154430469	154431093	+	610.7	NA	Intergenic	NA	-5700	ENSMUST00000109725.7	12396	Mm.29914	NM_009823	ENSMUSG00000038533	Cbfa2t2	A430091M07|C330013D05Rik|Cbfa2t2h|MTGR1	core-binding factor, runt domain, alpha subunit 2, translocated to, 2 (human)	protein-coding
ID68361	chr1	20637032	20637784	+	610.3	NA	Intergenic	NA	-19344	ENSMUST00000147480.7
ID2667	chr5	100862517	100863141	+	610.3	NA	intron (ENSMUST00000092990.3, intron 2 of 11)	NA	-15662	ENSMUST00000142871.1
ID21123	chr16	63684079	63684703	+	609.9	NA	intron (ENSMUST00000064405.6, intron 3 of 16)	NA	63143	ENSMUST00000158367.1
ID51702	chr15	57716541	57717800	+	609.5	NA	intron (ENSMUST00000160990.1, intron 1 of 2)	NA	-8243	ENSMUST00000160938.1
ID21791	chr4	92320500	92321124	+	609.1	NA	Intergenic	NA	52536	ENSMUST00000119531.1
ID26530	chr11	41299611	41300235	+	609.1	NA	Intergenic	NA	-78155	ENSMUST00000121214.1
ID2688	chr16	83456451	83457075	+	608.3	NA	Intergenic	NA	-85030	ENSMUST00000095940.2
ID74211	chr1	24526028	24526778	+	608.3	NA	exon (ENSMUST00000051344.5, exon 8 of 48)	NA	22574	ENSMUST00000104275.1
ID55522	chr14	52328435	52329186	+	608.3	NA	promoter-TSS (ENSMUST00000058326.5)	NA	-48	ENSMUST00000058326.5	50524	Mm.39487	NM_015772	ENSMUSG00000049532	Sall2	AI225809|AW559097|Msal-2|Sal-2|mKIAA0360|p150(Sal2)	sal-like 2 (Drosophila)	protein-coding
ID48349	chr11	114777718	114778342	+	607.9	NA	intron (ENSMUST00000138804.7, intron 2 of 15)	NA	-6629	ENSMUST00000131782.1
ID75597	chr12	52098791	52100115	+	607.9	NA	intron (ENSMUST00000040090.15, intron 2 of 10)	NA	1692	ENSMUST00000159485.1
ID69141	chr5	68879227	68879981	+	607.5	NA	Intergenic	NA	80785	ENSMUST00000202890.1
ID51573	chr8	124164326	124164950	+	607.5	NA	intron (ENSMUST00000127664.1, intron 1 of 15)	NA	4565	ENSMUST00000212467.1
ID9279	chr1	164075831	164076455	+	606.7	NA	exon (ENSMUST00000195358.1, exon 4 of 5)	NA	7181	ENSMUST00000195358.1
ID16570	chr10	99673828	99674621	+	606.7	NA	intron (ENSMUST00000219218.1, intron 1 of 1)	NA	4710	ENSMUST00000219218.1
ID63525	chr8	24212548	24213172	+	606.7	NA	Intergenic	NA	-7650	ENSMUST00000207606.1
ID12916	chr8	36490590	36491214	+	605.6	NA	intron (ENSMUST00000171777.1, intron 1 of 3)	NA	1711	ENSMUST00000171777.1	319582	Mm.180924	NM_176952	ENSMUSG00000039620	6430573F11Rik	Kiaa1456|TRM9L	RIKEN cDNA 6430573F11 gene	protein-coding
ID26129	chr18	77546220	77547564	+	605.2	NA	intron (ENSMUST00000026494.13, intron 1 of 7)	NA	17717	ENSMUST00000182294.1
ID33449	chr12	105309186	105310016	+	605.2	NA	Intergenic	NA	-24269	ENSMUST00000222718.1
ID70346	chr15	58240701	58241326	+	604.8	NA	intron (ENSMUST00000147638.1, intron 1 of 1)	NA	-26081	ENSMUST00000022986.7	67731	Mm.25683	NM_026346	ENSMUSG00000022358	Fbxo32	4833442G10Rik|AI430017|ATROGIN1|Gm20361|MAFbx	F-box protein 32	protein-coding
ID60131	chr2	127802647	127803398	+	604	NA	exon (ENSMUST00000028858.7, exon 24 of 25)	NA	2244	ENSMUST00000138624.1
ID28765	chr5	73495997	73496621	+	604	NA	intron (ENSMUST00000156806.7, intron 1 of 4)	NA	3462	ENSMUST00000149970.7
ID54420	chr15	43229693	43230443	+	603.6	NA	Intergenic	NA	-5148	ENSMUST00000157280.1
ID47074	chr12	102175071	102175695	+	602	NA	intron (ENSMUST00000161325.1, intron 2 of 16)	NA	-45477	ENSMUST00000160954.1
ID628	chr12	72688876	72689500	+	602	NA	Intergenic	NA	-24279	ENSMUST00000021512.10	66375	Mm.289653	NM_025522	ENSMUSG00000021094	Dhrs7	2310016E22Rik|5730564L20Rik|AW061210|Retdsr4|Retsdr4	dehydrogenase/reductase (SDR family) member 7	protein-coding
ID47543	chr2	179933333	179934161	+	602	NA	intron (ENSMUST00000227325.1, intron 5 of 14)	NA	-4392	ENSMUST00000154961.1
ID62436	chr1	140900371	140900995	+	601.6	NA	Intergenic	NA	77356	ENSMUST00000194837.1
ID52274	chr3	152401704	152402328	+	601.2	NA	intron (ENSMUST00000089982.10, intron 1 of 13)	NA	5322	ENSMUST00000106101.1	108946	Mm.379292	NM_198416	ENSMUSG00000039068	Zzz3	3110065C23Rik|6430567E01Rik|AA408566|AI481057|AW556059|R75514	zinc finger, ZZ domain containing 3	protein-coding
ID63940	chr15	35102735	35103359	+	601.2	NA	intron (ENSMUST00000067033.7, intron 1 of 8)	NA	52622	ENSMUST00000138841.1
ID75188	chr1	75157314	75157938	+	601.2	NA	Intergenic	NA	-11020	ENSMUST00000161106.7
ID43863	chr6	94979953	94980705	+	600.8	NA	Intergenic	NA	36495	ENSMUST00000203778.1	78773	Mm.67065	NR_040761	ENSMUSG00000108187	4930511E03Rik	-	RIKEN cDNA 4930511E03 gene	ncRNA
ID57516	chr11	57561559	57562852	+	600.8	NA	Intergenic	NA	-10307	ENSMUST00000128521.1
ID37738	chr5	101706452	101707076	+	600.8	NA	TTS (ENSMUST00000198824.1)	NA	-2701	ENSMUST00000196076.1
ID19239	chr3	86685739	86686363	+	600.5	NA	intron (ENSMUST00000195524.1, intron 8 of 17)	NA	-13883	ENSMUST00000119949.2
ID25821	chr14	74530874	74531498	+	599.7	NA	TTS (ENSMUST00000227527.1)	NA	16361	ENSMUST00000227527.1
ID48405	chr1	136556050	136556674	+	599.7	NA	TTS (ENSMUST00000194018.1)	NA	14757	ENSMUST00000194018.1
ID8446	chr3	115830904	115831528	+	598.9	NA	Intergenic	NA	-56621	ENSMUST00000189799.6
ID49276	chr10	31338769	31339393	+	598.5	NA	intron (ENSMUST00000213639.1, intron 4 of 5)	NA	17663	ENSMUST00000214047.1
ID56436	chr9	60537482	60538231	+	598.1	NA	intron (ENSMUST00000217430.1, intron 2 of 4)	NA	2196	ENSMUST00000213119.1
ID73346	chr5	74834722	74835346	+	598.1	NA	Intergenic	NA	-48301	ENSMUST00000202480.1
ID15207	chr5	107030299	107030923	+	597.7	NA	Intergenic	NA	-18225	ENSMUST00000199486.1
ID73165	chr8	116879614	116880367	+	597.7	NA	Intergenic	NA	14534	ENSMUST00000155260.1
ID45371	chr10	122670368	122670992	+	597.7	NA	Intergenic	NA	-8082	ENSMUST00000162853.7
ID57232	chr18	77812170	77812794	+	597.3	NA	intron (ENSMUST00000114741.2, intron 1 of 14)	NA	-5816	ENSMUST00000157213.1
ID73983	chr3	86219799	86220423	+	597.3	NA	Intergenic	NA	-4569	ENSMUST00000107635.6	80877	Mm.439825	NM_030695	ENSMUSG00000028080	Lrba	C80285|D3Ertd775e|Lab300|Lba	LPS-responsive beige-like anchor	protein-coding
ID26880	chr4	71553735	71554663	+	596.5	NA	Intergenic	NA	-123814	ENSMUST00000117895.1
ID6463	chr2	179031806	179033223	+	596.1	NA	Intergenic	NA	-11381	ENSMUST00000118225.1
ID39952	chr1	103130825	103131449	+	595.7	NA	Intergenic	NA	-40789	ENSMUST00000186155.1
ID71739	chr3	25855934	25856685	+	595.4	NA	intron (ENSMUST00000191835.1, intron 3 of 5)	NA	125066	ENSMUST00000192273.1
ID60916	chr4	57076775	57077399	+	594.2	NA	intron (ENSMUST00000095076.9, intron 8 of 25)	NA	-6528	ENSMUST00000150665.1
ID44726	chr9	35723725	35724349	+	593.8	NA	Intergenic	NA	-17012	ENSMUST00000166746.1	100312949	Mm.475848	NM_001167588	ENSMUSG00000091174	Gm17677	Pate-n|Pate10	predicted gene, 17677	protein-coding
ID69742	chr2	101575282	101575906	+	593.8	NA	TTS (ENSMUST00000128898.2)	NA	531	ENSMUST00000177152.1
ID6404	chr9	68823820	68825576	+	593.4	NA	intron (ENSMUST00000034766.13, intron 1 of 10)	NA	169395	ENSMUST00000143507.1
ID12097	chr4	61878459	61879359	+	593	NA	intron (ENSMUST00000120145.1, intron 2 of 5)	NA	4387	ENSMUST00000120145.1
ID25618	chr5	44127110	44128089	+	592.6	NA	Intergenic	NA	-6794	ENSMUST00000198579.1
ID33055	chr9	64028537	64029289	+	592.6	NA	Intergenic	NA	-6854	ENSMUST00000041029.5	17130	Mm.325757	NM_008542	ENSMUSG00000036867	Smad6	Madh6|b2b390Clo	SMAD family member 6	protein-coding
ID20995	chr15	66975675	66976425	+	592.2	NA	intron (ENSMUST00000171591.1, intron 1 of 1)	NA	-6410	ENSMUST00000164070.1
ID72075	chr4	5598047	5598671	+	591.8	NA	Intergenic	NA	5036	ENSMUST00000118328.1
ID34756	chr6	91976779	91977812	+	591.8	NA	Intergenic	NA	-1583	ENSMUST00000089334.8	232237	Mm.295740	NM_172731	ENSMUSG00000034037	Fgd5	C330025N11Rik|ZFYVE23|mFLJ00274	FYVE, RhoGEF and PH domain containing 5	protein-coding
ID73939	chr14	115710658	115711548	+	591.4	NA	intron (ENSMUST00000022707.6, intron 6 of 7)	NA	-154581	ENSMUST00000176139.1
ID20743	chr8	60631390	60632014	+	591	NA	exon (ENSMUST00000210674.1, exon 1 of 3)	NA	1029	ENSMUST00000210674.1
ID44069	chr18	55394299	55395048	+	590.6	NA	Intergenic	NA	55161	ENSMUST00000192496.1
ID29869	chr5	137090394	137091018	+	590.6	NA	Intergenic	NA	-18438	ENSMUST00000199832.1
ID58841	chr1	61987637	61988261	+	590.3	NA	intron (ENSMUST00000094906.3, intron 2 of 21)	NA	-6742	ENSMUST00000187972.1
ID56865	chr5	120762090	120762903	+	589.9	NA	intron (ENSMUST00000044833.8, intron 8 of 15)	NA	-4841	ENSMUST00000200795.1
ID14015	chr15	66681220	66681844	+	589.5	NA	intron (ENSMUST00000065916.13, intron 8 of 47)	NA	-7304	ENSMUST00000163495.7
ID56370	chr14	61750592	61751216	+	589.1	NA	Intergenic	NA	67394	ENSMUST00000194021.1
ID57781	chr4	148520707	148521331	+	588.7	NA	intron (ENSMUST00000103221.9, intron 30 of 57)	NA	-18108	ENSMUST00000158456.1
ID16212	chr17	34571124	34571873	+	588.7	NA	intron (ENSMUST00000015612.13, intron 8 of 29)	NA	-3361	ENSMUST00000172623.1
ID22152	chr2	18178359	18179360	+	588.3	NA	TTS (ENSMUST00000118087.1)	NA	583	ENSMUST00000118087.1
ID62684	chr19	32269955	32270722	+	587.9	NA	intron (ENSMUST00000142618.7, intron 2 of 9)	NA	6588	ENSMUST00000131768.7
ID70860	chr9	63326533	63327157	+	587.9	NA	intron (ENSMUST00000034920.10, intron 7 of 21)	NA	-23702	ENSMUST00000213604.1
ID46522	chr3	107056113	107056737	+	587.5	NA	intron (ENSMUST00000182400.7, intron 1 of 5)	NA	16921	ENSMUST00000070085.5	229694	Mm.347584	NM_173787	ENSMUSG00000056145	AI504432	A230102G19	expressed sequence AI504432	ncRNA
ID13819	chr1	105602288	105603037	+	587.5	NA	intron (ENSMUST00000186485.6, intron 14 of 30)	NA	-13080	ENSMUST00000187782.1
ID53214	chr10	123527815	123528565	+	587.1	NA	intron (ENSMUST00000050756.7, intron 2 of 5)	NA	-55398	ENSMUST00000220109.1
ID21577	chr2	127254733	127255357	+	586.7	NA	intron (ENSMUST00000174503.1, intron 2 of 2)	NA	7072	ENSMUST00000174288.1
ID27285	chr12	21346538	21347289	+	586.3	NA	intron (ENSMUST00000101551.9, intron 6 of 19)	NA	-2684	ENSMUST00000155115.1
ID27385	chr1	64597422	64598046	+	585.9	NA	TTS (ENSMUST00000171164.7)	NA	17897	ENSMUST00000162806.7
ID41363	chr15	75984985	75985735	+	585.9	NA	Intergenic	NA	-2905	ENSMUST00000182172.1	223648	Mm.17610	NM_146059	ENSMUSG00000098176	Ccdc166	2410075B13Rik	coiled-coil domain containing 166	protein-coding
ID75455	chrX	93211841	93212591	+	585.9	NA	Intergenic	NA	28989	ENSMUST00000088133.3	69357	Mm.443312	NM_183280	ENSMUSG00000096153	BC061195	-	cDNA sequence BC061195	pseudo
ID11158	chr3	136315524	136316148	+	585.5	NA	intron (ENSMUST00000041577.12, intron 1 of 16)	NA	10189	ENSMUST00000198206.1	242248	Mm.30832	NM_001033350	ENSMUSG00000037922	Bank1	A530094C12Rik|AI451642|AVIEF|BANK	B cell scaffold protein with ankyrin repeats 1	protein-coding
ID21680	chr6	33233720	33234603	+	584	NA	Intergenic	NA	13938	ENSMUST00000122048.1
ID51031	chr2	73662585	73663209	+	584	NA	intron (ENSMUST00000139252.1, intron 5 of 7)	NA	-2491	ENSMUST00000102677.10	108699	Mm.257073	NM_029716	ENSMUSG00000056486	Chn1	0610007I19Rik|0710001E19Rik|1700112L09Rik|2900046J01Rik|AI413815|ARHGAP2	chimerin 1	protein-coding
ID37319	chr12	109070664	109071413	+	583.6	NA	Intergenic	NA	-2821	ENSMUST00000190647.2	380785	Mm.342085	NM_001163175	ENSMUSG00000040867	Begain	BM948371|Gm897	brain-enriched guanylate kinase-associated	protein-coding
ID60155	chr10	114949241	114949865	+	583.2	NA	intron (ENSMUST00000218941.1, intron 3 of 3)	NA	1622	ENSMUST00000218941.1
ID38105	chr9	35365427	35366176	+	582.8	NA	Intergenic	NA	-2688	ENSMUST00000193707.1
ID41584	chr5	108637188	108637812	+	582.4	NA	intron (ENSMUST00000078323.12, intron 1 of 10)	NA	-4180	ENSMUST00000200485.1
ID35676	chr5	5387700	5388614	+	582.4	NA	intron (ENSMUST00000167567.1, intron 1 of 2)	NA	-7906	ENSMUST00000132390.7
ID50770	chr16	62236090	62236841	+	582	NA	Intergenic	NA	-334571	ENSMUST00000093663.1
ID26953	chr11	106407874	106408627	+	581.6	NA	intron (ENSMUST00000131895.1, intron 7 of 14)	NA	-20175	ENSMUST00000141146.1
ID51917	chr11	67381767	67382391	+	581.6	NA	Intergenic	NA	17294	ENSMUST00000181027.1
ID51701	chr12	95555446	95556196	+	581.2	NA	Intergenic	NA	-63997	ENSMUST00000082478.1
ID39643	chr6	135046191	135046815	+	581.2	NA	Intergenic	NA	-19148	ENSMUST00000050104.7	232431	Mm.23575	NM_181444	ENSMUSG00000046733	Gprc5a	Rai3|Raig1	G protein-coupled receptor, family C, group 5, member A	protein-coding
ID18224	chr12	110832672	110833503	+	581.2	NA	intron (ENSMUST00000070565.14, intron 2 of 11)	NA	7840	ENSMUST00000177224.1
ID22829	chr4	36087352	36088103	+	580.4	NA	intron (ENSMUST00000108122.7, intron 5 of 7)	NA	-31001	ENSMUST00000108124.3
ID68778	chr1	70434615	70435239	+	580.4	NA	intron (ENSMUST00000065425.11, intron 14 of 16)	NA	-122016	ENSMUST00000194431.1
ID27084	chr2	134611732	134612993	+	580	NA	intron (ENSMUST00000038228.10, intron 4 of 7)	NA	31679	ENSMUST00000110120.1
ID30528	chr5	129728324	129728949	+	580	NA	TTS (ENSMUST00000155796.1)	NA	464	ENSMUST00000199631.1
ID28825	chr6	146939156	146939780	+	579.7	NA	intron (ENSMUST00000111623.8, intron 2 of 27)	NA	14946	ENSMUST00000111622.1	73344	Mm.391543	NM_028509	ENSMUSG00000040163	1700034J05Rik	-	RIKEN cDNA 1700034J05 gene	protein-coding
ID59411	chr12	109224725	109225474	+	579.3	NA	Intergenic	NA	94417	ENSMUST00000174906.1
ID10550	chr16	49802017	49802771	+	579.3	NA	intron (ENSMUST00000181817.1, intron 1 of 2)	NA	1861	ENSMUST00000181817.1
ID5626	chr9	11443499	11444254	+	579.3	NA	Intergenic	NA	-83703	ENSMUST00000214279.1
ID73509	chr10	91231204	91231828	+	579.3	NA	Intergenic	NA	3330	ENSMUST00000217534.1
ID41926	chr19	41213266	41213890	+	578.9	NA	exon (ENSMUST00000025989.8, exon 15 of 15)	NA	-6804	ENSMUST00000169941.1
ID11151	chr3	89339649	89340273	+	578.9	NA	TTS (ENSMUST00000144608.1)	NA	391	ENSMUST00000139705.1
ID13529	chr18	53724615	53725239	+	578.9	NA	intron (ENSMUST00000049811.6, intron 7 of 20)	NA	19620	ENSMUST00000049811.6	225523	Mm.193678	NM_178686	ENSMUSG00000048799	Cep120	A230075C01|AU016693|Ccdc100	centrosomal protein 120	protein-coding
ID58552	chr3	42056943	42057567	+	578.5	NA	Intergenic	NA	-79207	ENSMUST00000192935.1
ID42770	chr14	30615639	30616263	+	577.7	NA	intron (ENSMUST00000130736.7, intron 1 of 13)	NA	-5649	ENSMUST00000022521.12	18753	Mm.2314	NM_011103	ENSMUSG00000021948	Prkcd	AI385711|D14Ertd420e|PKC[d]|PKCdelta|Pkcd	protein kinase C, delta	protein-coding
ID24451	chr6	105132627	105133379	+	576.9	NA	Intergenic	NA	-67850	ENSMUST00000204430.1
ID67068	chr5	36263388	36264404	+	576.9	NA	intron (ENSMUST00000137040.7, intron 1 of 7)	NA	4583	ENSMUST00000135324.7
ID67775	chr8	63131662	63132286	+	576.9	NA	intron (ENSMUST00000118003.7, intron 4 of 11)	NA	-23167	ENSMUST00000157794.1
ID21678	chr5	28394347	28395098	+	576.1	NA	intron (ENSMUST00000144967.7, intron 1 of 4)	NA	667	ENSMUST00000144967.7
ID6020	chr9	82405321	82406071	+	576.1	NA	Intergenic	NA	33778	ENSMUST00000158441.1
ID69114	chr2	31474579	31475331	+	575.7	NA	intron (ENSMUST00000102840.4, intron 2 of 15)	NA	4748	ENSMUST00000102840.4	11898	Mm.3217	NM_007494	ENSMUSG00000076441	Ass1	AA408052|ASS|Ass-1|fold	argininosuccinate synthetase 1	protein-coding
ID30242	chr3	19878074	19878949	+	575.7	NA	Intergenic	NA	-16375	ENSMUST00000059704.4
ID64285	chr9	78685995	78687486	+	575.7	NA	intron (ENSMUST00000093812.4, intron 20 of 32)	NA	-56612	ENSMUST00000171278.1
ID56312	chr7	139772159	139772783	+	575.7	NA	Intergenic	NA	-2243	ENSMUST00000211599.1
ID55551	chr6	144172424	144173048	+	574.9	NA	intron (ENSMUST00000141102.7, intron 4 of 13)	NA	31321	ENSMUST00000139478.1
ID34698	chr15	10606799	10607423	+	574.6	NA	exon (ENSMUST00000228059.1, exon 3 of 3)	NA	6774	ENSMUST00000228059.1
ID55741	chr12	109667332	109667956	+	574.6	NA	Intergenic	NA	-1225	ENSMUST00000193116.1
ID26401	chr7	126196375	126196999	+	574.2	NA	intron (ENSMUST00000009344.15, intron 1 of 23)	NA	3241	ENSMUST00000167147.1
ID3627	chr7	121370936	121372345	+	574.2	NA	intron (ENSMUST00000206060.1, intron 1 of 2)	NA	-20219	ENSMUST00000206880.1
ID69434	chr12	29377159	29378066	+	574.2	NA	Intergenic	NA	-60044	ENSMUST00000218409.1
ID5905	chr6	137316438	137317187	+	573.4	NA	intron (ENSMUST00000167679.7, intron 1 of 25)	NA	64347	ENSMUST00000077115.12	19277	Mm.186361	NM_011216	ENSMUSG00000030223	Ptpro	D28|GLEPP1|PTPBK|PTPROt|PTPU2|PTPoc|PTPphi|Ptpn15|R-PTP-O	protein tyrosine phosphatase, receptor type, O	protein-coding
ID58276	chr7	91151963	91152587	+	573.4	NA	intron (ENSMUST00000107196.9, intron 1 of 22)	NA	-6325	ENSMUST00000207579.1
ID742	chr1	21071648	21072272	+	572.6	NA	intron (ENSMUST00000037998.5, intron 1 of 10)	NA	7269	ENSMUST00000037998.5	170829	Mm.185680	NM_177409	ENSMUSG00000041779	Tram2	C330003D03Rik	translocating chain-associating membrane protein 2	protein-coding
ID60550	chr3	84257805	84258429	+	572.6	NA	exon (ENSMUST00000152953.1, exon 2 of 2)	NA	1252	ENSMUST00000147901.7
ID43273	chr11	97674436	97675906	+	572.6	NA	promoter-TSS (ENSMUST00000151729.7)	NA	-881	ENSMUST00000151729.7
ID41680	chr12	77778581	77779331	+	572.2	NA	Intergenic	NA	35853	ENSMUST00000104519.1
ID65738	chr18	25013255	25014004	+	572.2	NA	intron (ENSMUST00000037097.7, intron 10 of 26)	NA	155065	ENSMUST00000148255.7	66648	Mm.263189	NM_001004361	ENSMUSG00000024269	Tpgs2	5730437P09Rik|5730494M16Rik|AI666318|Pgs2	tubulin polyglutamylase complex subunit 2	protein-coding
ID28741	chr2	38682842	38683466	+	571.4	NA	intron (ENSMUST00000118797.1, intron 15 of 17)	NA	10617	ENSMUST00000152645.1
ID15327	chr16	75758128	75758752	+	571.4	NA	TTS (ENSMUST00000137806.1)	NA	-5882	ENSMUST00000174952.1
ID43513	chr11	106041153	106041777	+	571.4	NA	intron (ENSMUST00000106891.1, intron 1 of 3)	NA	4565	ENSMUST00000106891.1
ID42906	chr7	34229252	34230130	+	571	NA	promoter-TSS (ENSMUST00000205800.1)	NA	103	ENSMUST00000126901.1
ID59801	chr1	111042435	111043059	+	571	NA	Intergenic	NA	-65163	ENSMUST00000187555.1
ID15598	chr19	38314837	38315461	+	571	NA	exon (ENSMUST00000199966.1, exon 1 of 1)	NA	106	ENSMUST00000199966.1
ID17639	chr6	142518674	142519298	+	570.6	NA	Intergenic	NA	-11029	ENSMUST00000032373.11	16832	Mm.9745	NM_008492	ENSMUSG00000030246	Ldhb	AI790582|H-Ldh|LDH-B|LDH-H|Ldh-2|Ldh2	lactate dehydrogenase B	protein-coding
ID71862	chr9	107833219	107833843	+	570.2	NA	intron (ENSMUST00000195883.5, intron 4 of 7)	NA	-13519	ENSMUST00000193842.1
ID59501	chr5	76460242	76461302	+	570.2	NA	Intergenic	NA	-8998	ENSMUST00000202100.1
ID40439	chr15	101712270	101713713	+	570.2	NA	promoter-TSS (ENSMUST00000023709.5)	NA	-100	ENSMUST00000023709.5	110308	Mm.451847	NM_027011	ENSMUSG00000061527	Krt5	3300001P10Rik|AW146334|CK5|K5|Krt2-5|Tfip8	keratin 5	protein-coding
ID49612	chr4	151518899	151520412	+	570.2	NA	intron (ENSMUST00000155685.7, intron 5 of 7)	NA	143185	ENSMUST00000129097.1
ID7085	chr15	31876276	31877153	+	569.8	NA	Intergenic	NA	-143076	ENSMUST00000228855.1
ID55566	chr10	12162296	12163172	+	569.5	NA	Intergenic	NA	-131294	ENSMUST00000220015.1
ID23902	chr10	14530976	14531600	+	569.1	NA	exon (ENSMUST00000207953.1, exon 2 of 2)	NA	8210	ENSMUST00000096020.6
ID45447	chr1	191236312	191237337	+	568.7	NA	Intergenic	NA	12350	ENSMUST00000194375.1
ID38550	chr15	86256337	86256961	+	568.7	NA	intron (ENSMUST00000063414.8, intron 4 of 12)	NA	42190	ENSMUST00000063414.8	223754	Mm.28904	NM_145476	ENSMUSG00000051864	Tbc1d22a	BC023106|D15Ertd781e	TBC1 domain family, member 22a	protein-coding
ID66324	chr13	41023582	41024582	+	568.3	NA	TTS (ENSMUST00000225084.1)	NA	7790	ENSMUST00000021790.6	66154	Mm.30005	NM_025387	ENSMUSG00000021361	Tmem14c	1110021D01Rik|AU020193|HSPC194	transmembrane protein 14C	protein-coding
ID2412	chr5	140771033	140771657	+	568.3	NA	intron (ENSMUST00000000153.8, intron 2 of 3)	NA	22062	ENSMUST00000176035.1
ID22104	chr3	65317817	65318441	+	567.9	NA	intron (ENSMUST00000159525.7, intron 7 of 12)	NA	-15444	ENSMUST00000195685.1	102637797	Mm.446731	NR_126080	ENSMUSG00000104093	A330015K06Rik	-	RIKEN cDNA A330015K06 gene	ncRNA
ID2158	chr14	62270511	62271135	+	567.5	NA	Intergenic	NA	-21766	ENSMUST00000166879.7
ID6166	chr8	102149477	102150101	+	567.5	NA	Intergenic	NA	-374105	ENSMUST00000157971.1
ID4074	chr13	116330587	116331211	+	567.5	NA	exon (ENSMUST00000224733.1, exon 1 of 1)	NA	629	ENSMUST00000224733.1
ID62217	chr9	22645623	22646520	+	567.5	NA	intron (ENSMUST00000147712.7, intron 14 of 21)	NA	2230	ENSMUST00000127296.7
ID49402	chr14	13338677	13339426	+	567.1	NA	intron (ENSMUST00000223580.1, intron 3 of 3)	NA	15029	ENSMUST00000118492.2
ID50229	chr12	79404266	79405314	+	566.7	NA	intron (ENSMUST00000221257.1, intron 1 of 2)	NA	77437	ENSMUST00000221257.1
ID60418	chr3	142462294	142462918	+	565.1	NA	Intergenic	NA	-31372	ENSMUST00000198803.1
ID59659	chr4	135167240	135167864	+	565.1	NA	intron (ENSMUST00000056977.13, intron 4 of 5)	NA	13116	ENSMUST00000127109.1
ID39805	chrX	95706435	95707726	+	565.1	NA	Intergenic	NA	-4598	ENSMUST00000150123.7
ID37568	chr4	149888410	149889034	+	565.1	NA	Intergenic	NA	-15284	ENSMUST00000146532.1
ID7270	chr2	18040325	18040949	+	565.1	NA	TTS (ENSMUST00000173604.1)	NA	-2900	ENSMUST00000066163.2	77940	Mm.272221	NR_028376	ENSMUSG00000054057	A930004D18Rik	AU022051	RIKEN cDNA A930004D18 gene	ncRNA
ID58901	chr5	14234730	14235481	+	564.7	NA	intron (ENSMUST00000073957.7, intron 12 of 16)	NA	4998	ENSMUST00000199698.1
ID20280	chr10	16365025	16365649	+	564.7	NA	intron (ENSMUST00000218710.1, intron 1 of 1)	NA	539	ENSMUST00000218710.1
ID43353	chr9	37909554	37910324	+	563.6	NA	Intergenic	NA	1455	ENSMUST00000211919.1
ID5516	chr2	140008576	140009379	+	563.6	NA	intron (ENSMUST00000110079.8, intron 4 of 13)	NA	33237	ENSMUST00000124949.1
ID34991	chr8	113037852	113038476	+	563.2	NA	Intergenic	NA	-29098	ENSMUST00000212238.1	791378	Mm.350576	NR_033584	ENSMUSG00000110541	Gm10280	ENSMUSG00000069883	predicted gene 10280	ncRNA
ID62062	chr1	167890984	167891608	+	562.8	NA	Intergenic	NA	-112843	ENSMUST00000177351.2
ID52718	chr19	46415982	46416775	+	562.8	NA	intron (ENSMUST00000039922.12, intron 2 of 11)	NA	19352	ENSMUST00000118440.1
ID58500	chr12	57747908	57748532	+	562.8	NA	Intergenic	NA	-49158	ENSMUST00000217711.1
ID66045	chr19	57378179	57378803	+	562.8	NA	intron (ENSMUST00000036407.4, intron 5 of 16)	NA	17482	ENSMUST00000036407.4	226252	Mm.358870	NM_145505	ENSMUSG00000033478	Fam160b1	AI450540|mKIAA1600	family with sequence similarity 160, member B1	protein-coding
ID9612	chr2	46328223	46328847	+	562.4	NA	Intergenic	NA	22199	ENSMUST00000158243.1
ID65004	chr9	118404652	118405276	+	562.4	NA	intron (ENSMUST00000182885.1, intron 1 of 3)	NA	1135	ENSMUST00000182885.1
ID25503	chr5	24677935	24678559	+	562	NA	Intergenic	NA	-7285	ENSMUST00000197407.4	53312	Mm.5856	NM_016736	ENSMUSG00000028954	Nub1	4931404D21Rik|6330412F12Rik|BS4|NY-REN-18	negative regulator of ubiquitin-like proteins 1	protein-coding
ID26723	chr5	111015208	111015832	+	561.6	NA	intron (ENSMUST00000156290.8, intron 2 of 22)	NA	-6674	ENSMUST00000118677.1
ID63939	chrX	85706678	85707302	+	561.2	NA	TTS (ENSMUST00000152221.1)	NA	5485	ENSMUST00000152221.1
ID52929	chr6	136126286	136127039	+	561.2	NA	intron (ENSMUST00000111905.7, intron 3 of 14)	NA	45227	ENSMUST00000188999.2
ID8058	chr19	9846162	9846990	+	560.8	NA	promoter-TSS (ENSMUST00000179814.2)	NA	-986	ENSMUST00000179814.2	102639117		XM_006527538	ENSMUSG00000096872	LOC102639117	-	secretoglobin family 2A member 2-like	protein-coding
ID18641	chr7	74478046	74478864	+	560.4	NA	intron (ENSMUST00000107453.7, intron 2 of 8)	NA	25880	ENSMUST00000136389.1
ID27363	chr17	23818841	23820210	+	560.4	NA	exon (ENSMUST00000088621.10, exon 10 of 14)	NA	217	ENSMUST00000186914.1
ID1456	chr3	126582721	126584067	+	560.4	NA	Intergenic	NA	-12908	ENSMUST00000143383.7
ID6170	chr15	13034514	13036073	+	560.4	NA	intron (ENSMUST00000036439.5, intron 11 of 11)	NA	54464	ENSMUST00000158939.1
ID28	chr3	42437022	42437772	+	560	NA	Intergenic	NA	-74620	ENSMUST00000195689.1
ID24204	chr12	64391743	64392635	+	559.6	NA	Intergenic	NA	82501	ENSMUST00000059833.7	623046	Mm.189552	NM_001163271	ENSMUSG00000043060	Fscb	EG623046	fibrous sheath CABYR binding protein	protein-coding
ID45569	chr19	7545863	7546828	+	559.6	NA	Intergenic	NA	-11114	ENSMUST00000136465.7
ID30979	chr13	58997549	58998173	+	559.6	NA	intron (ENSMUST00000079828.6, intron 13 of 17)	NA	80435	ENSMUST00000224384.1
ID40329	chr8	125894290	125894914	+	558.9	NA	intron (ENSMUST00000047239.12, intron 1 of 33)	NA	-3312	ENSMUST00000188193.1
ID17850	chr3	156374203	156374827	+	558.1	NA	Intergenic	NA	109929	ENSMUST00000199214.1
ID72037	chr1	74418571	74419747	+	557.7	NA	intron (ENSMUST00000159749.1, intron 1 of 6)	NA	106	ENSMUST00000159749.1
ID21412	chr6	40266166	40266790	+	557.7	NA	Intergenic	NA	17577	ENSMUST00000180588.1
ID49287	chr14	62895079	62895703	+	557.7	NA	intron (ENSMUST00000224948.1, intron 2 of 3)	NA	25677	ENSMUST00000122516.1
ID26649	chr2	161116397	161117273	+	557.3	NA	Intergenic	NA	7424	ENSMUST00000209874.1
ID50413	chr7	112142414	112143038	+	557.3	NA	intron (ENSMUST00000033036.6, intron 4 of 7)	NA	16331	ENSMUST00000033036.6	50781	Mm.55143	NM_015814	ENSMUSG00000030772	Dkk3	AW061014|C87148	dickkopf WNT signaling pathway inhibitor 3	protein-coding
ID66747	chr6	102488907	102489784	+	557.3	NA	intron (ENSMUST00000203619.2, intron 1 of 22)	NA	-24678	ENSMUST00000032159.6	18488	Mm.435479	NM_008779	ENSMUSG00000030075	Cntn3	Pang	contactin 3	protein-coding
ID37494	chr5	135358731	135359492	+	556.9	NA	intron (ENSMUST00000065785.3, intron 2 of 5)	NA	5815	ENSMUST00000065785.3	215061	Mm.261834	NM_178240	ENSMUSG00000053388	Trim50	-	tripartite motif-containing 50	protein-coding
ID49783	chr7	100089427	100090051	+	556.9	NA	exon (ENSMUST00000208704.1, exon 6 of 8)	NA	298	ENSMUST00000156518.1
ID34761	chr2	124619455	124620333	+	556.5	NA	intron (ENSMUST00000051419.14, intron 1 of 16)	NA	9293	ENSMUST00000103240.8	214968	Mm.330536	NM_172537	ENSMUSG00000027200	Sema6d	1110067B02Rik|AA409156|D330011G23|mKIAA1479	sema domain, transmembrane domain (TM), and cytoplasmic domain, (semaphorin) 6D	protein-coding
ID69842	chr15	68763190	68763956	+	556.5	NA	Intergenic	NA	92157	ENSMUST00000083234.1
ID36548	chr9	75752523	75753274	+	556.1	NA	Intergenic	NA	-22466	ENSMUST00000012281.7	12160	Mm.428950	NM_007555	ENSMUSG00000032179	Bmp5	AU023399|se	bone morphogenetic protein 5	protein-coding
ID69500	chr14	87861031	87861655	+	555.7	NA	Intergenic	NA	129523	ENSMUST00000226882.1
ID3087	chr7	94132711	94133335	+	555.7	NA	intron (ENSMUST00000206116.1, intron 1 of 1)	NA	-64187	ENSMUST00000071770.3
ID23411	chr1	143919000	143919882	+	555.7	NA	Intergenic	NA	84591	ENSMUST00000153527.2
ID49546	chr2	90465665	90466289	+	555.3	NA	intron (ENSMUST00000168621.2, intron 5 of 23)	NA	5359	ENSMUST00000111493.7	19271	Mm.330393	NM_008982	ENSMUSG00000025314	Ptprj	AI450271|BET|Byp|CD148|DEP-1|PTPbeta2|Ptpb2|RPTPJ|Scc-1|Scc1	protein tyrosine phosphatase, receptor type, J	protein-coding
ID4293	chr9	110782194	110782818	+	554.9	NA	Intergenic	NA	14071	ENSMUST00000153142.2
ID52075	chr9	72790413	72791345	+	554.5	NA	Intergenic	NA	-14654	ENSMUST00000184673.1
ID10208	chr19	43125842	43126653	+	554.1	NA	intron (ENSMUST00000099428.3, intron 3 of 11)	NA	34655	ENSMUST00000158752.1
ID37995	chr1	3409739	3410491	+	553.8	NA	intron (ENSMUST00000070533.4, intron 2 of 2)	NA	-32327	ENSMUST00000192336.1
ID22913	chr8	105726358	105726982	+	553.8	NA	TTS (ENSMUST00000135959.1)	NA	18367	ENSMUST00000211852.1	71046	Mm.280888	NM_027655	ENSMUSG00000013158	4933405L10Rik	-	RIKEN cDNA 4933405L10 gene	protein-coding
ID53151	chr5	149946257	149947057	+	553.8	NA	Intergenic	NA	36405	ENSMUST00000201713.1
ID60936	chr11	35592106	35592996	+	553.8	NA	intron (ENSMUST00000124438.1, intron 5 of 8)	NA	-24265	ENSMUST00000083649.1	723924		NR_029799	ENSMUSG00000065583	Mir218-2	Mirn218-2|mir-218-2	microRNA 218-2	ncRNA
ID65669	chr1	160140761	160141385	+	553.4	NA	intron (ENSMUST00000039178.11, intron 4 of 21)	NA	6815	ENSMUST00000131919.1	329278	Mm.90140	NM_177839	ENSMUSG00000026725	Tnn	Tnw|tenascin-W	tenascin N	protein-coding
ID4505	chr2	85010401	85011025	+	553	NA	intron (ENSMUST00000111613.7, intron 9 of 12)	NA	22481	ENSMUST00000127839.1
ID15515	chr9	32666320	32668354	+	552.6	NA	intron (ENSMUST00000183879.1, intron 3 of 3)	NA	-28685	ENSMUST00000034534.12	23871	Mm.292415	NM_011808	ENSMUSG00000032035	Ets1	AI196000|AI448617|D230050P06|Ets-1|Tpl1|vs	E26 avian leukemia oncogene 1, 5' domain	protein-coding
ID50194	chr16	95228462	95229086	+	552.6	NA	Intergenic	NA	-28784	ENSMUST00000113861.7	16516	Mm.272239	NM_019664	ENSMUSG00000062609	Kcnj15	4930414N08Rik|AI182284|AI267127|IRKK|Kir4.2	potassium inwardly-rectifying channel, subfamily J, member 15	protein-coding
ID38597	chr2	46586679	46587303	+	552.6	NA	Intergenic	NA	20092	ENSMUST00000158519.1
ID65341	chr16	34550271	34551022	+	552.6	NA	intron (ENSMUST00000114961.7, intron 1 of 36)	NA	22886	ENSMUST00000114961.7
ID69829	chr5	73503377	73504686	+	552.6	NA	intron (ENSMUST00000145645.7, intron 2 of 7)	NA	-6837	ENSMUST00000136268.2
ID42331	chr8	12000326	12000950	+	552.2	NA	TTS (ENSMUST00000209977.1)	NA	52299	ENSMUST00000209977.1
ID65928	chr9	13788638	13789262	+	551.8	NA	intron (ENSMUST00000134674.7, intron 5 of 15)	NA	-7027	ENSMUST00000146901.1
ID25677	chr1	134939424	134940048	+	551.8	NA	intron (ENSMUST00000086444.5, intron 1 of 23)	NA	16115	ENSMUST00000168381.7	329251	Mm.188709	NM_001081307	ENSMUSG00000073557	Ppp1r12b	1810037O03Rik|9530009M10Rik|AI132431|Mypt2	protein phosphatase 1, regulatory (inhibitor) subunit 12B	protein-coding
ID61594	chr6	21627095	21627867	+	551.4	NA	intron (ENSMUST00000081542.5, intron 1 of 5)	NA	-53820	ENSMUST00000201318.1
ID11620	chr8	120646711	120647335	+	551.4	NA	intron (ENSMUST00000181474.1, intron 1 of 2)	NA	609	ENSMUST00000180677.1
ID28254	chr8	111648925	111649549	+	551.4	NA	intron (ENSMUST00000211926.1, intron 1 of 3)	NA	5700	ENSMUST00000211926.1	22640	Mm.4184	NM_011742	ENSMUSG00000055835	Zfp1	Fnp-1|Zfp-1|mkr-1	zinc finger protein 1	protein-coding
ID46211	chr11	97398941	97399565	+	551.4	NA	TTS (ENSMUST00000045540.3)	NA	-16280	ENSMUST00000121799.7	58996	Mm.394118	NM_021493	ENSMUSG00000049807	Arhgap23	A330041B18Rik	Rho GTPase activating protein 23	protein-coding
ID60566	chr13	74682213	74683699	+	551	NA	intron (ENSMUST00000169114.2, intron 18 of 18)	NA	16857	ENSMUST00000222127.1
ID19773	chr1	175691719	175692343	+	551	NA	intron (ENSMUST00000209720.1, intron 1 of 1)	NA	599	ENSMUST00000209720.1
ID12996	chr1	139000821	139001445	+	550.6	NA	intron (ENSMUST00000094505.5, intron 1 of 20)	NA	-9064	ENSMUST00000140747.2
ID20229	chr5	70571580	70572331	+	550.6	NA	Intergenic	NA	10690	ENSMUST00000200644.1
ID18259	chr2	31351090	31351714	+	550.2	NA	intron (ENSMUST00000226996.1, intron 10 of 97)	NA	36987	ENSMUST00000226996.1
ID41053	chr9	123045950	123046830	+	550.2	NA	intron (ENSMUST00000128572.1, intron 3 of 4)	NA	5958	ENSMUST00000128572.1
ID47989	chr9	117839183	117839807	+	550.2	NA	intron (ENSMUST00000210659.1, intron 1 of 3)	NA	33089	ENSMUST00000210659.1
ID41083	chr2	5752551	5753175	+	549.8	NA	Intergenic	NA	-38348	ENSMUST00000044009.13	227541	Mm.191949	NM_177343	ENSMUSG00000039145	Camk1d	A630059D12Rik|CKLiK|CaMKIdelta|E030025C11Rik|mCKLiK	calcium/calmodulin-dependent protein kinase ID	protein-coding
ID32000	chr3	90520578	90521331	+	549.4	NA	intron (ENSMUST00000048138.6, intron 3 of 3)	NA	-5902	ENSMUST00000199538.4	66166	Mm.24006	NM_025393	ENSMUSG00000042306	S100a14	1110013O05Rik|S100a15|S114	S100 calcium binding protein A14	protein-coding
ID7051	chr15	34854525	34855149	+	549	NA	Intergenic	NA	16788	ENSMUST00000228725.1
ID42714	chr9	78482596	78483220	+	548.7	NA	intron (ENSMUST00000154207.7, intron 1 of 4)	NA	-1184	ENSMUST00000042235.14	13627	Mm.138471	NM_010106	ENSMUSG00000037742	Eef1a1	-	eukaryotic translation elongation factor 1 alpha 1	protein-coding
ID2199	chr1	69550094	69550845	+	548.7	NA	intron (ENSMUST00000191262.6, intron 2 of 4)	NA	36537	ENSMUST00000187100.1
ID71279	chr12	105538881	105539506	+	548.3	NA	Intergenic	NA	-22070	ENSMUST00000222492.1
ID38515	chr4	81392529	81393153	+	548.3	NA	intron (ENSMUST00000107258.8, intron 2 of 44)	NA	28401	ENSMUST00000107258.8
ID60293	chr5	111337058	111338669	+	547.9	NA	intron (ENSMUST00000200298.1, intron 2 of 10)	NA	7056	ENSMUST00000200298.1	56305	Mm.200516	NM_019640	ENSMUSG00000050017	Pitpnb	PI-TP-beta	phosphatidylinositol transfer protein, beta	protein-coding
ID20350	chr12	54647691	54648620	+	547.5	NA	intron (ENSMUST00000056228.7, intron 1 of 1)	NA	-2143	ENSMUST00000197752.1	100316682		NR_035439	ENSMUSG00000106344	Mir1892	Mirn1892|mir-1892|mmu-mir-1892	microRNA 1892	ncRNA
ID52738	chr11	95079609	95080364	+	547.1	NA	Intergenic	NA	-3185	ENSMUST00000120375.7	16400	Mm.57035	NM_013565	ENSMUSG00000001507	Itga3	AA407068|CD49C|GAPB3	integrin alpha 3	protein-coding
ID54074	chr9	14944348	14944972	+	546.3	NA	Intergenic	NA	-4803	ENSMUST00000217210.1
ID57631	chr2	3816767	3817391	+	546.3	NA	Intergenic	NA	-37951	ENSMUST00000141222.1
ID25329	chr5	41872140	41872764	+	546.3	NA	Intergenic	NA	-18251	ENSMUST00000201122.1
ID55610	chr12	65133526	65134150	+	546.3	NA	exon (ENSMUST00000140391.7, exon 12 of 13)	NA	4880	ENSMUST00000141456.1
ID68073	chr5	110781112	110781863	+	546.3	NA	promoter-TSS (ENSMUST00000031483.14)	NA	-828	ENSMUST00000031481.12	56361	Mm.23528	NM_019700	ENSMUSG00000029507	Pus1	A730013B20Rik|MPUS1|mPus1p	pseudouridine synthase 1	protein-coding
ID48726	chr14	20156873	20157497	+	545.9	NA	intron (ENSMUST00000024011.9, intron 1 of 4)	NA	-11891	ENSMUST00000225552.1
ID65335	chr7	135356395	135357019	+	545.9	NA	Intergenic	NA	-39628	ENSMUST00000211181.1
ID75883	chr2	181234606	181236269	+	545.5	NA	exon (ENSMUST00000149417.1, exon 1 of 5)	NA	317	ENSMUST00000149417.1
ID2919	chr16	32638919	32639681	+	545.1	NA	Intergenic	NA	-4574	ENSMUST00000145627.7
ID73035	chr12	110293219	110293973	+	545.1	NA	Intergenic	NA	14336	ENSMUST00000097228.4
ID72529	chr12	77045427	77046911	+	545.1	NA	Intergenic	NA	-3968	ENSMUST00000219319.1
ID70836	chr6	133936470	133937094	+	544.7	NA	Intergenic	NA	-4373	ENSMUST00000203939.1
ID53349	chr7	101442376	101443000	+	544.7	NA	intron (ENSMUST00000210364.1, intron 1 of 31)	NA	-7832	ENSMUST00000209537.1	207728	Mm.247564	NM_001008548	ENSMUSG00000030653	Pde2a	CGS-PDE|cGSPDE	phosphodiesterase 2A, cGMP-stimulated	protein-coding
ID19854	chr16	3700691	3701315	+	544.3	NA	Intergenic	NA	17121	ENSMUST00000100222.2	54483	Mm.143718	NM_019453	ENSMUSG00000022534	Mefv	FMF|TRIM20|pyrin	Mediterranean fever	protein-coding
ID49959	chr3	157816786	157817536	+	544.3	NA	exon (ENSMUST00000198658.1, exon 1 of 1)	NA	634	ENSMUST00000198658.1
ID62721	chr1	191174833	191175457	+	543.9	NA	intron (ENSMUST00000195117.1, intron 2 of 3)	NA	7963	ENSMUST00000131854.1
ID72340	chr5	121159467	121160233	+	543.5	NA	intron (ENSMUST00000148407.7, intron 6 of 14)	NA	-16215	ENSMUST00000148871.1
ID24722	chr2	44776913	44777537	+	543.5	NA	intron (ENSMUST00000129240.7, intron 3 of 5)	NA	-11040	ENSMUST00000121620.1
ID68242	chr19	57498956	57499581	+	543.5	NA	Intergenic	NA	-37715	ENSMUST00000181959.1
ID1445	chr10	111729703	111731132	+	543.2	NA	intron (ENSMUST00000220039.1, intron 2 of 3)	NA	5233	ENSMUST00000220039.1
ID10039	chr17	85873706	85874459	+	543.2	NA	Intergenic	NA	-50038	ENSMUST00000186162.1
ID5120	chr1	49416475	49417225	+	542.8	NA	Intergenic	NA	-16121	ENSMUST00000189810.1
ID8333	chr4	121283604	121284228	+	542.8	NA	Intergenic	NA	41001	ENSMUST00000097905.2	545677	Mm.372731	NM_001033791	ENSMUSG00000073764	Gm12888	OTTMUSG00000008911	predicted gene 12888	protein-coding
ID48561	chr9	109605338	109606466	+	542.8	NA	intron (ENSMUST00000073962.7, intron 7 of 9)	NA	20155	ENSMUST00000073962.7	382106	Mm.441401	NM_001013776	ENSMUSG00000062275	Fbxw24	EG382106|Gm5162	F-box and WD-40 domain protein 24	protein-coding
ID65007	chr9	42958625	42960100	+	542.8	NA	Intergenic	NA	-5510	ENSMUST00000216016.1
ID13622	chr8	119509641	119510265	+	542	NA	TTS (ENSMUST00000212736.1)	NA	5702	ENSMUST00000212082.1
ID36002	chr18	89474418	89475167	+	542	NA	intron (ENSMUST00000160328.1, intron 2 of 2)	NA	59572	ENSMUST00000159905.1
ID9962	chr17	72779294	72780417	+	541.6	NA	Intergenic	NA	-56849	ENSMUST00000045174.5	383295	Mm.277533	NM_027166	ENSMUSG00000039770	Ypel5	2310076K21Rik|CGI-127	yippee-like 5 (Drosophila)	protein-coding
ID20984	chr17	45359206	45360105	+	541.2	NA	Intergenic	NA	74052	ENSMUST00000024727.8	71702	Mm.28270	NM_152810	ENSMUSG00000023932	Cdc5l	1200002I02Rik|AA408004|PCDC5RP	cell division cycle 5-like (S. pombe)	protein-coding
ID48745	chr6	46956760	46957510	+	541.2	NA	intron (ENSMUST00000114641.7, intron 15 of 23)	NA	-87925	ENSMUST00000150737.1
ID20072	chr13	32612002	32612785	+	540.8	NA	Intergenic	NA	-75978	ENSMUST00000221163.1
ID18315	chr9	8927547	8928171	+	540.4	NA	intron (ENSMUST00000189181.6, intron 3 of 7)	NA	27391	ENSMUST00000098986.3
ID22264	chr1	88807191	88808067	+	540	NA	Intergenic	NA	52675	ENSMUST00000180596.1
ID57843	chr9	9070165	9070789	+	539.6	NA	intron (ENSMUST00000182617.1, intron 4 of 15)	NA	98686	ENSMUST00000104915.2
ID8805	chr14	63654454	63655078	+	539.6	NA	intron (ENSMUST00000119973.2, intron 1 of 2)	NA	-4391	ENSMUST00000176862.1
ID2960	chr19	15692298	15692923	+	538.8	NA	Intergenic	NA	12606	ENSMUST00000083389.1
ID54587	chr8	60443290	60444041	+	538.8	NA	intron (ENSMUST00000093494.5, intron 2 of 2)	NA	59533	ENSMUST00000093494.5
ID18181	chr9	68124509	68126341	+	538.8	NA	Intergenic	NA	-99711	ENSMUST00000216827.1	434412	Mm.490707	NR_045745	ENSMUSG00000111841	Gm20745	-	predicted gene, 20745	ncRNA
ID2911	chr3	51936875	51937625	+	538.8	NA	intron (ENSMUST00000121440.3, intron 1 of 4)	NA	-28434	ENSMUST00000194665.1
ID36225	chr1	117416664	117417288	+	538.4	NA	Intergenic	NA	-23444	ENSMUST00000189740.1
ID18277	chr3	63829051	63829675	+	538.1	NA	intron (ENSMUST00000159188.1, intron 3 of 4)	NA	3569	ENSMUST00000162296.1
ID76370	chr5	143415062	143415813	+	537.7	NA	intron (ENSMUST00000110731.3, intron 2 of 4)	NA	11599	ENSMUST00000110731.3	66913	Mm.181880	NM_025841	ENSMUSG00000079111	Kdelr2	1110007A14Rik	KDEL (Lys-Asp-Glu-Leu) endoplasmic reticulum protein retention receptor 2	protein-coding
ID55047	chr6	67394603	67396106	+	537.7	NA	Intergenic	NA	-10013	ENSMUST00000203207.1
ID24293	chr5	146874883	146875633	+	537.3	NA	Intergenic	NA	29493	ENSMUST00000198570.1
ID485	chr3	36697274	36697898	+	537.3	NA	Intergenic	NA	-2533	ENSMUST00000118656.1
ID53158	chr6	128473299	128474979	+	537.3	NA	promoter-TSS (ENSMUST00000203602.1)	NA	549	ENSMUST00000204037.1
ID64279	chr6	51081183	51081807	+	536.9	NA	Intergenic	NA	114227	ENSMUST00000203677.1
ID50403	chr5	33496957	33497581	+	536.9	NA	Intergenic	NA	-59805	ENSMUST00000200726.1
ID23600	chr6	146622599	146623426	+	536.5	NA	intron (ENSMUST00000147027.1, intron 3 of 3)	NA	11486	ENSMUST00000127529.1
ID13304	chr1	135589890	135590514	+	536.1	NA	intron (ENSMUST00000067468.5, intron 1 of 5)	NA	-4497	ENSMUST00000067414.12	215690	Mm.34977	NM_173437	ENSMUSG00000009418	Nav1	9530089B19|9930003A20Rik|C230080M11Rik|Pomfil3|Unc53h1|mKIAA1151|steerin-1	neuron navigator 1	protein-coding
ID54820	chr8	78677812	78678436	+	535.3	NA	intron (ENSMUST00000209992.1, intron 6 of 10)	NA	-19050	ENSMUST00000210132.1
ID44878	chr11	117934170	117934794	+	535.3	NA	Intergenic	NA	12577	ENSMUST00000121028.1
ID68595	chr9	43320792	43322192	+	535.3	NA	intron (ENSMUST00000034511.6, intron 3 of 8)	NA	2533	ENSMUST00000217418.1
ID640	chr14	8766165	8766789	+	534.9	NA	Intergenic	NA	33858	ENSMUST00000052615.6
ID32440	chr4	84613974	84614598	+	534.5	NA	intron (ENSMUST00000123276.7, intron 1 of 5)	NA	60710	ENSMUST00000176418.7
ID55128	chr8	104618767	104619517	+	534.5	NA	TTS (ENSMUST00000212447.1)	NA	-1022	ENSMUST00000212420.1
ID64173	chr1	192091634	192092258	+	534.5	NA	promoter-TSS (ENSMUST00000181127.2)	NA	-409	ENSMUST00000181127.2
ID70301	chr9	22436022	22436646	+	534.5	NA	intron (ENSMUST00000213133.1, intron 3 of 4)	NA	6069	ENSMUST00000213133.1
ID22808	chr1	84242341	84243092	+	534.5	NA	intron (ENSMUST00000176822.1, intron 2 of 4)	NA	-23755	ENSMUST00000183596.1	102465181		NR_105771	ENSMUSG00000098851	Mir6353	Gm27391|mmu-mir-6353	microRNA 6353	ncRNA
ID61089	chr6	41286563	41287187	+	534.1	NA	Intergenic	NA	5499	ENSMUST00000103282.2
ID64925	chr11	112902064	112902688	+	533.7	NA	Intergenic	NA	77197	ENSMUST00000153429.1
ID31365	chr4	104426148	104426772	+	533.7	NA	intron (ENSMUST00000106830.8, intron 1 of 14)	NA	58870	ENSMUST00000106830.8	13131	Mm.289682	NM_010014	ENSMUSG00000028519	Dab1	AI956902|C630028C02Rik|scm|scr|scrambler|yot	disabled 1	protein-coding
ID42379	chr1	164913473	164914248	+	533.3	NA	intron (ENSMUST00000194322.1, intron 2 of 3)	NA	-14269	ENSMUST00000193955.1
ID991	chr1	89678318	89679194	+	533.3	NA	exon (ENSMUST00000187295.1, exon 4 of 4)	NA	5132	ENSMUST00000187011.1
ID53729	chr1	20213692	20214316	+	533.3	NA	intron (ENSMUST00000088448.11, intron 55 of 66)	NA	-142448	ENSMUST00000161509.2	75028	Mm.417820	NR_045734	ENSMUSG00000089914	4930486I03Rik	-	RIKEN cDNA 4930486I03 gene	ncRNA
ID24714	chr3	61022972	61023859	+	533.3	NA	Intergenic	NA	-19629	ENSMUST00000194809.1
ID60982	chr8	46973904	46974528	+	533	NA	Intergenic	NA	-12671	ENSMUST00000039840.14	320981	Mm.211429	NM_177304	ENSMUSG00000038173	Enpp6	4833421B01Rik|B830047L21Rik|D8Ertd514e|E-NPP 6|GPC-Cpde|Npp6	ectonucleotide pyrophosphatase/phosphodiesterase 6	protein-coding
ID52421	chr3	105312943	105313567	+	533	NA	Intergenic	NA	138472	ENSMUST00000143893.1
ID54607	chr7	118383518	118384590	+	533	NA	intron (ENSMUST00000203465.1, intron 5 of 5)	NA	54568	ENSMUST00000208337.1
ID37460	chr8	38500812	38501562	+	532.6	NA	intron (ENSMUST00000135764.7, intron 1 of 9)	NA	-158576	ENSMUST00000210223.1
ID29893	chr10	104727993	104728617	+	532.2	NA	Intergenic	NA	137003	ENSMUST00000158394.1
ID32466	chr5	133832250	133832874	+	531.4	NA	Intergenic	NA	9957	ENSMUST00000198842.1
ID2294	chr15	58199921	58200545	+	531.4	NA	intron (ENSMUST00000022986.7, intron 4 of 8)	NA	-14242	ENSMUST00000147638.1
ID36365	chr19	22062861	22063701	+	531	NA	Intergenic	NA	-75838	ENSMUST00000099569.8	226025	Mm.131943	NM_177341	ENSMUSG00000052387	Trpm3	6330504P12Rik|9330180E14|AU018608|B930001P07Rik|LTRPC3|MLSN2	transient receptor potential cation channel, subfamily M, member 3	protein-coding
ID38174	chr1	36162989	36163865	+	531	NA	TTS (ENSMUST00000173082.1)	NA	1532	ENSMUST00000173082.1
ID10325	chr1	136031315	136031939	+	530.6	NA	intron (ENSMUST00000063719.14, intron 5 of 5)	NA	-1627	ENSMUST00000140545.1
ID70222	chr17	28735852	28736476	+	530.2	NA	intron (ENSMUST00000004990.12, intron 8 of 11)	NA	-5455	ENSMUST00000151613.1
ID69023	chr15	102165009	102167404	+	530.2	NA	Intergenic	NA	15090	ENSMUST00000160465.1
ID23451	chr1	88180597	88181222	+	529.8	NA	intron (ENSMUST00000097659.4, intron 1 of 4)	NA	-5753	ENSMUST00000120438.1
ID32133	chr3	136159736	136160360	+	529.8	NA	intron (ENSMUST00000198354.1, intron 3 of 3)	NA	87707	ENSMUST00000198034.1
ID5649	chr12	82303924	82304548	+	528.6	NA	intron (ENSMUST00000222298.1, intron 3 of 23)	NA	-7113	ENSMUST00000053969.6	217692	Mm.261333	NM_172579	ENSMUSG00000042700	Sipa1l1	4931426N11Rik|AW213287|Spar|mKIAA0440	signal-induced proliferation-associated 1 like 1	protein-coding
ID36031	chr10	71035509	71036133	+	528.2	NA	intron (ENSMUST00000143791.7, intron 2 of 20)	NA	-42781	ENSMUST00000219321.1
ID48510	chr15	97872172	97872796	+	527.9	NA	intron (ENSMUST00000023119.14, intron 4 of 9)	NA	-12786	ENSMUST00000139656.1
ID27505	chr14	107939280	107940029	+	527.9	NA	Intergenic	NA	64252	ENSMUST00000227378.1
ID25136	chr15	64375389	64376215	+	527.5	NA	intron (ENSMUST00000176384.7, intron 1 of 29)	NA	6930	ENSMUST00000176821.7
ID10192	chr6	98295520	98296144	+	527.5	NA	intron (ENSMUST00000164491.2, intron 2 of 3)	NA	46827	ENSMUST00000204914.1
ID15219	chr3	71625338	71625962	+	527.5	NA	Intergenic	NA	-46868	ENSMUST00000192015.1
ID50462	chr17	85137143	85137767	+	527.5	NA	intron (ENSMUST00000095188.5, intron 3 of 10)	NA	46729	ENSMUST00000095188.5	73582	Mm.260753	NM_028576	ENSMUSG00000071037	Camkmt	1700106N22Rik|AI480743|AV099781|CLNMT|CaM KMT	calmodulin-lysine N-methyltransferase	protein-coding
ID34926	chr17	72802244	72802868	+	527.1	NA	Intergenic	NA	-34148	ENSMUST00000045174.5	383295	Mm.277533	NM_027166	ENSMUSG00000039770	Ypel5	2310076K21Rik|CGI-127	yippee-like 5 (Drosophila)	protein-coding
ID18018	chr16	58487927	58488551	+	527.1	NA	TTS (ENSMUST00000126978.7)	NA	1186	ENSMUST00000135721.1
ID46778	chr2	169950582	169952093	+	527.1	NA	intron (ENSMUST00000123300.2, intron 1 of 1)	NA	11650	ENSMUST00000194482.1
ID54151	chr1	162772529	162773153	+	526.7	NA	Intergenic	NA	-32285	ENSMUST00000182660.7	226562	Mm.245446	NM_001081290	ENSMUSG00000040225	Prrc2c	1810043M20Rik|9630039I18Rik|A630006J20|Bat2d|Bat2d1|Bat2l2|E130112L15Rik|Prrc3|mKIAA1096	proline-rich coiled-coil 2C	protein-coding
ID43506	chr2	11628811	11629435	+	526.7	NA	Intergenic	NA	-2859	ENSMUST00000166779.1
ID28209	chr8	92512109	92513692	+	526.3	NA	Intergenic	NA	47133	ENSMUST00000210010.1
ID76289	chr8	8686073	8686697	+	526.3	NA	intron (ENSMUST00000207817.1, intron 1 of 4)	NA	3719	ENSMUST00000208252.1
ID74520	chr14	73142327	73142951	+	525.9	NA	promoter-TSS (ENSMUST00000165567.7)	NA	-68	ENSMUST00000163546.7
ID44454	chr16	4574791	4575415	+	525.9	NA	Intergenic	NA	-15383	ENSMUST00000005862.7	83383	Mm.273210	NM_031182	ENSMUSG00000005718	Tfap4	AI642933|AP-4|D930048N17Rik|Tcfap4|bHLHc41	transcription factor AP4	protein-coding
ID65015	chr19	47711927	47712551	+	525.5	NA	Intergenic	NA	1373	ENSMUST00000157900.1
ID5363	chr10	5294627	5295376	+	525.5	NA	intron (ENSMUST00000215295.1, intron 52 of 145)	NA	-62172	ENSMUST00000104408.1
ID36297	chr10	126975333	126975957	+	525.5	NA	Intergenic	NA	-3072	ENSMUST00000105256.9	52468	Mm.29490	NM_146012	ENSMUSG00000078429	Ctdsp2	AI586070|D10Ertd73e|OS-4|OS4|SCP2	CTD (carboxy-terminal domain, RNA polymerase II, polypeptide A) small phosphatase 2	protein-coding
ID48437	chr11	106553270	106553769	+	525.5	NA	intron (ENSMUST00000103070.2, intron 2 of 4)	NA	13591	ENSMUST00000207249.1
ID64141	chr4	139502969	139503594	+	525.5	NA	Intergenic	NA	22901	ENSMUST00000135534.1
ID51387	chr3	52225634	52226388	+	524.7	NA	Intergenic	NA	-4014	ENSMUST00000193679.1
ID36018	chr1	57773127	57773751	+	524.3	NA	promoter-TSS (ENSMUST00000168905.7)	NA	-723	ENSMUST00000172287.7
ID32925	chr1	169603613	169604362	+	524.3	NA	Intergenic	NA	-7048	ENSMUST00000195643.1
ID12894	chr5	141421365	141422114	+	523.9	NA	intron (ENSMUST00000145908.1, intron 1 of 9)	NA	-40813	ENSMUST00000153879.1
ID67426	chr2	163552171	163553496	+	523.9	NA	TTS (ENSMUST00000143911.7)	NA	2750	ENSMUST00000137449.1
ID32725	chr3	110764321	110765070	+	523.9	NA	Intergenic	NA	130372	ENSMUST00000200424.1
ID11065	chr10	91018216	91018967	+	523.5	NA	intron (ENSMUST00000162618.7, intron 20 of 26)	NA	12850	ENSMUST00000157341.1
ID74044	chr3	153133191	153133940	+	523.5	NA	Intergenic	NA	41845	ENSMUST00000197695.1
ID60187	chr11	85211317	85212445	+	523.5	NA	intron (ENSMUST00000018625.9, intron 4 of 12)	NA	-4716	ENSMUST00000119676.1
ID62316	chr4	14598621	14599375	+	523.1	NA	intron (ENSMUST00000042221.13, intron 2 of 18)	NA	22499	ENSMUST00000149633.1
ID20748	chr9	16708696	16709320	+	522.7	NA	Intergenic	NA	-207723	ENSMUST00000217308.1
ID63475	chr11	32863346	32864096	+	522.7	NA	Intergenic	NA	17219	ENSMUST00000121601.1
ID31827	chr15	31259273	31260656	+	522.7	NA	intron (ENSMUST00000044524.15, intron 2 of 3)	NA	-8372	ENSMUST00000185618.1
ID60717	chr11	88843427	88844180	+	522.7	NA	intron (ENSMUST00000143720.7, intron 2 of 11)	NA	695	ENSMUST00000153787.1
ID30557	chr19	23581104	23581728	+	522.4	NA	intron (ENSMUST00000035849.3, intron 4 of 5)	NA	-38326	ENSMUST00000104916.2
ID40670	chr19	50207724	50208348	+	522.4	NA	intron (ENSMUST00000072685.12, intron 19 of 26)	NA	44642	ENSMUST00000168357.8
ID66364	chr1	153037399	153038291	+	522	NA	intron (ENSMUST00000187569.1, intron 1 of 1)	NA	4471	ENSMUST00000187569.1
ID2302	chr2	61099892	61100776	+	521.6	NA	Intergenic	NA	-69364	ENSMUST00000118519.1
ID65907	chr2	150218229	150218853	+	521.2	NA	intron (ENSMUST00000073782.3, intron 1 of 3)	NA	468	ENSMUST00000073782.3	245174	Mm.378428	NM_001142411	ENSMUSG00000060336	Zfp937	EG245174|Gm4979|ZIPO-I	zinc finger protein 937	protein-coding
ID1495	chr5	99033502	99034126	+	520.8	NA	intron (ENSMUST00000161490.7, intron 1 of 18)	NA	3221	ENSMUST00000031277.6
ID9504	chr19	47182197	47182822	+	520.8	NA	intron (ENSMUST00000111808.9, intron 1 of 5)	NA	3689	ENSMUST00000111808.9	18011	Mm.313651	NM_021360	ENSMUSG00000006435	Neurl1a	2410129E16Rik|AI450910|AI481072|Neu1|Neur1|Neurl|Neurl1|Nlz|Rnf67	neuralized E3 ubiquitin protein ligase 1A	protein-coding
ID32235	chr10	6039359	6039983	+	520.4	NA	Intergenic	NA	-117271	ENSMUST00000064225.13	56533	Mm.44606	NM_019958	ENSMUSG00000019775	Rgs17	6430507P11Rik|Rgsz2	regulator of G-protein signaling 17	protein-coding
ID65001	chr16	25906786	25907410	+	520.4	NA	Intergenic	NA	-49377	ENSMUST00000161614.1
ID1333	chr9	98772358	98773122	+	520.4	NA	intron (ENSMUST00000186387.1, intron 1 of 2)	NA	1635	ENSMUST00000192207.1
ID57292	chr11	70811230	70811854	+	520	NA	intron (ENSMUST00000074572.6, intron 1 of 4)	NA	1017	ENSMUST00000074572.6
ID43191	chr6	115692648	115693272	+	520	NA	Intergenic	NA	-16325	ENSMUST00000000451.13	110157	Mm.184163	NM_029780	ENSMUSG00000000441	Raf1	6430402F14Rik|AA990557|BB129353|Craf1|D830050J10Rik|Raf-1|c-Raf|v-Raf	v-raf-leukemia viral oncogene 1	protein-coding
ID74441	chr17	24219320	24219944	+	520	NA	TTS (ENSMUST00000149916.1)	NA	1060	ENSMUST00000124557.1
ID46784	chr10	118401090	118401839	+	519.6	NA	Intergenic	NA	-39582	ENSMUST00000068592.4	15978	Mm.240327	NM_008337	ENSMUSG00000055170	Ifng	IFN-g|Ifg	interferon gamma	protein-coding
ID3527	chr12	66178878	66179668	+	519.6	NA	Intergenic	NA	-89992	ENSMUST00000222565.1
ID2008	chr10	53180759	53181383	+	519.6	NA	promoter-TSS (ENSMUST00000219795.1)	NA	-109	ENSMUST00000219795.1
ID67746	chr3	109175058	109175682	+	519.6	NA	Intergenic	NA	17497	ENSMUST00000120957.1
ID18562	chr8	49630090	49630715	+	519.2	NA	Intergenic	NA	108978	ENSMUST00000212088.1
ID66808	chr15	79532110	79532734	+	518.8	NA	intron (ENSMUST00000054014.7, intron 11 of 12)	NA	14319	ENSMUST00000054014.7	67040	Mm.29644	NM_152806	ENSMUSG00000055065	Ddx17	2610007K22Rik|A430025E01Rik|AI047725|C80929|Gm926|p72	DEAD (Asp-Glu-Ala-Asp) box polypeptide 17	protein-coding
ID57302	chr6	112254407	112255032	+	518.8	NA	Intergenic	NA	-19039	ENSMUST00000032376.5	30937	Mm.234441	NM_144799	ENSMUSG00000057604	Lmcd1	AW455500|AW553074|dyxin	LIM and cysteine-rich domains 1	protein-coding
ID74447	chr2	118259099	118259848	+	518.4	NA	intron (ENSMUST00000189100.1, intron 1 of 1)	NA	-2507	ENSMUST00000028821.9	71313	Mm.85046	NM_027759	ENSMUSG00000027344	Fsip1	1700012M13Rik|4933432K11Rik	fibrous sheath-interacting protein 1	protein-coding
ID63238	chr16	31036946	31037571	+	518.4	NA	intron (ENSMUST00000055389.7, intron 2 of 3)	NA	24169	ENSMUST00000140566.7
ID44201	chr16	20537083	20537707	+	518.4	NA	intron (ENSMUST00000090023.12, intron 1 of 10)	NA	1846	ENSMUST00000133443.1
ID3929	chr15	31611749	31612373	+	518	NA	intron (ENSMUST00000161061.2, intron 5 of 5)	NA	-9911	ENSMUST00000227896.1
ID56691	chr12	70719173	70720155	+	518	NA	Intergenic	NA	-37814	ENSMUST00000222630.1
ID69066	chr9	31113607	31114231	+	518	NA	intron (ENSMUST00000034478.2, intron 1 of 18)	NA	-10381	ENSMUST00000217404.1
ID34071	chr16	22189433	22190057	+	517.6	NA	Intergenic	NA	-26446	ENSMUST00000100052.10	319765	Mm.489442	NM_183029	ENSMUSG00000033581	Igf2bp2	C330012H03Rik|IMP-2|Imp2|Neilsen	insulin-like growth factor 2 mRNA binding protein 2	protein-coding
ID384	chr5	97963563	97964443	+	517.6	NA	intron (ENSMUST00000199088.1, intron 11 of 17)	NA	32092	ENSMUST00000202736.1
ID29683	chr8	107407134	107407884	+	516.9	NA	Intergenic	NA	-4303	ENSMUST00000003947.8	18104	Mm.252	NM_008706	ENSMUSG00000003849	Nqo1	AV001255|Dia4|Dtd|Nmo-1|Nmo1|Nmor1|Ox-1|Ox1|Qr1	NAD(P)H dehydrogenase, quinone 1	protein-coding
ID57851	chr4	136086696	136087195	+	516.5	NA	Intergenic	NA	-11973	ENSMUST00000121307.1
ID62886	chr15	95432892	95433641	+	515.7	NA	intron (ENSMUST00000075275.2, intron 6 of 20)	NA	94986	ENSMUST00000075275.2	54003	Mm.3959	NM_016743	ENSMUSG00000022454	Nell2	A330108N19Rik|R75516|mel91	NEL-like 2	protein-coding
ID26145	chr11	95979791	95980735	+	515.7	NA	intron (ENSMUST00000013559.2, intron 2 of 14)	NA	2331	ENSMUST00000152896.7
ID53047	chr8	70357951	70358829	+	515.3	NA	Intergenic	NA	-5112	ENSMUST00000075666.7	19704	Mm.258280	NM_030680	ENSMUSG00000058301	Upf1	B430202H16Rik|NORF1|PNORF-1|Rent1|Upflp	UPF1 regulator of nonsense transcripts homolog (yeast)	protein-coding
ID69140	chr1	126121570	126122194	+	514.9	NA	intron (ENSMUST00000057846.14, intron 5 of 12)	NA	-50421	ENSMUST00000194647.1
ID46277	chr5	116701139	116701889	+	514.5	NA	intron (ENSMUST00000202259.1, intron 2 of 2)	NA	-67950	ENSMUST00000201478.1
ID58425	chr11	40402766	40403390	+	514.5	NA	Intergenic	NA	20276	ENSMUST00000121775.1
ID13732	chr3	67291076	67291831	+	514.5	NA	intron (ENSMUST00000162693.7, intron 7 of 8)	NA	-82644	ENSMUST00000077916.11	17349	Mm.10414	NM_010801	ENSMUSG00000048416	Mlf1	HLS7	myeloid leukemia factor 1	protein-coding
ID48959	chr19	40200088	40200712	+	514.5	NA	Intergenic	NA	-11982	ENSMUST00000182456.1
ID3546	chr19	6352790	6353540	+	514.5	NA	exon (ENSMUST00000124556.7, exon 30 of 32)	NA	390	ENSMUST00000142862.1
ID19141	chr9	119683565	119684315	+	514.5	NA	intron (ENSMUST00000084787.5, intron 4 of 27)	NA	4099	ENSMUST00000216583.1
ID53705	chr4	43267087	43267894	+	514.1	NA	intron (ENSMUST00000136262.7, intron 1 of 8)	NA	299	ENSMUST00000102953.3
ID15601	chr15	6409847	6410844	+	514.1	NA	intron (ENSMUST00000162094.2, intron 1 of 3)	NA	-11895	ENSMUST00000163082.1
ID41559	chr17	30738620	30739244	+	514.1	NA	intron (ENSMUST00000170651.1, intron 44 of 92)	NA	43197	ENSMUST00000083205.2
ID64449	chr8	41785871	41786495	+	513.3	NA	Intergenic	NA	-41084	ENSMUST00000188324.1	69966	Mm.416903	NR_045497	ENSMUSG00000102046	2810404M03Rik	-	RIKEN cDNA 2810404M03 gene	ncRNA
ID7774	chr6	97995872	97996752	+	513.3	NA	intron (ENSMUST00000043628.12, intron 3 of 8)	NA	4391	ENSMUST00000203938.1	17342	Mm.333284	NM_008601	ENSMUSG00000035158	Mitf	BCC2|Bhlhe32|Gsfbcc2|Vitiligo|Wh|bw|mi|vit	microphthalmia-associated transcription factor	protein-coding
ID15597	chr12	61423552	61424303	+	512.5	NA	Intergenic	NA	-34583	ENSMUST00000190988.1
ID63174	chr17	45560046	45560670	+	512.5	NA	intron (ENSMUST00000024742.7, intron 4 of 5)	NA	-3516	ENSMUST00000224905.1
ID5861	chr5	46823797	46824421	+	512.5	NA	Intergenic	NA	29429	ENSMUST00000202986.1
ID32308	chr6	143388520	143389503	+	512.2	NA	Intergenic	NA	76386	ENSMUST00000104053.1
ID33291	chr16	97115445	97116069	+	512.2	NA	intron (ENSMUST00000056102.7, intron 1 of 32)	NA	54995	ENSMUST00000056102.7	13508	Mm.102437	NM_031174	ENSMUSG00000050272	Dscam	4932410A21Rik	Down syndrome cell adhesion molecule	protein-coding
ID13905	chr2	125593112	125593862	+	511.8	NA	intron (ENSMUST00000089776.2, intron 13 of 27)	NA	31626	ENSMUST00000089776.2	99100	Mm.330545	NM_001081091	ENSMUSG00000068394	Cep152	AI851464|mKIAA0912	centrosomal protein 152	protein-coding
ID29478	chr12	104633317	104634105	+	511.8	NA	Intergenic	NA	66791	ENSMUST00000222115.1
ID8592	chr8	31069305	31069929	+	511.8	NA	Intergenic	NA	-19854	ENSMUST00000036631.13	66959	Mm.23916	NM_025869	ENSMUSG00000039661	Dusp26	2310043K02Rik|Skrp3	dual specificity phosphatase 26 (putative)	protein-coding
ID12640	chr11	9652856	9653607	+	511.4	NA	intron (ENSMUST00000042740.12, intron 59 of 61)	NA	52392	ENSMUST00000195362.1
ID72933	chr4	53545605	53546229	+	510.2	NA	intron (ENSMUST00000102911.9, intron 12 of 15)	NA	10305	ENSMUST00000107645.1	100434	Mm.482207	NM_133891	ENSMUSG00000028412	Slc44a1	2210409B22Rik|4833416H08Rik|AW547365|CHTL1|CTL1|Cdw92	solute carrier family 44, member 1	protein-coding
ID9270	chr18	62997891	62998515	+	510.2	NA	exon (ENSMUST00000025474.12, exon 12 of 12)	NA	9993	ENSMUST00000124837.1
ID27779	chr11	83690201	83690825	+	509.8	NA	Intergenic	NA	2903	ENSMUST00000117334.1
ID72872	chr16	69902426	69903050	+	509.8	NA	Intergenic	NA	-38994	ENSMUST00000076500.13	224318	Mm.212743	NM_173069	ENSMUSG00000063163	Speer2	SPEER-2	spermatogenesis associated glutamate (E)-rich protein 2	protein-coding
ID31317	chr7	34861932	34862556	+	509	NA	Intergenic	NA	-49533	ENSMUST00000135295.1
ID24528	chr2	59636844	59637468	+	509	NA	intron (ENSMUST00000128030.1, intron 1 of 1)	NA	7093	ENSMUST00000128030.1
ID76786	chr16	77569572	77570196	+	508.2	NA	intron (ENSMUST00000183327.1, intron 3 of 3)	NA	8234	ENSMUST00000191816.1
ID63572	chr9	58261412	58262036	+	508.2	NA	exon (ENSMUST00000216864.1, exon 3 of 3)	NA	1497	ENSMUST00000216864.1
ID51402	chr1	41223813	41224562	+	507.8	NA	Intergenic	NA	-42935	ENSMUST00000194002.1	74897	Mm.243822	NR_040475	ENSMUSG00000104072	4930448I06Rik	-	RIKEN cDNA 4930448I06 gene	ncRNA
ID54685	chr11	86880845	86881469	+	507.8	NA	Intergenic	NA	-73411	ENSMUST00000018569.13	67487	Mm.260627	NM_026191	ENSMUSG00000018425	Dhx40	2410016C14Rik|ARG147|DDX40|PAD	DEAH (Asp-Glu-Ala-His) box polypeptide 40	protein-coding
ID4975	chr10	10200723	10201625	+	507.8	NA	intron (ENSMUST00000208997.1, intron 1 of 1)	NA	7650	ENSMUST00000209008.1
ID40115	chr9	55247452	55248223	+	507.8	NA	intron (ENSMUST00000156112.7, intron 2 of 2)	NA	-5376	ENSMUST00000144939.7
ID22787	chr6	8748384	8749008	+	507.4	NA	intron (ENSMUST00000115519.7, intron 4 of 12)	NA	9703	ENSMUST00000156695.7
ID36897	chr15	32537422	32538047	+	506.7	NA	intron (ENSMUST00000226876.1, intron 5 of 8)	NA	-63941	ENSMUST00000227429.1
ID55674	chr5	142942493	142944423	+	506.3	NA	Intergenic	NA	-16885	ENSMUST00000031565.14	14086	Mm.289707	NM_007984	ENSMUSG00000029581	Fscn1	AI663989|Fan1|fascin-1	fascin actin-bundling protein 1	protein-coding
ID45273	chr12	51357854	51358603	+	506.3	NA	intron (ENSMUST00000119211.7, intron 6 of 15)	NA	1079	ENSMUST00000144767.1
ID27641	chr7	14393845	14394721	+	506.3	NA	Intergenic	NA	-24076	ENSMUST00000203723.1
ID22183	chr15	49062208	49062957	+	505.9	NA	Intergenic	NA	68382	ENSMUST00000227927.1
ID26977	chr1	119489582	119490206	+	505.9	NA	intron (ENSMUST00000156213.1, intron 1 of 1)	NA	-9583	ENSMUST00000190805.1
ID68325	chr11	102119864	102121000	+	505.1	NA	Intergenic	NA	-3640	ENSMUST00000120901.1
ID73764	chr8	117487846	117488599	+	505.1	NA	Intergenic	NA	-10069	ENSMUST00000081232.8	234779	Mm.192699	NM_172285	ENSMUSG00000034330	Plcg2	PLC-gamma-2|PLCgamma2|Plcg-2	phospholipase C, gamma 2	protein-coding
ID18079	chr15	62976909	62977533	+	504.7	NA	Intergenic	NA	-3427	ENSMUST00000201023.1
ID10696	chr2	144756537	144758139	+	504.7	NA	exon (ENSMUST00000117385.1, exon 1 of 2)	NA	1009	ENSMUST00000117385.1
ID11548	chr19	56447612	56448365	+	504.7	NA	Intergenic	NA	-13652	ENSMUST00000039666.7	226245	Mm.156742	NM_172641	ENSMUSG00000035818	Plekhs1	9930023K05Rik	pleckstrin homology domain containing, family S member 1	protein-coding
ID17288	chr9	118555857	118556737	+	504.3	NA	promoter-TSS (ENSMUST00000211840.1)	NA	-483	ENSMUST00000211840.1
ID52175	chr2	5321557	5322181	+	504.3	NA	intron (ENSMUST00000114987.3, intron 6 of 10)	NA	38219	ENSMUST00000117204.1
ID29951	chr11	77459100	77459724	+	504.3	NA	exon (ENSMUST00000037912.11, exon 15 of 15)	NA	-2999	ENSMUST00000102493.7	216961	Mm.33477	NM_139128	ENSMUSG00000020836	Coro6	-	coronin 6	protein-coding
ID16928	chr15	59757364	59757988	+	504.3	NA	Intergenic	NA	37283	ENSMUST00000228865.1
ID76543	chr2	69163470	69164094	+	503.9	NA	intron (ENSMUST00000041865.7, intron 7 of 15)	NA	-15523	ENSMUST00000141276.1
ID4536	chr2	35165238	35165988	+	503.5	NA	intron (ENSMUST00000130457.3, intron 3 of 3)	NA	3882	ENSMUST00000130457.3
ID74901	chr7	99508526	99509150	+	503.1	NA	Intergenic	NA	11120	ENSMUST00000083377.1
ID67066	chr18	89144681	89146778	+	502.7	NA	Intergenic	NA	-51702	ENSMUST00000037142.11	225825	Mm.139293	NM_178687	ENSMUSG00000034028	Cd226	BC051526|DNAM-1|DNAM1|Pta1|TLiSA1	CD226 antigen	protein-coding
ID12050	chr7	25430024	25430648	+	502.7	NA	intron (ENSMUST00000206300.1, intron 4 of 6)	NA	-7544	ENSMUST00000206478.1
ID52308	chr9	8513861	8514485	+	502.3	NA	Intergenic	NA	-29969	ENSMUST00000050433.7	22068	Mm.325086	NM_013838	ENSMUSG00000031997	Trpc6	AV025995|LLHWJM002|LLHWJM003|LLHWJM004|TRP-6|Trrp6|mtrp6	transient receptor potential cation channel, subfamily C, member 6	protein-coding
ID43622	chr12	67610754	67611378	+	502.3	NA	Intergenic	NA	-1230	ENSMUST00000122499.1
ID40263	chr6	36334644	36335268	+	502.3	NA	exon (ENSMUST00000161161.7, exon 6 of 6)	NA	52895	ENSMUST00000101535.8
ID47152	chr8	117103086	117103710	+	502.3	NA	intron (ENSMUST00000167370.7, intron 2 of 10)	NA	7400	ENSMUST00000176860.1	63857	Mm.174133	NM_021486	ENSMUSG00000031845	Bco1	Bcdo|Bcdo1|Bcmo1|CMO1|Cmoi|beta-CD|betaCMOOX	beta-carotene oxygenase 1	protein-coding
ID69409	chr10	120700469	120701568	+	501.9	NA	Intergenic	NA	-1815	ENSMUST00000219150.1
ID24817	chr2	50877771	50878607	+	501.9	NA	Intergenic	NA	-31495	ENSMUST00000119159.1	227885	Mm.301654	NR_033595	ENSMUSG00000083270	Gm13498	OTTMUSG00000012426	heat shock protein 90 alpha (cytosolic), class B member 1 pseudogene	pseudo
ID40712	chr17	57045655	57047581	+	501.9	NA	TTS (ENSMUST00000171128.1)	NA	4843	ENSMUST00000169146.1
ID57309	chr5	13081582	13082331	+	501.9	NA	exon (ENSMUST00000196100.1, exon 1 of 1)	NA	1128	ENSMUST00000196100.1
ID6908	chr5	81500804	81501554	+	501.6	NA	intron (ENSMUST00000036068.14, intron 5 of 24)	NA	-34547	ENSMUST00000200696.1
ID12368	chr15	8581145	8581770	+	501.6	NA	Intergenic	NA	-51866	ENSMUST00000228699.1
ID7858	chr1	181982271	181982895	+	501.2	NA	intron (ENSMUST00000177811.7, intron 1 of 14)	NA	7621	ENSMUST00000192441.1
ID4469	chr9	57353848	57354472	+	501.2	NA	Intergenic	NA	20032	ENSMUST00000085711.5
ID69171	chr11	74488015	74488764	+	501.2	NA	intron (ENSMUST00000047488.14, intron 3 of 25)	NA	34362	ENSMUST00000208896.1
ID43177	chr1	38784085	38784834	+	500.8	NA	Intergenic	NA	17275	ENSMUST00000192930.1
ID9772	chr1	159983871	159984495	+	500	NA	promoter-TSS (ENSMUST00000157520.1)	NA	-578	ENSMUST00000157520.1
ID69834	chr4	90836678	90837302	+	499.6	NA	Intergenic	NA	-19893	ENSMUST00000121223.1
ID29416	chr10	76001254	76002768	+	499.2	NA	intron (ENSMUST00000099577.3, intron 11 of 13)	NA	-6915	ENSMUST00000184957.1	102466646		NR_105836	ENSMUSG00000098817	Mir6409	Gm27787|mmu-mir-6409	microRNA 6409	ncRNA
ID2284	chr9	8021627	8022251	+	499.2	NA	TTS (ENSMUST00000215478.1)	NA	17109	ENSMUST00000211167.1
ID12725	chr1	43486622	43487624	+	499.2	NA	intron (ENSMUST00000086421.8, intron 1 of 4)	NA	-1324	ENSMUST00000194710.1
ID76190	chr9	31466361	31466985	+	499.2	NA	promoter-TSS (ENSMUST00000214381.1)	NA	-644	ENSMUST00000214381.1
ID38708	chr8	64425914	64426539	+	498.8	NA	Intergenic	NA	-9126	ENSMUST00000211285.1	102639138	Mm.413044	XR_379024	ENSMUSG00000109579	Gm35521	-	predicted gene, 35521	ncRNA
ID4226	chr15	30234184	30235203	+	498.8	NA	intron (ENSMUST00000226116.1, intron 1 of 5)	NA	61555	ENSMUST00000226797.1
ID10605	chr5	100650969	100651857	+	498.4	NA	Intergenic	NA	13006	ENSMUST00000135801.2
ID3994	chr3	109723433	109724661	+	498.4	NA	Intergenic	NA	76523	ENSMUST00000148866.1
ID12621	chr1	149727726	149729286	+	498	NA	Intergenic	NA	6352	ENSMUST00000122583.1
ID21073	chr11	26986846	26987908	+	497.2	NA	Intergenic	NA	-64320	ENSMUST00000120189.1
ID26632	chr11	78643299	78644150	+	497.2	NA	intron (ENSMUST00000165271.1, intron 1 of 2)	NA	52770	ENSMUST00000165271.1
ID12168	chr13	34274627	34275252	+	497.2	NA	intron (ENSMUST00000143353.1, intron 3 of 4)	NA	2313	ENSMUST00000157948.1
ID14362	chr5	74018194	74019525	+	497.2	NA	intron (ENSMUST00000128750.1, intron 3 of 7)	NA	4644	ENSMUST00000129275.2
ID61807	chr5	106085743	106086367	+	496.5	NA	Intergenic	NA	-9036	ENSMUST00000200427.1
ID22397	chr15	93076018	93076642	+	496.5	NA	Intergenic	NA	73998	ENSMUST00000209724.1
ID5165	chr3	108766229	108767583	+	496.1	NA	intron (ENSMUST00000123556.7, intron 7 of 9)	NA	6692	ENSMUST00000147916.1
ID58024	chr19	52924810	52925434	+	496.1	NA	Intergenic	NA	71511	ENSMUST00000182728.1
ID49594	chr5	92233035	92233659	+	496.1	NA	intron (ENSMUST00000201130.3, intron 13 of 16)	NA	-4326	ENSMUST00000201236.1
ID182	chr2	50740522	50741657	+	495.7	NA	Intergenic	NA	-83022	ENSMUST00000120738.1
ID35986	chr15	11533311	11534101	+	495.3	NA	Intergenic	NA	-97023	ENSMUST00000228129.1
ID25316	chr2	7360185	7360809	+	495.3	NA	intron (ENSMUST00000002176.12, intron 1 of 15)	NA	10400	ENSMUST00000104208.1
ID39801	chr2	158503239	158503863	+	495.3	NA	intron (ENSMUST00000059889.3, intron 1 of 2)	NA	812	ENSMUST00000148187.1
ID26424	chr1	182515916	182516540	+	495.3	NA	intron (ENSMUST00000068505.9, intron 1 of 20)	NA	1296	ENSMUST00000068505.9	12334	Mm.19306	NM_009794	ENSMUSG00000026509	Capn2	AI326419|Capa-2|Capa2|m-calpain|m-calpin	calpain 2	protein-coding
ID2966	chr7	111305125	111305749	+	495.3	NA	Intergenic	NA	-60861	ENSMUST00000211799.1
ID2160	chr11	9731965	9732589	+	494.9	NA	Intergenic	NA	5344	ENSMUST00000117907.1
ID3435	chr10	85978268	85979142	+	494.9	NA	intron (ENSMUST00000061699.11, intron 9 of 15)	NA	-20882	ENSMUST00000001834.3	28088	Mm.9257	NM_145422	ENSMUSG00000001783	Rtcb	AI255213|AI463255|D10Wsu52e|FAAP|HSPC117	RNA 2',3'-cyclic phosphate and 5'-OH ligase	protein-coding
ID73376	chr9	65834744	65835494	+	494.1	NA	intron (ENSMUST00000122410.7, intron 11 of 11)	NA	-1234	ENSMUST00000083453.1
ID19297	chr13	73806150	73806774	+	494.1	NA	intron (ENSMUST00000223454.1, intron 3 of 3)	NA	1853	ENSMUST00000223454.1
ID49271	chr6	53741840	53742600	+	493.7	NA	Intergenic	NA	-35164	ENSMUST00000203325.1
ID75990	chr2	147077220	147077973	+	493.7	NA	exon (ENSMUST00000028921.5, exon 30 of 30)	NA	7849	ENSMUST00000067020.2	228731	Mm.315498	NM_023504	ENSMUSG00000054160	Nkx2-4	1700001P03Rik|Nkx-2.4|tinman	NK2 homeobox 4	protein-coding
ID10305	chr10	22700495	22701119	+	493.7	NA	intron (ENSMUST00000042261.4, intron 4 of 4)	NA	5578	ENSMUST00000141569.1
ID33508	chr6	109503197	109503947	+	493.7	NA	Intergenic	NA	-46799	ENSMUST00000203532.1
ID43903	chr1	148535772	148536396	+	493.3	NA	Intergenic	NA	37576	ENSMUST00000189771.1
ID18241	chr11	57294058	57294682	+	492.9	NA	intron (ENSMUST00000036315.15, intron 13 of 15)	NA	117852	ENSMUST00000173531.1
ID19086	chr14	85984760	85985513	+	492.5	NA	Intergenic	NA	-187787	ENSMUST00000227116.1
ID25228	chr3	62146489	62147114	+	492.5	NA	Intergenic	NA	23594	ENSMUST00000195726.1
ID35616	chr3	48036350	48036974	+	492.5	NA	Intergenic	NA	-9902	ENSMUST00000193787.1	666202	Mm.465057	NR_040408	ENSMUSG00000103257	Gm7977	EG666202	tyrosine 3-monooxygenase/tryptophan 5-monooxygenase activation protein, theta polypeptide pseudogene	pseudo
ID8924	chr14	68734236	68735031	+	491.7	NA	Intergenic	NA	2679	ENSMUST00000224710.1
ID45960	chr11	94594072	94594696	+	491	NA	intron (ENSMUST00000155122.1, intron 1 of 6)	NA	7385	ENSMUST00000155122.1
ID47943	chr10	5379584	5380209	+	490.6	NA	intron (ENSMUST00000041639.6, intron 13 of 31)	NA	-11410	ENSMUST00000215887.1
ID34333	chr12	32486524	32487278	+	490.2	NA	exon (ENSMUST00000220213.1, exon 1 of 1)	NA	517	ENSMUST00000220213.1
ID9365	chr10	4896282	4896907	+	489.8	NA	intron (ENSMUST00000105588.7, intron 5 of 7)	NA	-26376	ENSMUST00000127934.7
ID67912	chr12	3690753	3691377	+	489.8	NA	intron (ENSMUST00000173483.7, intron 6 of 14)	NA	4309	ENSMUST00000173074.1
ID43900	chr11	29687131	29687755	+	489.8	NA	TTS (ENSMUST00000120906.1)	NA	2392	ENSMUST00000120906.1
ID5209	chr8	4706247	4706871	+	489.4	NA	Intergenic	NA	-6648	ENSMUST00000207279.1
ID72382	chr9	24805174	24805798	+	489	NA	exon (ENSMUST00000213183.1, exon 3 of 3)	NA	21859	ENSMUST00000214455.1
ID36440	chr12	37714420	37715044	+	489	NA	Intergenic	NA	-102994	ENSMUST00000222337.1
ID45791	chr5	34391481	34392267	+	488.6	NA	intron (ENSMUST00000180376.7, intron 1 of 20)	NA	21941	ENSMUST00000180376.7	231128	Mm.286885	NM_001030306	ENSMUSG00000037210	Fam193a	-	family with sequence similarity 193, member A	protein-coding
ID7438	chr4	33544610	33545234	+	488.2	NA	Intergenic	NA	84039	ENSMUST00000180209.1
ID15863	chr14	45021894	45023123	+	487.8	NA	Intergenic	NA	-15608	ENSMUST00000168000.1
ID70942	chr2	132142946	132143570	+	487.8	NA	intron (ENSMUST00000028815.14, intron 1 of 15)	NA	-1275	ENSMUST00000131603.1	102633555		XR_866752	ENSMUSG00000086756	Gm14051	OTTMUSG00000015545	predicted gene 14051	ncRNA
ID42969	chr9	48234125	48234749	+	487.8	NA	intron (ENSMUST00000216998.1, intron 2 of 8)	NA	72322	ENSMUST00000215780.1	244853	Mm.325522	NM_172921	ENSMUSG00000044229	Nxpe4	C130036J11|D930028F11Rik|Fam55d	neurexophilin and PC-esterase domain family, member 4	protein-coding
ID31595	chr15	79187655	79188582	+	487.8	NA	intron (ENSMUST00000147620.7, intron 2 of 4)	NA	-21193	ENSMUST00000148028.1
ID28960	chr10	14096489	14097113	+	487.8	NA	intron (ENSMUST00000015645.10, intron 2 of 8)	NA	57645	ENSMUST00000189331.1
ID70678	chr4	129272903	129273676	+	487.8	NA	Intergenic	NA	9559	ENSMUST00000150171.1
ID53289	chr1	166671904	166672669	+	487.4	NA	intron (ENSMUST00000148677.1, intron 5 of 7)	NA	9549	ENSMUST00000148677.1	240894	Mm.246610	NM_172844	ENSMUSG00000026560	Fmo9	4831428F09Rik	flavin containing monooxygenase 9	protein-coding
ID48186	chr4	154272867	154273491	+	487.4	NA	intron (ENSMUST00000127088.7, intron 16 of 16)	NA	3298	ENSMUST00000142110.1
ID25055	chr9	121625109	121626124	+	487	NA	intron (ENSMUST00000213757.1, intron 1 of 5)	NA	5754	ENSMUST00000214838.1
ID47418	chr8	104113179	104114230	+	487	NA	TTS (ENSMUST00000209911.1)	NA	2397	ENSMUST00000209911.1
ID46270	chr2	55289416	55290166	+	487	NA	Intergenic	NA	-2274	ENSMUST00000117686.1
ID17710	chr10	9736389	9737177	+	486.6	NA	Intergenic	NA	12376	ENSMUST00000217958.1
ID22872	chr18	20172036	20172660	+	486.6	NA	Intergenic	NA	-57477	ENSMUST00000226115.1
ID69311	chr8	74601513	74602138	+	486.6	NA	intron (ENSMUST00000127757.7, intron 6 of 9)	NA	232095	ENSMUST00000137218.1
ID11269	chr11	104360407	104361031	+	486.3	NA	intron (ENSMUST00000018556.10, intron 5 of 14)	NA	-19420	ENSMUST00000069188.6
ID26102	chr14	72869090	72869714	+	486.3	NA	Intergenic	NA	-5847	ENSMUST00000226844.1
ID21399	chr9	25303509	25304134	+	485.9	NA	exon (ENSMUST00000213435.1, exon 2 of 2)	NA	-1448	ENSMUST00000214360.1
ID46398	chr1	75895262	75895886	+	485.9	NA	Intergenic	NA	123182	ENSMUST00000188786.1
ID60877	chr6	145049011	145049776	+	485.5	NA	promoter-TSS (ENSMUST00000032402.11)	NA	-581	ENSMUST00000032402.11	12035	Mm.4606	NM_007532	ENSMUSG00000030268	Bcat1	BCATc|Eca39	branched chain aminotransferase 1, cytosolic	protein-coding
ID45479	chr1	153686550	153687174	+	485.5	NA	intron (ENSMUST00000111810.1, intron 4 of 5)	NA	5794	ENSMUST00000187154.1
ID41347	chr5	32254763	32256306	+	485.1	NA	intron (ENSMUST00000202220.3, intron 2 of 58)	NA	8183	ENSMUST00000101376.2
ID42353	chr1	176882104	176882728	+	484.7	NA	TTS (ENSMUST00000192665.1)	NA	845	ENSMUST00000192665.1
ID46769	chr6	97838291	97839137	+	484.3	NA	intron (ENSMUST00000043637.13, intron 1 of 9)	NA	31656	ENSMUST00000148233.1
ID72	chr1	118514196	118514948	+	484.3	NA	intron (ENSMUST00000191823.5, intron 13 of 32)	NA	1855	ENSMUST00000205176.1
ID75754	chr7	141857821	141859281	+	484.3	NA	exon (ENSMUST00000165147.2, exon 31 of 49)	NA	19481	ENSMUST00000165147.2	74180	Mm.200752	NM_028801	ENSMUSG00000066108	Muc5b	2300002I04Rik|A130042M24|AV085033|MUC5|MUC9|mucin 5b	mucin 5, subtype B, tracheobronchial	protein-coding
ID49220	chr4	131498219	131498843	+	484.3	NA	intron (ENSMUST00000149942.1, intron 5 of 7)	NA	11334	ENSMUST00000149942.1
ID66291	chr9	100478523	100479148	+	484.3	NA	intron (ENSMUST00000098458.3, intron 1 of 6)	NA	7550	ENSMUST00000122880.1
ID75615	chr8	128795481	128796105	+	483.9	NA	intron (ENSMUST00000214889.1, intron 50 of 55)	NA	2901	ENSMUST00000195093.1
ID32382	chr15	48901140	48902043	+	483.9	NA	Intergenic	NA	1514	ENSMUST00000227266.1
ID43956	chr11	80576315	80577068	+	483.9	NA	intron (ENSMUST00000041065.13, intron 20 of 21)	NA	-67585	ENSMUST00000133400.1	77417	Mm.437510	NR_126552	ENSMUSG00000085078	C030013C21Rik	-	RIKEN cDNA C030013C21 gene	ncRNA
ID49438	chr2	27414807	27415809	+	483.9	NA	intron (ENSMUST00000056176.7, intron 1 of 27)	NA	11604	ENSMUST00000185188.7	22325	Mm.179011	NM_009500	ENSMUSG00000009621	Vav2	2810040F13Rik|AI847175|Vav-2	vav 2 oncogene	protein-coding
ID10136	chrX	90813765	90814517	+	483.5	NA	Intergenic	NA	-69079	ENSMUST00000121568.1
ID62392	chr11	18577734	18578488	+	483.5	NA	exon (ENSMUST00000118819.1, exon 1 of 1)	NA	368	ENSMUST00000118819.1
ID44889	chr2	73582579	73583203	+	483.5	NA	Intergenic	NA	-1959	ENSMUST00000125413.1
ID41541	chr11	85824699	85825576	+	483.5	NA	intron (ENSMUST00000130343.7, intron 4 of 4)	NA	3171	ENSMUST00000140562.1
ID6872	chr2	85312048	85312673	+	483.5	NA	Intergenic	NA	19611	ENSMUST00000099929.2	257951	Mm.389304	NM_001011785	ENSMUSG00000075223	Olfr987	GA_x5J8B7TRSBM-251-3|GA_x5J8B7W531T-1241080-1240524|MOR203-7P	olfactory receptor 987	protein-coding
ID11760	chr3	27912621	27913245	+	483.1	NA	Intergenic	NA	-16565	ENSMUST00000058077.3	208613	Mm.59189	NM_001164437	ENSMUSG00000043164	Tmem212	E030011K20Rik|Gm564	transmembrane protein 212	protein-coding
ID44022	chr13	35612732	35613483	+	482.7	NA	intron (ENSMUST00000224539.1, intron 2 of 2)	NA	1895	ENSMUST00000224356.1
ID4104	chr14	92630654	92631406	+	482.7	NA	Intergenic	NA	-26633	ENSMUST00000227477.1
ID39282	chr10	119490075	119490699	+	482.7	NA	intron (ENSMUST00000077871.13, intron 1 of 21)	NA	19069	ENSMUST00000219397.1
ID60655	chr1	44441321	44441945	+	482.3	NA	Intergenic	NA	22598	ENSMUST00000186385.1
ID55103	chr9	33811108	33811862	+	482.3	NA	Intergenic	NA	-49718	ENSMUST00000215702.1
ID34780	chr5	119073970	119074595	+	482.3	NA	Intergenic	NA	-33952	ENSMUST00000190550.1	73477	Mm.410863	NR_040693	ENSMUSG00000100573	1700081H04Rik	-	RIKEN cDNA 1700081H04 gene	ncRNA
ID74625	chr17	31913776	31914400	+	481.9	NA	Intergenic	NA	-36461	ENSMUST00000171455.1
ID31185	chr9	37233803	37235275	+	481.9	NA	exon (ENSMUST00000162018.1, exon 1 of 6)	NA	615	ENSMUST00000162018.1
ID10867	chr6	50975252	50976005	+	481.9	NA	Intergenic	NA	8360	ENSMUST00000203677.1
ID4842	chr5	34110801	34111712	+	481.5	NA	intron (ENSMUST00000202638.3, intron 11 of 24)	NA	-5437	ENSMUST00000202076.1
ID54697	chr18	72904824	72905448	+	481.5	NA	Intergenic	NA	-5149	ENSMUST00000116985.1
ID469	chr10	79678864	79679668	+	481.1	NA	Intergenic	NA	-2929	ENSMUST00000020550.12	216150	Mm.21981	NM_177613	ENSMUSG00000020307	Cdc34	AI327276|UBE2R1	cell division cycle 34	protein-coding
ID41332	chr15	37575165	37576330	+	481.1	NA	intron (ENSMUST00000148652.8, intron 3 of 5)	NA	-13917	ENSMUST00000228636.1
ID1844	chr8	72135692	72136448	+	480.8	NA	intron (ENSMUST00000003575.9, intron 1 of 7)	NA	811	ENSMUST00000003575.9	326618	Mm.295124	NM_001001491	ENSMUSG00000031799	Tpm4	2610528G24Rik|Tpm4.2|Tpm4.2cy	tropomyosin 4	protein-coding
ID63578	chr6	55697420	55698044	+	480.8	NA	Intergenic	NA	13161	ENSMUST00000203099.1	100041339	Mm.403680	NR_046071	ENSMUSG00000108063	Gm3279	-	predicted gene 3279	ncRNA
ID18363	chr14	60837041	60837665	+	480.8	NA	intron (ENSMUST00000225506.1, intron 14 of 15)	NA	52715	ENSMUST00000223709.1
ID33434	chr7	28491063	28491842	+	480.4	NA	intron (ENSMUST00000040531.8, intron 1 of 12)	NA	-1098	ENSMUST00000190841.1
ID58235	chr5	7834677	7835301	+	480.4	NA	intron (ENSMUST00000198825.1, intron 2 of 5)	NA	-22119	ENSMUST00000118633.1
ID50573	chr5	21125005	21126008	+	480.4	NA	TTS (ENSMUST00000199036.1)	NA	1489	ENSMUST00000199036.1
ID38612	chr15	11709450	11710216	+	480	NA	Intergenic	NA	-6130	ENSMUST00000228108.1
ID70413	chr2	36896686	36897435	+	479.6	NA	Intergenic	NA	-4124	ENSMUST00000217215.2
ID11776	chr13	74393118	74393742	+	479.2	NA	Intergenic	NA	-2594	ENSMUST00000223163.2
ID10765	chr6	55047895	55048519	+	479.2	NA	intron (ENSMUST00000003572.9, intron 3 of 16)	NA	144	ENSMUST00000205258.1
ID72313	chr2	110050383	110051007	+	479.2	NA	promoter-TSS (ENSMUST00000123633.1)	NA	-216	ENSMUST00000123633.1	75517	Mm.363927	NR_040508	ENSMUSG00000086186	Ccdc34os	1700024P03Rik	coiled-coil domain containing 34, opposite strand	ncRNA
ID329	chr2	104317745	104318494	+	479.2	NA	intron (ENSMUST00000089726.9, intron 1 of 20)	NA	26545	ENSMUST00000120886.1
ID69402	chr16	24215389	24216013	+	478.8	NA	Intergenic	NA	-177649	ENSMUST00000038053.12	210126	Mm.209385	NM_178665	ENSMUSG00000033306	Lpp	9430020K16Rik|AA959454|AU024130|B130055L10Rik|C79715|D630048H16	LIM domain containing preferred translocation partner in lipoma	protein-coding
ID75215	chr15	66262927	66264063	+	478.4	NA	intron (ENSMUST00000070256.8, intron 1 of 14)	NA	22556	ENSMUST00000183633.1
ID54663	chr3	51382906	51383531	+	478.4	NA	intron (ENSMUST00000195545.1, intron 2 of 2)	NA	5142	ENSMUST00000195545.1
ID56015	chr6	126158063	126158687	+	478.4	NA	intron (ENSMUST00000050484.8, intron 1 of 1)	NA	6585	ENSMUST00000204542.2	18205	Mm.267570	NM_008742	ENSMUSG00000049107	Ntf3	AI316846|AI835689|HDNF|NGF-2|Nt3|Ntf-3	neurotrophin 3	protein-coding
ID76373	chr17	23956833	23957582	+	478.4	NA	Intergenic	NA	-2288	ENSMUST00000024939.1	638345	Mm.46428	NM_001077421	ENSMUSG00000024125	Sbpl	2310068J22Rik	spermine binding protein-like	protein-coding
ID33536	chr8	79059932	79060684	+	478.4	NA	exon (ENSMUST00000098614.8, exon 2 of 15)	NA	31721	ENSMUST00000119254.7	622675	Mm.48724	NM_178267	ENSMUSG00000071064	Zfp827	2810449M09Rik|D630040G17Rik|Znf827	zinc finger protein 827	protein-coding
ID31776	chr8	108517510	108518259	+	478.4	NA	intron (ENSMUST00000220518.1, intron 4 of 15)	NA	19063	ENSMUST00000210837.1
ID70426	chr1	127239506	127240130	+	478	NA	intron (ENSMUST00000189427.6, intron 1 of 7)	NA	-2273	ENSMUST00000191635.1
ID16598	chr5	107745386	107746010	+	478	NA	exon (ENSMUST00000112642.7, exon 18 of 18)	NA	19300	ENSMUST00000162148.1
ID68777	chr12	49284154	49285058	+	477.6	NA	Intergenic	NA	-39337	ENSMUST00000219860.1
ID18830	chr10	123621094	123622277	+	477.6	NA	intron (ENSMUST00000050756.7, intron 3 of 5)	NA	38097	ENSMUST00000220109.1
ID46148	chr5	36826683	36827434	+	477.2	NA	intron (ENSMUST00000031002.9, intron 3 of 18)	NA	3595	ENSMUST00000031002.9	17160	Mm.761	NM_008550	ENSMUSG00000029119	Man2b2	mKIAA0935	mannosidase 2, alpha B2	protein-coding
ID49847	chr15	81758993	81759617	+	477.2	NA	intron (ENSMUST00000109554.1, intron 1 of 22)	NA	14457	ENSMUST00000109554.1	20286	Mm.432075	NM_001081016	ENSMUSG00000022390	Zc3h7b	Gm627|Scrg3|Zc2h7b|mKIAA1031	zinc finger CCCH type containing 7B	protein-coding
ID5759	chr10	77216586	77217210	+	477.2	NA	Intergenic	NA	-42320	ENSMUST00000020493.8	80294	Mm.203556	NM_030262	ENSMUSG00000020260	Pofut2	2310011G23Rik|AI256847|BC003494|C21orf80|FUT13	protein O-fucosyltransferase 2	protein-coding
ID16229	chr16	78105358	78105982	+	477.2	NA	Intergenic	NA	54953	ENSMUST00000175018.1
ID5427	chr4	106948636	106949260	+	477.2	NA	intron (ENSMUST00000141963.7, intron 1 of 13)	NA	-6911	ENSMUST00000124936.7
ID25294	chr12	43987534	43988158	+	477.2	NA	Intergenic	NA	-26749	ENSMUST00000219678.1
ID48500	chr12	31119988	31120612	+	477.2	NA	Intergenic	NA	-19654	ENSMUST00000219793.1
ID38819	chr5	10522827	10523579	+	477.2	NA	Intergenic	NA	-14082	ENSMUST00000163248.1
ID66003	chr4	130356735	130357359	+	476.8	NA	intron (ENSMUST00000167964.2, intron 1 of 1)	NA	2869	ENSMUST00000167964.2
ID17039	chr15	41080110	41080861	+	476.8	NA	intron (ENSMUST00000053467.4, intron 5 of 7)	NA	-93216	ENSMUST00000060066.4
ID67998	chr15	32931066	32931690	+	476.8	NA	intron (ENSMUST00000022871.6, intron 1 of 4)	NA	10655	ENSMUST00000022871.6	15529	Mm.234266	NM_008304	ENSMUSG00000022261	Sdc2	4833414L08Rik|AA960457|Hspg1|Synd2|syndecan-2	syndecan 2	protein-coding
ID61335	chr3	56089574	56090396	+	476	NA	intron (ENSMUST00000029374.7, intron 2 of 57)	NA	36174	ENSMUST00000197736.1
ID39487	chr4	127517137	127517761	+	476	NA	Intergenic	NA	-14173	ENSMUST00000156401.1
ID60255	chr14	72298873	72300340	+	475.7	NA	Intergenic	NA	-103910	ENSMUST00000228357.1
ID9983	chr17	49687465	49688089	+	475.7	NA	intron (ENSMUST00000162854.1, intron 6 of 22)	NA	-26333	ENSMUST00000160049.7
ID7428	chr3	96851207	96851831	+	474.9	NA	exon (ENSMUST00000107069.7, exon 3 of 9)	NA	18293	ENSMUST00000128789.1
ID15527	chr17	33509277	33509901	+	474.9	NA	Intergenic	NA	-14615	ENSMUST00000087623.12	224697	Mm.29304	NM_172619	ENSMUSG00000024299	Adamts10	9430006O18|AW045948|Adam-ts10|Adamts-10|Znmp	a disintegrin-like and metallopeptidase (reprolysin type) with thrombospondin type 1 motif, 10	protein-coding
ID75559	chr16	10605009	10605634	+	474.5	NA	intron (ENSMUST00000115823.1, intron 1 of 14)	NA	4770	ENSMUST00000115823.1
ID6195	chr1	185720523	185721272	+	474.5	NA	Intergenic	NA	-23906	ENSMUST00000195210.1
ID37886	chr5	131378672	131379423	+	474.5	NA	Intergenic	NA	35671	ENSMUST00000198696.1	545809	Mm.357553	XR_377120	ENSMUSG00000105387	Gm29681	-	predicted gene, 29681	unknown
ID74335	chr12	80567643	80569057	+	473.7	NA	intron (ENSMUST00000218943.1, intron 2 of 15)	NA	-15766	ENSMUST00000218648.1
ID56826	chr6	72052422	72053046	+	473.7	NA	Intergenic	NA	-10206	ENSMUST00000206867.1	330350	Mm.246787	NR_046180	ENSMUSG00000108356	9130221F21Rik	9130221F21	RIKEN cDNA 9130221F21 gene	ncRNA
ID3869	chr3	137425895	137426519	+	473.7	NA	intron (ENSMUST00000122064.7, intron 10 of 11)	NA	85033	ENSMUST00000197511.1	59308	Mm.27343	NM_016885	ENSMUSG00000054690	Emcn	0610012K22Rik|AI315669|Muc14	endomucin	protein-coding
ID43843	chr2	8432224	8432848	+	473.3	NA	Intergenic	NA	39848	ENSMUST00000157949.1
ID4624	chr11	114561545	114562296	+	472.9	NA	Intergenic	NA	-102688	ENSMUST00000120766.1
ID32846	chr3	102191901	102192525	+	472.9	NA	intron (ENSMUST00000168312.7, intron 2 of 7)	NA	5692	ENSMUST00000159586.1
ID56937	chr6	143972714	143973338	+	472.9	NA	intron (ENSMUST00000077160.11, intron 6 of 13)	NA	17841	ENSMUST00000204049.1
ID45542	chr10	122814866	122815490	+	472.9	NA	intron (ENSMUST00000161487.7, intron 4 of 8)	NA	3731	ENSMUST00000161371.1
ID24237	chr18	35968802	35969552	+	472.5	NA	intron (ENSMUST00000176472.7, intron 1 of 14)	NA	4072	ENSMUST00000175734.1
ID51727	chr14	72596625	72597250	+	472.1	NA	intron (ENSMUST00000089017.11, intron 4 of 25)	NA	6025	ENSMUST00000162825.7	319448	Mm.205421	NM_207636	ENSMUSG00000033487	Fndc3a	1700094E19Rik|D14Ertd453e|F730017H24Rik|Fndc3|sys	fibronectin type III domain containing 3A	protein-coding
ID36343	chr2	142358977	142359601	+	472.1	NA	intron (ENSMUST00000078027.11, intron 16 of 17)	NA	-22699	ENSMUST00000158693.1
ID1448	chr18	89563395	89564145	+	472.1	NA	intron (ENSMUST00000097495.3, intron 2 of 7)	NA	-3701	ENSMUST00000160328.1
ID55269	chr2	24470790	24471540	+	471.7	NA	TTS (ENSMUST00000152614.1)	NA	3932	ENSMUST00000149294.7
ID32271	chr8	89793912	89794536	+	471.3	NA	Intergenic	NA	-126920	ENSMUST00000158258.1
ID75437	chr9	10270836	10271461	+	471.3	NA	intron (ENSMUST00000160216.7, intron 3 of 24)	NA	19439	ENSMUST00000178287.1
ID35972	chr9	107390964	107391593	+	471.3	NA	Intergenic	NA	-8334	ENSMUST00000010210.12	56808	Mm.273084	NM_020263	ENSMUSG00000010066	Cacna2d2	Cacna2d|a2d2|du|mKIAA0558|td|torpid	calcium channel, voltage-dependent, alpha 2/delta subunit 2	protein-coding
ID59676	chr12	16375449	16376073	+	471.3	NA	Intergenic	NA	-143534	ENSMUST00000220475.1
ID63499	chr15	37337485	37338418	+	471.3	NA	intron (ENSMUST00000161933.1, intron 5 of 8)	NA	2214	ENSMUST00000159221.1
ID71059	chr7	45189460	45190363	+	471.3	NA	intron (ENSMUST00000121017.4, intron 10 of 19)	NA	155	ENSMUST00000211277.1
ID47086	chr3	113794706	113795330	+	471.3	NA	Intergenic	NA	-59718	ENSMUST00000197877.1
ID36574	chr3	78533815	78534440	+	470.9	NA	Intergenic	NA	-45490	ENSMUST00000117905.1
ID25764	chr9	97586315	97587813	+	470.9	NA	intron (ENSMUST00000162295.1, intron 2 of 16)	NA	-147437	ENSMUST00000104020.1
ID14297	chr1	152440863	152441487	+	470.9	NA	intron (ENSMUST00000127586.7, intron 1 of 13)	NA	-33650	ENSMUST00000121610.1
ID24172	chr2	70603546	70604170	+	470.6	NA	Intergenic	NA	15018	ENSMUST00000153501.1
ID4216	chr5	44079035	44079785	+	470.6	NA	intron (ENSMUST00000196003.1, intron 1 of 1)	NA	10123	ENSMUST00000197140.1
ID73489	chr6	21985858	21986482	+	470.2	NA	promoter-TSS (ENSMUST00000115382.7)	NA	226	ENSMUST00000153922.7
ID15064	chrX	92925702	92926875	+	470.2	NA	Intergenic	NA	43837	ENSMUST00000158038.1
ID16508	chr16	23783874	23784498	+	470.2	NA	Intergenic	NA	-65431	ENSMUST00000120629.1
ID71378	chr10	70134084	70134838	+	470.2	NA	intron (ENSMUST00000147545.7, intron 1 of 8)	NA	37340	ENSMUST00000147545.7	76551	Mm.281741	NM_001111121	ENSMUSG00000048701	Ccdc6	2810012H18Rik|AA536681|AA960498|AW061011	coiled-coil domain containing 6	protein-coding
ID55543	chr3	123497323	123498101	+	469.8	NA	intron (ENSMUST00000029603.9, intron 9 of 10)	NA	10354	ENSMUST00000174989.1	100306957	Mm.260791	NR_028573	ENSMUSG00000092730	Snora24	ACA24	small nucleolar RNA, H/ACA box 24	snoRNA
ID8542	chr4	40430265	40430889	+	469.8	NA	Intergenic	NA	28456	ENSMUST00000158960.1
ID59683	chr11	49837365	49837989	+	469.4	NA	intron (ENSMUST00000020629.4, intron 18 of 18)	NA	-9074	ENSMUST00000164643.7	26420	Mm.68933	NM_016961	ENSMUSG00000020366	Mapk9	AI851083|JNK2|Prkm9|p54aSAPK	mitogen-activated protein kinase 9	protein-coding
ID7855	chr13	69979255	69980624	+	469.4	NA	Intergenic	NA	20106	ENSMUST00000220972.1
ID462	chr8	95266695	95267319	+	469.4	NA	intron (ENSMUST00000121162.2, intron 6 of 20)	NA	14583	ENSMUST00000120044.8	333329	Mm.484049	NM_145601	ENSMUSG00000031789	Cngb1	Cngb1b|Garp2|Gm1959	cyclic nucleotide gated channel beta 1	protein-coding
ID72830	chr4	126145981	126147018	+	468.6	NA	intron (ENSMUST00000122969.1, intron 1 of 1)	NA	520	ENSMUST00000122969.1
ID37822	chr4	118606540	118607164	+	468.6	NA	intron (ENSMUST00000081921.6, intron 4 of 21)	NA	13553	ENSMUST00000081921.6	68625	Mm.256495	NM_026789	ENSMUSG00000028730	Cfap57	1110020C03Rik|AV009650|C130004B06Rik|Gm1363|Wdr65	cilia and flagella associated protein 57	protein-coding
ID73909	chr18	38131470	38132978	+	468.6	NA	Intergenic	NA	70939	ENSMUST00000161701.2	75599	Mm.36560	NM_029357	ENSMUSG00000051375	Pcdh1	2010005A06Rik|AI585920	protocadherin 1	protein-coding
ID23798	chr16	35658793	35660301	+	468.2	NA	exon (ENSMUST00000149097.1, exon 1 of 2)	NA	112	ENSMUST00000149097.1
ID7278	chr7	78835500	78836125	+	468.2	NA	intron (ENSMUST00000032839.12, intron 3 of 4)	NA	-1624	ENSMUST00000138062.2
ID61842	chr4	139870985	139871745	+	468.2	NA	Intergenic	NA	-37837	ENSMUST00000030508.13	18509	Mm.218760	NM_011039	ENSMUSG00000028736	Pax7	Pax-7	paired box 7	protein-coding
ID65720	chr18	31267737	31268361	+	467.8	NA	intron (ENSMUST00000082070.12, intron 1 of 3)	NA	49062	ENSMUST00000139924.1
ID38964	chr3	68956834	68957458	+	467.8	NA	intron (ENSMUST00000169064.7, intron 8 of 19)	NA	16599	ENSMUST00000176754.1
ID51038	chr12	34774911	34775535	+	467.8	NA	intron (ENSMUST00000211632.1, intron 3 of 4)	NA	99605	ENSMUST00000061679.2
ID71696	chr7	28848868	28849492	+	467.8	NA	Intergenic	NA	8174	ENSMUST00000137468.1
ID40438	chr14	50789762	50790386	+	467.8	NA	intron (ENSMUST00000095932.4, intron 3 of 3)	NA	2258	ENSMUST00000226991.1
ID70297	chr11	16536186	16536810	+	467.4	NA	Intergenic	NA	21965	ENSMUST00000120718.1
ID14211	chr16	47068337	47068961	+	467.4	NA	Intergenic	NA	-5549	ENSMUST00000117218.1
ID5090	chr9	52756255	52757388	+	467.4	NA	promoter-TSS (ENSMUST00000175224.1)	NA	-87	ENSMUST00000175224.1
ID55772	chr13	99009667	99010416	+	467	NA	intron (ENSMUST00000223781.1, intron 1 of 1)	NA	2942	ENSMUST00000223781.1
ID70847	chr14	29827336	29827960	+	466.6	NA	intron (ENSMUST00000224736.1, intron 1 of 2)	NA	24696	ENSMUST00000223916.1
ID40988	chr12	64971772	64972397	+	466.6	NA	intron (ENSMUST00000221836.1, intron 2 of 5)	NA	6028	ENSMUST00000221836.1
ID38280	chr1	90238042	90238666	+	466.6	NA	Intergenic	NA	-9828	ENSMUST00000195172.1
ID59077	chr3	31112884	31113635	+	466.6	NA	intron (ENSMUST00000118470.7, intron 3 of 6)	NA	16426	ENSMUST00000118204.1
ID3943	chr15	66700665	66701289	+	466.2	NA	promoter-TSS (ENSMUST00000167512.1)	NA	-302	ENSMUST00000167512.1
ID8574	chrX	95033855	95034479	+	466.2	NA	Intergenic	NA	-7485	ENSMUST00000096367.4	270624	Mm.115205	NM_178753	ENSMUSG00000071722	Spin4	9630042H07Rik	spindlin family, member 4	protein-coding
ID13874	chr10	32677084	32678478	+	465.8	NA	intron (ENSMUST00000219306.1, intron 1 of 1)	NA	-38295	ENSMUST00000220196.1
ID16567	chr14	118989129	118989753	+	465.5	NA	intron (ENSMUST00000156203.7, intron 38 of 38)	NA	-5681	ENSMUST00000227218.1
ID52654	chr1	183198777	183199526	+	465.1	NA	intron (ENSMUST00000195372.1, intron 1 of 8)	NA	7265	ENSMUST00000195236.1
ID69202	chr5	76402639	76403263	+	465.1	NA	Intergenic	NA	-7403	ENSMUST00000201954.1
ID10995	chr4	119994338	119996468	+	465.1	NA	intron (ENSMUST00000143837.1, intron 1 of 1)	NA	-37363	ENSMUST00000227491.1
ID15717	chr14	58765855	58766479	+	464.7	NA	Intergenic	NA	113148	ENSMUST00000183285.1
ID1727	chr18	54140693	54141317	+	464.7	NA	Intergenic	NA	156684	ENSMUST00000091897.2
ID14563	chr12	51631913	51632797	+	464.7	NA	intron (ENSMUST00000169503.3, intron 7 of 15)	NA	11443	ENSMUST00000218212.1
ID12194	chr10	115457550	115458174	+	464.7	NA	TTS (ENSMUST00000144732.1)	NA	1137	ENSMUST00000173619.1
ID27389	chr5	86783770	86784394	+	464.7	NA	intron (ENSMUST00000198859.1, intron 2 of 4)	NA	-1049	ENSMUST00000196789.1
ID13968	chr7	40784037	40784661	+	463.5	NA	Intergenic	NA	36761	ENSMUST00000206420.1
ID41441	chr16	30765140	30766439	+	463.5	NA	Intergenic	NA	-48373	ENSMUST00000179690.1
ID46714	chr5	134806902	134808732	+	463.5	NA	intron (ENSMUST00000200700.1, intron 3 of 4)	NA	-60494	ENSMUST00000015138.12	13717	Mm.275320	NM_007925	ENSMUSG00000029675	Eln	AI385707|AI480567|E030024M20Rik	elastin	protein-coding
ID3772	chr11	30167338	30167962	+	463.1	NA	intron (ENSMUST00000124231.1, intron 2 of 30)	NA	30607	ENSMUST00000102838.9	20742	Mm.123110	NM_009260	ENSMUSG00000020315	Sptbn1	9930031C03Rik|AL033301|SPTB2|Spnb-2|Spnb2|elf1|elf3|mKIAA4049	spectrin beta, non-erythrocytic 1	protein-coding
ID56212	chr5	13623548	13624172	+	462.7	NA	Intergenic	NA	-6045	ENSMUST00000197524.1
ID56386	chr8	18753458	18754208	+	462.7	NA	intron (ENSMUST00000039412.14, intron 12 of 13)	NA	-12271	ENSMUST00000033846.6	11601	Mm.439874	NM_007426	ENSMUSG00000031465	Angpt2	Agpt2|Ang-2|Ang2	angiopoietin 2	protein-coding
ID12743	chr4	23333200	23333825	+	462.7	NA	intron (ENSMUST00000131639.1, intron 1 of 4)	NA	72728	ENSMUST00000131639.1
ID60700	chr3	3101203	3101827	+	462.3	NA	Intergenic	NA	-73758	ENSMUST00000184213.1
ID3021	chr9	74226210	74226834	+	462.3	NA	intron (ENSMUST00000055879.8, intron 18 of 19)	NA	-47612	ENSMUST00000149439.1
ID19479	chr5	89783501	89784125	+	462.3	NA	intron (ENSMUST00000163159.7, intron 3 of 21)	NA	-45058	ENSMUST00000103987.1
ID21786	chr8	129045226	129046099	+	461.9	NA	exon (ENSMUST00000108747.2, exon 6 of 6)	NA	19826	ENSMUST00000125112.7
ID53730	chr17	75080554	75081179	+	461.9	NA	intron (ENSMUST00000001927.11, intron 3 of 33)	NA	74572	ENSMUST00000146839.1
ID29728	chr11	65679140	65679764	+	461.9	NA	Intergenic	NA	17562	ENSMUST00000140740.1
ID32555	chr17	56585465	56586089	+	461.5	NA	intron (ENSMUST00000182031.1, intron 1 of 4)	NA	718	ENSMUST00000095224.10	224903	Mm.255066	NM_001163300	ENSMUSG00000071054	Safb	3110021E02Rik|5330423C17Rik|AU018122|D18386|E130307D12|HAP|HET|SAF-B1|SAFB1	scaffold attachment factor B	protein-coding
ID71375	chr1	113437994	113438618	+	461.5	NA	Intergenic	NA	127677	ENSMUST00000186856.1
ID47827	chr3	92768213	92768837	+	461.1	NA	Intergenic	NA	-3460	ENSMUST00000051521.4	67718	Mm.23784	NM_026335	ENSMUSG00000049593	Lce1h	2310066F03Rik|AI426284|Sprrl9	late cornified envelope 1H	protein-coding
ID8910	chr3	96198108	96198732	+	461.1	NA	promoter-TSS (ENSMUST00000107099.7)	NA	69	ENSMUST00000107099.7	69168	Mm.104531	NM_026975	ENSMUSG00000015943	Bola1	1810037G04Rik	bolA-like 1 (E. coli)	protein-coding
ID11145	chr8	93704518	93705142	+	461.1	NA	Intergenic	NA	15145	ENSMUST00000212801.1
ID66875	chr2	112752110	112753009	+	461.1	NA	intron (ENSMUST00000091818.5, intron 58 of 103)	NA	-96011	ENSMUST00000208574.1
ID30546	chr4	95391517	95392314	+	461.1	NA	Intergenic	NA	10875	ENSMUST00000187014.1
ID72694	chr9	10821320	10821944	+	460.7	NA	intron (ENSMUST00000160216.7, intron 1 of 24)	NA	-82713	ENSMUST00000210677.1
ID49257	chr15	103387549	103388173	+	460.7	NA	Intergenic	NA	9790	ENSMUST00000193409.1
ID56517	chr19	23451888	23452512	+	460.7	NA	Intergenic	NA	-3878	ENSMUST00000036069.6	71738	Mm.50841	NM_174857	ENSMUSG00000033207	Mamdc2	1200015L10Rik|AI591564|mamcan	MAM domain containing 2	protein-coding
ID10510	chr9	92290571	92291195	+	460.7	NA	promoter-TSS (ENSMUST00000156772.1)	NA	64	ENSMUST00000156772.1
ID68594	chr8	126869011	126869995	+	460.7	NA	intron (ENSMUST00000212639.1, intron 1 of 4)	NA	6935	ENSMUST00000212406.1
ID20438	chr12	20763323	20764074	+	460	NA	Intergenic	NA	41010	ENSMUST00000185966.1
ID11552	chr11	38219480	38220484	+	460	NA	exon (ENSMUST00000120104.1, exon 1 of 1)	NA	913	ENSMUST00000120104.1
ID32794	chr6	147682424	147683173	+	460	NA	Intergenic	NA	-7443	ENSMUST00000152737.1	100039727	Mm.396220	NR_033636	ENSMUSG00000085077	1700049E15Rik	Gm15761|OTTMUSG00000026044	RIKEN cDNA 1700049E15 gene	ncRNA
ID42458	chr8	103953633	103954257	+	459.2	NA	Intergenic	NA	-117204	ENSMUST00000211125.1
ID41566	chr3	88127383	88128007	+	459.2	NA	Intergenic	NA	-14677	ENSMUST00000001455.12	17261	Mm.28184	NM_133665	ENSMUSG00000001419	Mef2d	C80750	myocyte enhancer factor 2D	protein-coding
ID487	chr10	73380932	73381681	+	458.8	NA	intron (ENSMUST00000156999.1, intron 1 of 1)	NA	-5273	ENSMUST00000218804.1
ID2820	chr11	8497724	8499775	+	458.8	NA	intron (ENSMUST00000020695.12, intron 16 of 30)	NA	-30074	ENSMUST00000129074.1
ID64234	chr8	88998624	88999374	+	458.8	NA	Intergenic	NA	-25736	ENSMUST00000183771.1	102465899		NR_106190	ENSMUSG00000099078	Mir8110	Gm27571|mmu-mir-8110	microRNA 8110	ncRNA
ID31388	chr5	16645179	16645803	+	458.4	NA	Intergenic	NA	39769	ENSMUST00000200612.1
ID71501	chr5	114743586	114744361	+	458.4	NA	promoter-TSS (ENSMUST00000146044.7)	NA	-105	ENSMUST00000146044.7
ID12317	chr14	51686563	51688111	+	458	NA	Intergenic	NA	-5272	ENSMUST00000171742.1
ID63786	chr4	24708213	24708837	+	458	NA	intron (ENSMUST00000084781.5, intron 4 of 9)	NA	-33098	ENSMUST00000144062.1
ID9643	chr1	135431292	135431916	+	458	NA	Intergenic	NA	-1105	ENSMUST00000041023.13	226432	Mm.271642	NM_153774	ENSMUSG00000041879	Ipo9	0710008K06Rik|AI845704|C78347|Imp9|Ranbp9|mKIAA1192	importin 9	protein-coding
ID40390	chr15	78824840	78825464	+	458	NA	Intergenic	NA	-17495	ENSMUST00000059619.1	104445	Mm.307488	NM_027219	ENSMUSG00000049521	Cdc42ep1	1810058K22Rik|AA980734|Borg5|CEP1|MSE55	CDC42 effector protein (Rho GTPase binding) 1	protein-coding
ID35844	chr2	67258423	67259047	+	458	NA	Intergenic	NA	-64000	ENSMUST00000147939.1
ID23524	chr10	75297687	75298573	+	458	NA	intron (ENSMUST00000040105.7, intron 13 of 15)	NA	-5490	ENSMUST00000218644.1
ID73471	chrX	95539742	95540513	+	457.6	NA	intron (ENSMUST00000134899.2, intron 2 of 3)	NA	17860	ENSMUST00000134899.2
ID40286	chr12	82115666	82116291	+	457.6	NA	Intergenic	NA	-34490	ENSMUST00000082780.1
ID45165	chr12	88898789	88899413	+	457.6	NA	intron (ENSMUST00000167734.7, intron 4 of 7)	NA	-54289	ENSMUST00000170533.1
ID60803	chr3	8901059	8901815	+	457.6	NA	intron (ENSMUST00000042148.5, intron 1 of 2)	NA	-18867	ENSMUST00000122299.1
ID52558	chr11	75352001	75352882	+	457.6	NA	intron (ENSMUST00000044530.2, intron 2 of 10)	NA	3946	ENSMUST00000157055.1
ID43982	chr1	150452035	150452659	+	457.6	NA	exon (ENSMUST00000162367.7, exon 8 of 12)	NA	3476	ENSMUST00000130779.1
ID765	chr2	117517533	117518158	+	457.2	NA	Intergenic	NA	-100148	ENSMUST00000138372.1	102634513	Mm.461722	XR_374899	ENSMUSG00000085681	Gm13982	OTTMUSG00000015230	predicted gene 13982	ncRNA
ID69268	chr15	61889019	61889643	+	457.2	NA	Intergenic	NA	93971	ENSMUST00000192740.1
ID58303	chr9	9246140	9246765	+	456.8	NA	intron (ENSMUST00000189204.1, intron 2 of 3)	NA	-7351	ENSMUST00000182617.1
ID55516	chr2	166861216	166861965	+	456.4	NA	exon (ENSMUST00000099078.9, exon 19 of 39)	NA	33933	ENSMUST00000144847.2
ID53806	chr7	67827168	67828297	+	456.4	NA	intron (ENSMUST00000208898.1, intron 2 of 2)	NA	8482	ENSMUST00000208898.1
ID5783	chr13	25769051	25769675	+	456.4	NA	Intergenic	NA	-88220	ENSMUST00000121436.1
ID35826	chr8	83902301	83902925	+	456.4	NA	intron (ENSMUST00000152978.7, intron 1 of 22)	NA	1878	ENSMUST00000152978.7
ID27873	chr6	73279642	73280267	+	456.4	NA	Intergenic	NA	19594	ENSMUST00000173409.1
ID66845	chr9	35151764	35152388	+	456	NA	intron (ENSMUST00000119847.1, intron 2 of 6)	NA	7440	ENSMUST00000157431.1
ID458	chr19	14537025	14537649	+	455.6	NA	intron (ENSMUST00000052011.13, intron 6 of 19)	NA	60646	ENSMUST00000052011.13	21888	Mm.103638	NM_011600	ENSMUSG00000024642	Tle4	5730411M05Rik|AA792082|Bce-1|Bce1|ESTM13|ESTM14|Grg4|X83332|X83333|grg-4	transducin-like enhancer of split 4	protein-coding
ID16838	chr17	94360200	94360824	+	455.6	NA	Intergenic	NA	-31649	ENSMUST00000104245.1
ID5134	chr11	105924069	105924693	+	455.6	NA	TTS (ENSMUST00000146162.7)	NA	11796	ENSMUST00000146607.1
ID4429	chr1	162625168	162625667	+	455.6	NA	Intergenic	NA	3650	ENSMUST00000066241.6
ID8150	chr3	96952207	96952831	+	455.2	NA	intron (ENSMUST00000199597.1, intron 1 of 3)	NA	-26499	ENSMUST00000062944.6	14616	Mm.258183	NM_008123	ENSMUSG00000049908	Gja8	Aey5|Cnx50|Cx50|Lop10	gap junction protein, alpha 8	protein-coding
ID1970	chr9	27716811	27717435	+	455.2	NA	Intergenic	NA	-73652	ENSMUST00000134002.1
ID44101	chr5	129098069	129098855	+	454.9	NA	exon (ENSMUST00000155590.1, exon 2 of 2)	NA	1705	ENSMUST00000155590.1
ID63000	chr11	84861659	84862283	+	454.9	NA	intron (ENSMUST00000168434.7, intron 3 of 13)	NA	-1312	ENSMUST00000165459.1
ID76357	chr19	47457392	47459597	+	454.9	NA	intron (ENSMUST00000081619.8, intron 1 of 14)	NA	5917	ENSMUST00000111800.2	14218	Mm.127560	NM_008018	ENSMUSG00000053617	Sh3pxd2a	2310014D11Rik|AA589508|AI256723|AI413738|C230050L11|EG329070|Fish|Gm5098|Sh3md1|TSK5|Tks5	SH3 and PX domains 2A	protein-coding
ID38055	chr18	8342845	8343594	+	454.9	NA	Intergenic	NA	-350858	ENSMUST00000171469.1
ID32026	chr2	109923847	109924600	+	454.9	NA	intron (ENSMUST00000111037.2, intron 1 of 16)	NA	6576	ENSMUST00000111037.2
ID11599	chr10	61526367	61526991	+	454.9	NA	intron (ENSMUST00000049242.8, intron 2 of 4)	NA	-16094	ENSMUST00000219782.1
ID68413	chr10	25727172	25728801	+	454.5	NA	Intergenic	NA	-20043	ENSMUST00000217933.1
ID69406	chr8	40291983	40292608	+	454.5	NA	intron (ENSMUST00000118639.1, intron 1 of 2)	NA	-5342	ENSMUST00000034014.13	80857	Mm.425526	NM_030610	ENSMUSG00000031603	Fgf20	-	fibroblast growth factor 20	protein-coding
ID21985	chr4	150517989	150518738	+	454.5	NA	intron (ENSMUST00000105682.8, intron 10 of 22)	NA	29970	ENSMUST00000105680.8	68703	Mm.291274	NM_001085492	ENSMUSG00000039852	Rere	1110033A15Rik|AI414665|ARG|ARP|ATN1L|AW742570|Atr2|DNB1|eye<m03Jus>|eyes3|mKIAA0458	arginine glutamic acid dipeptide (RE) repeats	protein-coding
ID67186	chr10	67687214	67687838	+	454.5	NA	Intergenic	NA	-20312	ENSMUST00000219743.1
ID59535	chr15	77764424	77765177	+	454.1	NA	TTS (ENSMUST00000139729.1)	NA	2390	ENSMUST00000139729.1
ID46267	chr2	75364147	75364772	+	453.7	NA	Intergenic	NA	-15754	ENSMUST00000193407.1
ID47740	chr9	41651376	41652129	+	453.7	NA	promoter-TSS (ENSMUST00000217362.1)	NA	-141	ENSMUST00000217362.1
ID57944	chr12	28537008	28537632	+	453.3	NA	intron (ENSMUST00000189735.6, intron 2 of 8)	NA	11017	ENSMUST00000189735.6	68511	Mm.310284	NM_001177964	ENSMUSG00000020633	Dcdc2c	1110015M06Rik	doublecortin domain containing 2C	protein-coding
ID6789	chr1	120835348	120836285	+	453.3	NA	intron (ENSMUST00000189213.1, intron 2 of 2)	NA	-10360	ENSMUST00000068143.8
ID73624	chr8	122509463	122510501	+	453.3	NA	intron (ENSMUST00000067252.13, intron 2 of 50)	NA	-10097	ENSMUST00000128383.7
ID59520	chr1	38787645	38788269	+	453.3	NA	Intergenic	NA	20773	ENSMUST00000192930.1
ID17103	chr15	58873461	58874240	+	452.9	NA	exon (ENSMUST00000036937.8, exon 1 of 1)	NA	1176	ENSMUST00000036937.8	68260	Mm.278805	NM_026642	ENSMUSG00000037085	Trmt12	4632406N01Rik|AI449275|Tyw2	tRNA methyltranferase 12	protein-coding
ID45525	chr1	127254507	127255132	+	452.9	NA	intron (ENSMUST00000190921.1, intron 2 of 10)	NA	12728	ENSMUST00000191635.1
ID42671	chr6	40052108	40052732	+	452.5	NA	intron (ENSMUST00000180886.1, intron 2 of 3)	NA	25526	ENSMUST00000194958.1
ID56049	chr10	74354600	74355225	+	452.1	NA	promoter-TSS (ENSMUST00000194315.1)	NA	-947	ENSMUST00000194315.1
ID69623	chr16	3952535	3953159	+	452.1	NA	intron (ENSMUST00000180200.7, intron 9 of 14)	NA	11360	ENSMUST00000163478.2
ID16289	chr12	29022017	29022768	+	451.7	NA	intron (ENSMUST00000221643.1, intron 1 of 2)	NA	12902	ENSMUST00000158958.1
ID43604	chr10	16411495	16412965	+	451.3	NA	Intergenic	NA	12840	ENSMUST00000219380.1
ID4621	chr12	29438278	29439027	+	450.9	NA	Intergenic	NA	-89732	ENSMUST00000218583.1
ID27919	chr9	32413381	32414131	+	450.9	NA	Intergenic	NA	19771	ENSMUST00000172015.2	56379	Mm.390168	NM_019659	ENSMUSG00000041248	Kcnj1	Kir1.1|ROMK|Romk2	potassium inwardly-rectifying channel, subfamily J, member 1	protein-coding
ID69126	chr19	27284120	27284744	+	450.9	NA	Intergenic	NA	-38156	ENSMUST00000056708.3	240595	Mm.269759	NM_183179	ENSMUSG00000047298	Kcnv2	KV11.1	potassium channel, subfamily V, member 2	protein-coding
ID56014	chr13	58452531	58453738	+	450.5	NA	Intergenic	NA	10113	ENSMUST00000225848.1
ID20234	chr1	133300111	133300735	+	450.5	NA	exon (ENSMUST00000038295.14, exon 27 of 27)	NA	2472	ENSMUST00000190208.1
ID27031	chr9	60846499	60847268	+	450.5	NA	intron (ENSMUST00000050183.6, intron 3 of 18)	NA	-8683	ENSMUST00000063858.7
ID27775	chr14	97357592	97358216	+	450.5	NA	Intergenic	NA	-21272	ENSMUST00000157913.1
ID22826	chr4	59561824	59562448	+	450.1	NA	Intergenic	NA	-12772	ENSMUST00000030076.11	230257	Mm.331640	NM_144904	ENSMUSG00000028382	Ptbp3	5830471K22Rik|AA407443|AI462022|AW107884|C86549|Rod1	polypyrimidine tract binding protein 3	protein-coding
ID15703	chr8	27045649	27046456	+	450.1	NA	TTS (ENSMUST00000209555.1)	NA	781	ENSMUST00000210225.1
ID53660	chr8	78172007	78172761	+	450.1	NA	Intergenic	NA	25465	ENSMUST00000210921.1
ID46338	chr10	102383257	102383882	+	449.8	NA	intron (ENSMUST00000020039.12, intron 4 of 5)	NA	9134	ENSMUST00000120748.1	67569	Mm.25252	NM_026243	ENSMUSG00000019888	Mgat4c	9130411I17Rik|GntIVh	MGAT4 family, member C	protein-coding
ID1180	chr10	67639710	67640336	+	449.8	NA	Intergenic	NA	-25336	ENSMUST00000219396.1
ID42494	chr13	7526334	7526958	+	449.8	NA	Intergenic	NA	80137	ENSMUST00000221383.1
ID12870	chr9	14242779	14243403	+	449.8	NA	Intergenic	NA	7848	ENSMUST00000216064.1
ID72788	chr10	127678041	127679063	+	449.8	NA	intron (ENSMUST00000048099.4, intron 1 of 8)	NA	1486	ENSMUST00000048099.4	210035	Mm.251075	NM_173732	ENSMUSG00000040195	Nemp1	Tmem194|Tmem194a	nuclear envelope integral membrane protein 1	protein-coding
ID12844	chr2	46157124	46157748	+	449.8	NA	Intergenic	NA	-148900	ENSMUST00000158243.1
ID71581	chr19	55567449	55568073	+	449	NA	intron (ENSMUST00000095950.2, intron 7 of 7)	NA	134443	ENSMUST00000181198.1	77594	Mm.329924	NR_045318	ENSMUSG00000097632	4930552P12Rik	-	RIKEN cDNA 4930552P12 gene	ncRNA
ID74579	chr15	63629878	63630503	+	449	NA	Intergenic	NA	-1507	ENSMUST00000179326.1
ID16807	chr12	31267259	31267883	+	449	NA	TTS (ENSMUST00000170495.1)	NA	2274	ENSMUST00000170495.1
ID66826	chr10	60000062	60000686	+	449	NA	intron (ENSMUST00000182898.7, intron 1 of 3)	NA	-2064	ENSMUST00000183113.1
ID34212	chr5	144477380	144478004	+	449	NA	Intergenic	NA	-68210	ENSMUST00000071782.7	53324	Mm.10099	NM_016789	ENSMUSG00000059991	Nptx2	Narp|np2	neuronal pentraxin 2	protein-coding
ID29389	chr8	94982687	94983311	+	449	NA	intron (ENSMUST00000179619.8, intron 1 of 13)	NA	-1372	ENSMUST00000093271.7	14766	Mm.290834	NM_018882	ENSMUSG00000031785	Adgrg1	Cyt28|Gpr56|TM7LN4|TM7XN1	adhesion G protein-coupled receptor G1	protein-coding
ID66037	chr12	12623143	12623767	+	448.6	NA	Intergenic	NA	59163	ENSMUST00000184748.1
ID3879	chr15	39784257	39784881	+	448.6	NA	exon (ENSMUST00000155859.1, exon 2 of 3)	NA	8682	ENSMUST00000155859.1
ID73493	chr8	103200114	103200738	+	448.2	NA	Intergenic	NA	-55480	ENSMUST00000211563.1
ID11040	chr14	118770033	118771459	+	448.2	NA	Intergenic	NA	-4406	ENSMUST00000157480.1
ID71097	chr18	66302228	66302852	+	448.2	NA	exon (ENSMUST00000151343.1, exon 1 of 4)	NA	199	ENSMUST00000151343.1
ID2596	chr2	167388204	167388829	+	448.2	NA	Intergenic	NA	-33196	ENSMUST00000047815.12	77031	Mm.278924	NM_148929	ENSMUSG00000039463	Slc9a8	1200006P13Rik|6430709P13Rik|AI182282|NHE-8|NHE8	solute carrier family 9 (sodium/hydrogen exchanger), member 8	protein-coding
ID76366	chr5	64824100	64824853	+	448.2	NA	exon (ENSMUST00000196764.1, exon 3 of 3)	NA	2128	ENSMUST00000200384.1
ID55105	chr8	125717824	125718448	+	448.2	NA	Intergenic	NA	-11827	ENSMUST00000146055.7
ID35379	chr10	76264620	76265244	+	448.2	NA	intron (ENSMUST00000036033.13, intron 37 of 37)	NA	576	ENSMUST00000162524.1
ID13610	chr1	155895850	155896599	+	447.8	NA	intron (ENSMUST00000138762.7, intron 26 of 37)	NA	-1627	ENSMUST00000129865.8
ID11874	chr19	49115690	49116314	+	447.8	NA	Intergenic	NA	593870	ENSMUST00000183894.1
ID45922	chr6	3842361	3843383	+	447.8	NA	Intergenic	NA	20564	ENSMUST00000203552.1
ID69883	chr11	36491822	36492573	+	447.8	NA	intron (ENSMUST00000057207.5, intron 2 of 28)	NA	2942	ENSMUST00000155147.1
ID16921	chr11	96536657	96537281	+	447.8	NA	intron (ENSMUST00000071510.13, intron 3 of 11)	NA	47108	ENSMUST00000127639.1
ID8480	chr11	62232795	62233419	+	447.4	NA	Intergenic	NA	-15877	ENSMUST00000018644.2	11541	Mm.40740	NM_007413	ENSMUSG00000018500	Adora2b	A2BAR|A2BR|A2b|AA2BR|AI480866|AI605384	adenosine A2b receptor	protein-coding
ID6122	chr14	95296011	95296888	+	447.4	NA	Intergenic	NA	-10793	ENSMUST00000227743.1
ID47630	chr17	31986718	31987471	+	447.4	NA	intron (ENSMUST00000133308.1, intron 3 of 3)	NA	26309	ENSMUST00000133308.1
ID65559	chr13	48175222	48175846	+	447.4	NA	intron (ENSMUST00000225626.1, intron 2 of 3)	NA	61717	ENSMUST00000225626.1
ID63665	chr8	30680100	30680850	+	447	NA	Intergenic	NA	112082	ENSMUST00000180571.1	71314	Mm.158666	NR_045856	ENSMUSG00000097044	4933433F19Rik	-	RIKEN cDNA 4933433F19 gene	ncRNA
ID66379	chr2	24444838	24445462	+	447	NA	exon (ENSMUST00000187034.1, exon 1 of 1)	NA	750	ENSMUST00000133746.1
ID23085	chr9	49027140	49027764	+	446.6	NA	intron (ENSMUST00000215856.1, intron 5 of 13)	NA	3774	ENSMUST00000215850.1
ID30697	chr5	28250274	28251023	+	446.2	NA	Intergenic	NA	-4842	ENSMUST00000141601.8
ID20927	chr15	7227261	7227885	+	446.2	NA	intron (ENSMUST00000160207.7, intron 17 of 22)	NA	-4504	ENSMUST00000160314.1
ID22352	chr3	36700360	36701111	+	445.8	NA	Intergenic	NA	-5682	ENSMUST00000118656.1
ID10901	chr16	13571453	13572077	+	445.8	NA	intron (ENSMUST00000058884.8, intron 21 of 23)	NA	-40214	ENSMUST00000104300.1
ID62831	chr16	89889535	89890285	+	445.8	NA	intron (ENSMUST00000163370.7, intron 4 of 27)	NA	29075	ENSMUST00000139544.1
ID72371	chr4	30709463	30710359	+	445.8	NA	intron (ENSMUST00000128925.1, intron 5 of 6)	NA	-7376	ENSMUST00000118491.1
ID21828	chr5	66984453	66985077	+	445.4	NA	TTS (ENSMUST00000129485.1)	NA	876	ENSMUST00000129485.1
ID2644	chr17	12169162	12169786	+	445.4	NA	intron (ENSMUST00000170858.7, intron 1 of 6)	NA	17702	ENSMUST00000170858.7
ID22658	chr14	35029312	35029936	+	445.4	NA	intron (ENSMUST00000043349.6, intron 4 of 15)	NA	135015	ENSMUST00000083547.1	723847		NR_029774	ENSMUSG00000065481	Mir346	Mirn346|mir-346|mmu-mir-346	microRNA 346	ncRNA
ID28068	chr1	60119378	60120002	+	445	NA	intron (ENSMUST00000180952.7, intron 2 of 13)	NA	2435	ENSMUST00000118718.1
ID19801	chr5	89416924	89417548	+	445	NA	TTS (ENSMUST00000049209.12)	NA	18392	ENSMUST00000200534.1
ID14658	chr2	13960910	13961754	+	445	NA	intron (ENSMUST00000131730.6, intron 7 of 7)	NA	58717	ENSMUST00000191894.1
ID75688	chr11	116167798	116168422	+	445	NA	promoter-TSS (ENSMUST00000148350.1)	NA	38	ENSMUST00000139020.1
ID70267	chr19	38153943	38155633	+	444.7	NA	intron (ENSMUST00000025956.12, intron 8 of 21)	NA	21842	ENSMUST00000025956.12	110855	Mm.450141	NM_033614	ENSMUSG00000024992	Pde6c	cpfl1	phosphodiesterase 6C, cGMP specific, cone, alpha prime	protein-coding
ID10477	chr14	35068002	35068626	+	444.7	NA	intron (ENSMUST00000043349.6, intron 4 of 15)	NA	151124	ENSMUST00000227262.1
ID62412	chr2	16843187	16843941	+	444.7	NA	Intergenic	NA	116454	ENSMUST00000103762.1
ID40043	chr15	66726877	66727670	+	444.7	NA	intron (ENSMUST00000163495.7, intron 13 of 34)	NA	-8977	ENSMUST00000172153.1
ID16627	chr11	74369808	74370559	+	444.3	NA	Intergenic	NA	5512	ENSMUST00000077794.3	258153	Mm.376124	NM_001011851	ENSMUSG00000058275	Olfr412	MOR127-5P	olfactory receptor 412	protein-coding
ID36652	chr5	116815864	116816488	+	443.9	NA	intron (ENSMUST00000202259.1, intron 1 of 2)	NA	4945	ENSMUST00000201443.1
ID63711	chr14	105433583	105434207	+	443.9	NA	intron (ENSMUST00000226670.1, intron 2 of 2)	NA	6336	ENSMUST00000226670.1
ID18785	chr13	92464510	92465134	+	443.9	NA	intron (ENSMUST00000225299.1, intron 4 of 4)	NA	19191	ENSMUST00000040106.8	73942	Mm.85935	NM_001163627	ENSMUSG00000034334	Fam151b	4930405M20Rik	family with sequence similarity 151, member B	protein-coding
ID64440	chr2	73214508	73215132	+	443.9	NA	promoter-TSS (ENSMUST00000028517.12)	NA	-373	ENSMUST00000028517.12	67059	Mm.22661	NM_025942	ENSMUSG00000027108	Ola1	2510025G09Rik|2810405J23Rik|2810409H07Rik|Gtpbp9|PTD004	Obg-like ATPase 1	protein-coding
ID63594	chr13	54964708	54965626	+	443.9	NA	intron (ENSMUST00000026994.13, intron 1 of 15)	NA	15756	ENSMUST00000026994.13	107448	Mm.23573	NM_153131	ENSMUSG00000025876	Unc5a	Unc5h1|mKIAA1976	unc-5 netrin receptor A	protein-coding
ID311	chr1	24038962	24039587	+	443.5	NA	intron (ENSMUST00000187369.6, intron 12 of 21)	NA	-10188	ENSMUST00000186331.1
ID61338	chr14	118747236	118748782	+	443.5	NA	Intergenic	NA	-12864	ENSMUST00000184172.1
ID12686	chr16	18239937	18240561	+	443.1	NA	TTS (ENSMUST00000116714.1)	NA	593	ENSMUST00000116714.1
ID32203	chr12	102695701	102696326	+	443.1	NA	promoter-TSS (ENSMUST00000179210.1)	NA	-211	ENSMUST00000179210.1
ID73023	chr6	135183044	135183668	+	442.7	NA	intron (ENSMUST00000204730.1, intron 1 of 1)	NA	-5124	ENSMUST00000204330.1	100502888	Mm.437844	NR_040296	ENSMUSG00000108239	Gm19434	-	predicted gene, 19434	ncRNA
ID21681	chr5	74338719	74339218	+	442.7	NA	intron (ENSMUST00000113542.8, intron 5 of 7)	NA	19451	ENSMUST00000121681.2
ID4477	chr19	35323977	35324602	+	442.3	NA	Intergenic	NA	-47767	ENSMUST00000175632.1
ID1704	chr17	7864558	7865699	+	442.3	NA	Intergenic	NA	-37826	ENSMUST00000169126.1
ID69569	chr9	23676673	23677297	+	441.9	NA	Intergenic	NA	-99507	ENSMUST00000215669.1
ID9914	chr9	113074563	113075187	+	441.9	NA	intron (ENSMUST00000213712.1, intron 6 of 6)	NA	48154	ENSMUST00000213712.1	102640100		XR_379903	ENSMUSG00000110996	Gm36251	-	predicted gene, 36251	ncRNA
ID22999	chr16	5341850	5342475	+	441.9	NA	Intergenic	NA	-18005	ENSMUST00000122624.1
ID55456	chr5	34890933	34891758	+	441.9	NA	intron (ENSMUST00000080036.2, intron 52 of 66)	NA	4894	ENSMUST00000124272.1
ID19693	chr19	57092216	57093104	+	441.5	NA	intron (ENSMUST00000156316.7, intron 6 of 20)	NA	26253	ENSMUST00000111526.7
ID52982	chr15	74890004	74890856	+	441.5	NA	intron (ENSMUST00000190826.1, intron 1 of 2)	NA	6591	ENSMUST00000190826.1
ID33390	chr19	46191940	46192715	+	441.5	NA	intron (ENSMUST00000026254.13, intron 3 of 39)	NA	13531	ENSMUST00000175770.1
ID2314	chr7	3392564	3393188	+	441.1	NA	intron (ENSMUST00000204704.1, intron 1 of 1)	NA	-1241	ENSMUST00000092351.5	81905	Mm.357990	NM_133190	ENSMUSG00000053395	Cacng8	-	calcium channel, voltage-dependent, gamma subunit 8	protein-coding
ID10364	chr4	138200834	138201583	+	441.1	NA	promoter-TSS (ENSMUST00000148074.1)	NA	-381	ENSMUST00000148074.1
ID13032	chr4	140949972	140950723	+	441.1	NA	TTS (ENSMUST00000130958.1)	NA	3935	ENSMUST00000130958.1
ID65970	chr13	75990395	75991019	+	440.7	NA	intron (ENSMUST00000022081.2, intron 3 of 4)	NA	22960	ENSMUST00000223744.1
ID8222	chr11	52992347	52993111	+	440.7	NA	intron (ENSMUST00000036796.7, intron 3 of 15)	NA	127327	ENSMUST00000137096.1	790909	Mm.404626	NR_046047	ENSMUSG00000087668	Gm11186	OTTMUSG00000000039	predicted gene 11186	ncRNA
ID6623	chr17	63803122	63803746	+	440.7	NA	Intergenic	NA	60357	ENSMUST00000050753.3
ID75344	chr3	149874038	149874662	+	440.7	NA	Intergenic	NA	199192	ENSMUST00000057740.6
ID14596	chr10	97910850	97911759	+	440.3	NA	intron (ENSMUST00000220233.1, intron 2 of 4)	NA	55786	ENSMUST00000220233.1
ID37606	chr10	60457317	60457941	+	440.3	NA	intron (ENSMUST00000105462.7, intron 12 of 65)	NA	-51176	ENSMUST00000144462.7
ID64432	chr2	156079287	156079911	+	440.3	NA	intron (ENSMUST00000142960.8, intron 1 of 7)	NA	-1008	ENSMUST00000183353.1
ID69236	chr2	71187829	71189483	+	439.9	NA	Intergenic	NA	-23050	ENSMUST00000112142.7	13427	Mm.249479	NM_010064	ENSMUSG00000027012	Dync1i2	3110079H08Rik|AW554389|Dncic2	dynein cytoplasmic 1 intermediate chain 2	protein-coding
ID50360	chr9	118949259	118949884	+	439.9	NA	intron (ENSMUST00000174841.1, intron 1 of 5)	NA	19704	ENSMUST00000174841.1
ID7144	chr1	17055402	17056026	+	439.9	NA	intron (ENSMUST00000186604.1, intron 2 of 2)	NA	42175	ENSMUST00000038382.4	57339	Mm.143761	NM_020604	ENSMUSG00000042686	Jph1	ENSMUSG00000054314|JP-1|Jp1	junctophilin 1	protein-coding
ID54720	chr11	53308311	53309060	+	439.9	NA	Intergenic	NA	-8228	ENSMUST00000020630.7	15525	Mm.239865	NM_008300	ENSMUSG00000020361	Hspa4	70kDa|AI317151|APG-2|Hsp110|Hsp70RY|mKIAA4025	heat shock protein 4	protein-coding
ID66546	chr13	114805607	114807184	+	439.9	NA	Intergenic	NA	-11841	ENSMUST00000166104.8	17434	Mm.19027	NM_013826	ENSMUSG00000015536	Mocs2	AI415403	molybdenum cofactor synthesis 2	protein-coding
ID72602	chr3	68666129	68666753	+	439.5	NA	Intergenic	NA	-24203	ENSMUST00000029345.11	16159	Mm.103783	NM_008351	ENSMUSG00000027776	Il12a	IL-12p35|Il-12a|Ll12a|p35	interleukin 12a	protein-coding
ID57356	chr2	4477316	4477940	+	439.5	NA	intron (ENSMUST00000091497.10, intron 3 of 22)	NA	4434	ENSMUST00000123919.2
ID68601	chr9	108920979	108921603	+	439.5	NA	Intergenic	NA	6672	ENSMUST00000192852.1
ID36533	chr4	151199016	151199788	+	439.2	NA	intron (ENSMUST00000049790.13, intron 6 of 23)	NA	-59818	ENSMUST00000143434.1
ID30319	chr2	131308568	131309192	+	438.8	NA	intron (ENSMUST00000059372.10, intron 2 of 5)	NA	4434	ENSMUST00000165420.7
ID21225	chr8	68158326	68158950	+	438.4	NA	intron (ENSMUST00000212960.1, intron 1 of 16)	NA	-37111	ENSMUST00000178529.1
ID21745	chr2	163029499	163030123	+	438	NA	exon (ENSMUST00000150396.2, exon 7 of 8)	NA	7368	ENSMUST00000152201.1
ID10670	chr2	75750252	75750877	+	438	NA	Intergenic	NA	-20392	ENSMUST00000123829.1
ID71612	chr1	113076140	113076764	+	437.6	NA	Intergenic	NA	-109521	ENSMUST00000189766.1
ID59386	chr13	102767250	102767749	+	437.2	NA	exon (ENSMUST00000164211.1, exon 2 of 2)	NA	3570	ENSMUST00000164211.1
ID48270	chr16	4397062	4397687	+	437.2	NA	intron (ENSMUST00000120080.7, intron 3 of 11)	NA	22213	ENSMUST00000005719.3
ID29263	chr2	27640707	27641331	+	437.2	NA	Intergenic	NA	-35421	ENSMUST00000129514.7
ID4078	chr8	99141542	99142319	+	437.2	NA	intron (ENSMUST00000093249.10, intron 8 of 12)	NA	6159	ENSMUST00000137501.2
ID11667	chr14	29219411	29220035	+	437.2	NA	intron (ENSMUST00000225863.1, intron 7 of 15)	NA	2084	ENSMUST00000099961.4
ID59337	chr10	43311516	43312141	+	436.8	NA	intron (ENSMUST00000162758.1, intron 2 of 2)	NA	-7532	ENSMUST00000159442.1
ID18980	chr2	37923161	37923785	+	436.8	NA	intron (ENSMUST00000140552.7, intron 12 of 18)	NA	-71033	ENSMUST00000136460.1
ID4697	chr2	110169460	110170226	+	436.8	NA	intron (ENSMUST00000150183.8, intron 2 of 2)	NA	-27046	ENSMUST00000130416.1
ID11820	chr9	18250672	18251423	+	436.8	NA	Intergenic	NA	38813	ENSMUST00000213534.1
ID14013	chr8	14187540	14188164	+	436.8	NA	intron (ENSMUST00000150247.7, intron 1 of 13)	NA	8185	ENSMUST00000150247.7	244310	Mm.404697	NM_172910	ENSMUSG00000047495	Dlgap2	6430596N04Rik|Dap-2|Dap2|Sapap2	discs, large (Drosophila) homolog-associated protein 2	protein-coding
ID24836	chr5	3544678	3545302	+	436.4	NA	TTS (ENSMUST00000198296.1)	NA	953	ENSMUST00000198296.1
ID54115	chr13	38947198	38947947	+	436.4	NA	exon (ENSMUST00000181087.1, exon 2 of 2)	NA	3741	ENSMUST00000181087.1
ID35282	chr5	74594675	74595505	+	436.4	NA	exon (ENSMUST00000113536.7, exon 17 of 18)	NA	370	ENSMUST00000125129.2
ID73528	chr2	38991217	38992003	+	436	NA	Intergenic	NA	-5866	ENSMUST00000039535.8
ID9478	chr16	84972546	84973170	+	436	NA	intron (ENSMUST00000227835.1, intron 1 of 3)	NA	644	ENSMUST00000227835.1
ID65103	chr1	35435788	35436542	+	436	NA	Intergenic	NA	215132	ENSMUST00000195168.1
ID11109	chr8	128436362	128437252	+	435.6	NA	intron (ENSMUST00000212933.1, intron 6 of 7)	NA	77410	ENSMUST00000212933.1
ID61397	chr2	66796814	66797438	+	435.6	NA	Intergenic	NA	-12212	ENSMUST00000042792.6	20272	Mm.38127	NM_009135	ENSMUSG00000034810	Scn7a	1110034K09Rik|AI642000|NaG|Nav2|Nav2.3|Nax|Scn6a	sodium channel, voltage-gated, type VII, alpha	protein-coding
ID17767	chr5	30238155	30238909	+	435.2	NA	intron (ENSMUST00000145167.7, intron 1 of 9)	NA	1916	ENSMUST00000137940.1
ID44011	chr4	63675129	63675753	+	435.2	NA	Intergenic	NA	-12062	ENSMUST00000184810.1
ID62167	chr11	80527278	80528932	+	435.2	NA	intron (ENSMUST00000041065.13, intron 21 of 21)	NA	-18999	ENSMUST00000133400.1	77417	Mm.437510	NR_126552	ENSMUSG00000085078	C030013C21Rik	-	RIKEN cDNA C030013C21 gene	ncRNA
ID76471	chr9	73523155	73523779	+	435.2	NA	intron (ENSMUST00000075245.6, intron 28 of 31)	NA	30403	ENSMUST00000195250.1
ID16371	chr8	69887216	69888132	+	434.8	NA	promoter-TSS (ENSMUST00000057831.7)	NA	13	ENSMUST00000057831.7	68709	Mm.334584	NM_026818	ENSMUSG00000044006	Cilp2	1110031K21Rik|AA407300|CLIP-2	cartilage intermediate layer protein 2	protein-coding
ID32295	chr2	3135641	3136691	+	434.8	NA	intron (ENSMUST00000062934.6, intron 1 of 7)	NA	17481	ENSMUST00000062934.6	269233	Mm.23044	NM_001081161	ENSMUSG00000050530	Fam171a1	9630050M13Rik|AA409679	family with sequence similarity 171, member A1	protein-coding
ID24385	chr8	67385939	67386563	+	434.8	NA	Intergenic	NA	-21247	ENSMUST00000148610.1
ID69574	chr4	9838078	9838948	+	434.8	NA	Intergenic	NA	-5859	ENSMUST00000057613.2	242316	Mm.302555	NM_013526	ENSMUSG00000051279	Gdf6	BMP-13|BMP13|GDF16	growth differentiation factor 6	protein-coding
ID16918	chr14	51906481	51907105	+	434.4	NA	TTS (ENSMUST00000226122.1)	NA	2148	ENSMUST00000226122.1
ID35070	chr8	117729645	117730616	+	434.1	NA	intron (ENSMUST00000212998.1, intron 1 of 2)	NA	9194	ENSMUST00000212998.1
ID35824	chr11	63964979	63965603	+	433.7	NA	intron (ENSMUST00000049091.8, intron 6 of 6)	NA	1065	ENSMUST00000146915.1	78883	Mm.410764	NR_131111	ENSMUSG00000086359	9630013K17Rik	-	RIKEN cDNA 9630013K17 gene	ncRNA
ID73588	chr19	35123021	35123770	+	433.7	NA	Intergenic	NA	-68148	ENSMUST00000186108.1
ID31002	chr6	107863444	107864069	+	433.3	NA	Intergenic	NA	-17317	ENSMUST00000204520.1
ID72490	chr5	37201340	37202089	+	433.3	NA	intron (ENSMUST00000202110.2, intron 5 of 5)	NA	15817	ENSMUST00000094840.4
ID51150	chr2	31407353	31408357	+	433.3	NA	intron (ENSMUST00000226996.1, intron 53 of 97)	NA	7578	ENSMUST00000130375.1
ID55329	chr5	130034825	130036244	+	432.9	NA	intron (ENSMUST00000026608.10, intron 2 of 5)	NA	6191	ENSMUST00000156729.1
ID38163	chr1	180867589	180868213	+	432.9	NA	exon (ENSMUST00000038091.7, exon 7 of 7)	NA	5801	ENSMUST00000194948.1
ID66831	chr9	65559779	65560403	+	432.9	NA	intron (ENSMUST00000214740.1, intron 4 of 6)	NA	2073	ENSMUST00000213652.1
ID47053	chr5	73398439	73399804	+	432.9	NA	Intergenic	NA	-1308	ENSMUST00000202712.1
ID57818	chr17	8601835	8602587	+	432.9	NA	intron (ENSMUST00000115724.7, intron 1 of 22)	NA	-33351	ENSMUST00000119013.1
ID52720	chr7	24425741	24426750	+	432.9	NA	Intergenic	NA	6050	ENSMUST00000146686.1
ID7282	chr16	50652000	50652624	+	432.9	NA	Intergenic	NA	14034	ENSMUST00000122140.1
ID10399	chr11	4491807	4492683	+	432.5	NA	intron (ENSMUST00000130716.7, intron 12 of 17)	NA	1073	ENSMUST00000144242.1
ID36587	chr12	108302511	108303135	+	432.5	NA	Intergenic	NA	-3447	ENSMUST00000021685.7	214305	Mm.36423	NM_001044380	ENSMUSG00000021260	Hhipl1	1600002O04Rik|AK129450|mKIAA1822	hedgehog interacting protein-like 1	protein-coding
ID42722	chr15	62956079	62956828	+	432.5	NA	Intergenic	NA	-24195	ENSMUST00000201023.1
ID10431	chr6	88220245	88221248	+	432.1	NA	Intergenic	NA	-1522	ENSMUST00000061866.5	56691	Mm.272871	NM_019964	ENSMUSG00000048206	Dnajb8	1700016F14Rik|1700031F10Rik|AI326313|mDj6	DnaJ heat shock protein family (Hsp40) member B8	protein-coding
ID50549	chr9	35193119	35193878	+	432.1	NA	exon (ENSMUST00000214606.1, exon 3 of 3)	NA	-2098	ENSMUST00000176611.1
ID40520	chr9	31686453	31687206	+	432.1	NA	Intergenic	NA	-8803	ENSMUST00000217207.1
ID23303	chr2	91452651	91453275	+	432.1	NA	Intergenic	NA	-4548	ENSMUST00000143874.7
ID17560	chr9	83118267	83118891	+	432.1	NA	intron (ENSMUST00000190154.1, intron 2 of 5)	NA	4471	ENSMUST00000194697.1
ID74406	chr2	61094184	61094809	+	431.7	NA	Intergenic	NA	-63526	ENSMUST00000118519.1
ID20208	chr8	48383869	48384618	+	431.7	NA	intron (ENSMUST00000211976.1, intron 2 of 2)	NA	-84144	ENSMUST00000145344.1
ID29517	chr7	49288800	49289424	+	431.7	NA	intron (ENSMUST00000184124.7, intron 1 of 10)	NA	-15026	ENSMUST00000184928.7
ID36364	chr8	47546604	47547228	+	431.7	NA	promoter-TSS (ENSMUST00000177215.1)	NA	-992	ENSMUST00000177215.1
ID68341	chr8	108675459	108676972	+	431.7	NA	intron (ENSMUST00000220518.1, intron 6 of 15)	NA	-26885	ENSMUST00000188994.1
ID27942	chr17	36870199	36870953	+	431.7	NA	intron (ENSMUST00000060524.10, intron 1 of 6)	NA	1002	ENSMUST00000060524.10	19824	Mm.299155	NM_011280	ENSMUSG00000073400	Trim10	AI324236|BB139825|Herf1|Rnf9	tripartite motif-containing 10	protein-coding
ID41421	chr13	50486669	50487293	+	431.7	NA	intron (ENSMUST00000185962.1, intron 1 of 1)	NA	4760	ENSMUST00000185962.1
ID70352	chr14	69224597	69225221	+	431.7	NA	Intergenic	NA	-11780	ENSMUST00000194515.1
ID46984	chr11	76399308	76399932	+	431.3	NA	promoter-TSS (ENSMUST00000131472.1)	NA	-480	ENSMUST00000021204.3	18230	Mm.27915	NM_008750	ENSMUSG00000020844	Nxn	l11Jus13	nucleoredoxin	protein-coding
ID40645	chr5	45326889	45327653	+	431.3	NA	intron (ENSMUST00000197016.4, intron 2 of 5)	NA	-75342	ENSMUST00000200133.1
ID7826	chr8	110174752	110175376	+	431.3	NA	Intergenic	NA	-6854	ENSMUST00000212297.1
ID57434	chr9	41248882	41249673	+	431.3	NA	Intergenic	NA	20395	ENSMUST00000213107.1
ID39034	chr15	64696899	64697524	+	430.9	NA	exon (ENSMUST00000228014.1, exon 17 of 17)	NA	-63703	ENSMUST00000227641.1
ID48024	chr1	146983587	146984399	+	430.9	NA	Intergenic	NA	-105044	ENSMUST00000193917.1
ID52005	chr17	25599287	25600041	+	430.9	NA	intron (ENSMUST00000128146.7, intron 3 of 4)	NA	20344	ENSMUST00000156868.1
ID4683	chr3	36754799	36755424	+	430.5	NA	Intergenic	NA	-60058	ENSMUST00000118656.1
ID76327	chr17	29742822	29743446	+	430.5	NA	Intergenic	NA	-26122	ENSMUST00000128751.1	68597	Mm.390979	NM_026782	ENSMUSG00000024018	Ccdc167	1110021J02Rik	coiled-coil domain containing 167	protein-coding
ID4859	chr9	101608229	101608853	+	430.1	NA	Intergenic	NA	149164	ENSMUST00000215480.1
ID59550	chr11	103711823	103712826	+	430.1	NA	intron (ENSMUST00000129780.1, intron 2 of 2)	NA	-11626	ENSMUST00000150442.1
ID59819	chr2	105645901	105646525	+	430.1	NA	intron (ENSMUST00000126948.1, intron 1 of 3)	NA	15130	ENSMUST00000194826.2	103164605	Mm.444995	NR_117095	ENSMUSG00000102424	Paupar	-	Pax6 upstream antisense RNA	ncRNA
ID13765	chr5	101529534	101530285	+	429.7	NA	Intergenic	NA	-23580	ENSMUST00000199021.1
ID45234	chr13	24671953	24672577	+	429.7	NA	promoter-TSS (ENSMUST00000176303.1)	NA	-674	ENSMUST00000176303.1
ID23557	chr16	33046850	33047474	+	429.7	NA	intron (ENSMUST00000040309.8, intron 3 of 4)	NA	9023	ENSMUST00000126793.1
ID71663	chr5	25052278	25053544	+	429.7	NA	intron (ENSMUST00000030784.13, intron 1 of 15)	NA	47731	ENSMUST00000030784.13	108099	Mm.33649	NM_145401	ENSMUSG00000028944	Prkag2	2410051C13Rik|AAKG|AAKG2|AI854673|H91620p|WPWS	protein kinase, AMP-activated, gamma 2 non-catalytic subunit	protein-coding
ID33319	chr14	14631634	14632384	+	429.3	NA	Intergenic	NA	-27099	ENSMUST00000226083.1
ID69337	chr7	96805662	96806413	+	429.3	NA	intron (ENSMUST00000107166.7, intron 16 of 32)	NA	-4488	ENSMUST00000155101.1	791381	Mm.402112	NR_045874	ENSMUSG00000053049	Gm15413	ENSMUSG00000053049|OTTMUSG00000021246	predicted gene 15413	ncRNA
ID39716	chr15	53757289	53757914	+	429.3	NA	intron (ENSMUST00000154119.7, intron 2 of 4)	NA	-127305	ENSMUST00000100666.2
ID42069	chr9	43728487	43729111	+	429.3	NA	intron (ENSMUST00000215497.1, intron 1 of 4)	NA	7637	ENSMUST00000213140.1
ID45559	chr3	137062052	137062676	+	429	NA	Intergenic	NA	-5528	ENSMUST00000083972.1
ID49975	chr2	119346559	119347183	+	429	NA	Intergenic	NA	-4358	ENSMUST00000028780.3	69065	Mm.35083	NM_026929	ENSMUSG00000027313	Chac1	1810008K03Rik	ChaC, cation transport regulator 1	protein-coding
ID71355	chr7	63723727	63724351	+	428.6	NA	intron (ENSMUST00000058476.13, intron 6 of 13)	NA	-30673	ENSMUST00000177511.1
ID56513	chr7	98503041	98503948	+	428.6	NA	Intergenic	NA	-3460	ENSMUST00000083869.1
ID59661	chr15	5480239	5480864	+	428.6	NA	Intergenic	NA	-15715	ENSMUST00000211750.1
ID30427	chr13	71771601	71772225	+	428.6	NA	intron (ENSMUST00000222586.1, intron 3 of 7)	NA	13982	ENSMUST00000223183.1
ID74919	chr10	127640546	127641170	+	428.2	NA	Intergenic	NA	-2128	ENSMUST00000092074.11	20852	Mm.121721	NM_009284	ENSMUSG00000002147	Stat6	-	signal transducer and activator of transcription 6	protein-coding
ID25638	chr5	97555671	97557090	+	428.2	NA	intron (ENSMUST00000181724.7, intron 4 of 4)	NA	-99359	ENSMUST00000059657.3	14626	Mm.61206	NM_010294	ENSMUSG00000050553	Gk2	GKTA|Gk-rs2	glycerol kinase 2	protein-coding
ID66023	chr12	28784092	28784848	+	428.2	NA	intron (ENSMUST00000221555.1, intron 3 of 4)	NA	-5199	ENSMUST00000220880.1
ID52031	chr3	107165522	107166848	+	427.4	NA	Intergenic	NA	-16871	ENSMUST00000055064.7	242151	Mm.245155	NM_001081140	ENSMUSG00000042861	Kcna10	Gm1962|Kcna8|Kv1.8	potassium voltage-gated channel, shaker-related subfamily, member 10	protein-coding
ID28785	chr15	27608423	27609047	+	427.4	NA	TTS (ENSMUST00000228439.1)	NA	126	ENSMUST00000228179.1
ID70926	chr15	56281191	56282038	+	427	NA	Intergenic	NA	-109225	ENSMUST00000227090.1
ID23812	chr8	14777907	14778702	+	427	NA	exon (ENSMUST00000129119.1, exon 2 of 8)	NA	531	ENSMUST00000129119.1
ID52210	chr16	9105187	9106204	+	427	NA	Intergenic	NA	-183306	ENSMUST00000090395.2
ID39516	chr6	133775196	133775821	+	427	NA	Intergenic	NA	-8104	ENSMUST00000203983.1
ID37201	chr11	67808894	67810179	+	426.6	NA	intron (ENSMUST00000168612.7, intron 2 of 6)	NA	11249	ENSMUST00000168612.7	68460	Mm.22167	NM_001013013	ENSMUSG00000033044	Dhrs7c	1110001P11Rik|AI120487|SRP-35	dehydrogenase/reductase (SDR family) member 7C	protein-coding
ID60230	chrX	89820143	89820935	+	426.6	NA	Intergenic	NA	-14413	ENSMUST00000118038.1
ID15166	chr12	36317377	36318001	+	426.2	NA	exon (ENSMUST00000041407.6, exon 2 of 2)	NA	3550	ENSMUST00000041407.6	66042	Mm.43375	NM_025312	ENSMUSG00000036169	Sostdc1	0610006G05Rik|Sostl|USAG-1|Wise|ectodin	sclerostin domain containing 1	protein-coding
ID37203	chr9	14343799	14344424	+	426.2	NA	Intergenic	NA	8499	ENSMUST00000216728.1
ID45639	chr16	17260161	17260785	+	426.2	NA	promoter-TSS (ENSMUST00000181077.1)	NA	-147	ENSMUST00000181077.1
ID7016	chr13	113214328	113215085	+	426.2	NA	intron (ENSMUST00000038144.8, intron 2 of 2)	NA	5047	ENSMUST00000038144.8	71690	Mm.38929	NM_023612	ENSMUSG00000042379	Esm1	0610042H23Rik|AV004503|ESM-1	endothelial cell-specific molecule 1	protein-coding
ID2003	chr15	55134065	55134689	+	425.8	NA	intron (ENSMUST00000226687.1, intron 1 of 4)	NA	924	ENSMUST00000226687.1
ID12486	chr3	28999944	29000568	+	425.8	NA	Intergenic	NA	-81767	ENSMUST00000124809.7
ID47056	chr19	57909027	57910313	+	425.8	NA	intron (ENSMUST00000077282.5, intron 26 of 28)	NA	-141497	ENSMUST00000176631.1	100885835		NR_049196	ENSMUSG00000093757	Mir5623	Gm26068|mir-5623|mmu-mir-5623	microRNA 5623	ncRNA
ID37756	chrX	23621741	23622497	+	425.8	NA	Intergenic	NA	-70932	ENSMUST00000035766.12	72404	Mm.423	NM_175180	ENSMUSG00000036769	Wdr44	2610034K17Rik|RAB11BP|RPH11	WD repeat domain 44	protein-coding
ID11877	chr11	85603071	85603696	+	425.8	NA	TTS (ENSMUST00000133194.1)	NA	22341	ENSMUST00000133194.1
ID15641	chr3	41921517	41922141	+	425.8	NA	Intergenic	NA	-54506	ENSMUST00000193104.1
ID49665	chr12	98646182	98646935	+	425.4	NA	intron (ENSMUST00000101144.9, intron 4 of 9)	NA	4333	ENSMUST00000221455.1
ID60829	chr18	54954641	54955266	+	425.4	NA	intron (ENSMUST00000064763.5, intron 2 of 9)	NA	-26482	ENSMUST00000181829.1
ID44367	chr19	29835550	29836174	+	425.4	NA	Intergenic	NA	-22888	ENSMUST00000099525.4	240614	Mm.125503	NM_177721	ENSMUSG00000074909	Ranbp6	C630001B19	RAN binding protein 6	protein-coding
ID2144	chr4	129983107	129983880	+	425.4	NA	Intergenic	NA	-1377	ENSMUST00000120204.7	230775	Mm.262241	NM_173071	ENSMUSG00000028782	Adgrb2	Bai2	adhesion G protein-coupled receptor B2	protein-coding
ID69839	chr5	139027828	139028453	+	425	NA	intron (ENSMUST00000026973.13, intron 9 of 10)	NA	-4330	ENSMUST00000139415.1
ID67251	chr5	95954806	95955603	+	424.6	NA	Intergenic	NA	-1747	ENSMUST00000023840.6	55985	Mm.10116	NM_018866	ENSMUSG00000023078	Cxcl13	4631412M08Rik|ANGIE2|Angie|BCA-1|BLC|BLR1L|Scyb13	chemokine (C-X-C motif) ligand 13	protein-coding
ID34341	chr8	128538272	128538896	+	424.6	NA	Intergenic	NA	-95352	ENSMUST00000212641.1
ID67682	chr17	82821802	82822426	+	424.2	NA	Intergenic	NA	-246791	ENSMUST00000187700.1
ID58837	chr9	22572945	22573569	+	423.9	NA	intron (ENSMUST00000147405.7, intron 5 of 21)	NA	-1152	ENSMUST00000137547.1
ID24526	chr8	13470015	13470766	+	423.9	NA	intron (ENSMUST00000033828.6, intron 11 of 14)	NA	14912	ENSMUST00000209950.1
ID15548	chr9	60346080	60347430	+	423.5	NA	intron (ENSMUST00000171654.7, intron 5 of 16)	NA	12613	ENSMUST00000214235.1
ID34679	chr9	100638324	100638948	+	423.5	NA	intron (ENSMUST00000124487.7, intron 1 of 3)	NA	-4812	ENSMUST00000129269.7	20842	Mm.42135	NM_009282	ENSMUSG00000037286	Stag1	AU045003|SA-1|Scc3	stromal antigen 1	protein-coding
ID10632	chr4	123205942	123206567	+	423.1	NA	intron (ENSMUST00000068262.5, intron 1 of 5)	NA	4750	ENSMUST00000068262.5	230718	Mm.354635	NM_001085502	ENSMUSG00000054958	Nt5c1a	Cn1a|Gm49	5'-nucleotidase, cytosolic IA	protein-coding
ID70474	chr8	24301360	24302134	+	423.1	NA	Intergenic	NA	57689	ENSMUST00000207438.1
ID47416	chr11	61074773	61075656	+	423.1	NA	Intergenic	NA	9410	ENSMUST00000041944.8	16515	Mm.4970	NM_010603	ENSMUSG00000042529	Kcnj12	IRK-2|IRK2|Kir2.2|MB-IRK2	potassium inwardly-rectifying channel, subfamily J, member 12	protein-coding
ID60149	chr17	7647339	7648666	+	423.1	NA	Intergenic	NA	-56838	ENSMUST00000177784.1
ID38374	chr5	36519869	36520870	+	423.1	NA	intron (ENSMUST00000130417.7, intron 7 of 14)	NA	118	ENSMUST00000149157.2
ID49904	chr17	59086287	59087037	+	422.7	NA	Intergenic	NA	69348	ENSMUST00000167453.1
ID57705	chr5	101735423	101736047	+	422.3	NA	Intergenic	NA	-29395	ENSMUST00000031273.8	74596	Mm.46764	NM_173370	ENSMUSG00000029330	Cds1	4833409J18Rik|AI314024|AW125888	CDP-diacylglycerol synthase 1	protein-coding
ID46601	chr10	58590582	58591352	+	422.3	NA	Intergenic	NA	35700	ENSMUST00000219887.1
ID67447	chr3	101610598	101611222	+	422.3	NA	Intergenic	NA	-6226	ENSMUST00000036493.7	11928	Mm.193670	NM_144900	ENSMUSG00000033161	Atp1a1	Atpa-1|BC010319	ATPase, Na+/K+ transporting, alpha 1 polypeptide	protein-coding
ID59112	chr8	14534231	14535236	+	422.3	NA	intron (ENSMUST00000141214.7, intron 2 of 10)	NA	152737	ENSMUST00000141214.7
ID4663	chr8	38157544	38158298	+	422.3	NA	intron (ENSMUST00000135764.7, intron 1 of 9)	NA	81207	ENSMUST00000117864.1
ID17705	chr18	40437877	40438501	+	422.3	NA	intron (ENSMUST00000091927.4, intron 1 of 1)	NA	179828	ENSMUST00000091927.4	383348	Mm.76366	NM_026135	ENSMUSG00000051401	Kctd16	4930434H12Rik|Gm1267	potassium channel tetramerisation domain containing 16	protein-coding
ID35544	chr3	119760158	119760783	+	421.9	NA	TTS (ENSMUST00000199026.4)	NA	3132	ENSMUST00000199701.1
ID4452	chr10	75557670	75558294	+	421.9	NA	intron (ENSMUST00000051129.9, intron 1 of 3)	NA	2348	ENSMUST00000051129.9	192734	Mm.259320	NM_198860	ENSMUSG00000046807	Lrrc75b	AI646023|Fam211b	leucine rich repeat containing 75B	protein-coding
ID66108	chr10	128242911	128243535	+	421.5	NA	TTS (ENSMUST00000135376.1)	NA	594	ENSMUST00000142149.1
ID18950	chr16	14374619	14375461	+	421.5	NA	intron (ENSMUST00000144676.2, intron 1 of 2)	NA	-7767	ENSMUST00000158481.1
ID55910	chr15	40150972	40151596	+	421.5	NA	Intergenic	NA	9096	ENSMUST00000179120.1	328531	Mm.60703	NM_001256056	ENSMUSG00000094112	9330182O14Rik	-	RIKEN cDNA 9330182O14 gene	protein-coding
ID6581	chr1	110887906	110888530	+	421.1	NA	TTS (ENSMUST00000094626.4)	NA	72608	ENSMUST00000194910.1
ID29237	chr10	41591730	41592354	+	421.1	NA	intron (ENSMUST00000189488.2, intron 30 of 47)	NA	-4289	ENSMUST00000160751.2
ID49204	chr2	37876152	37876776	+	420.7	NA	intron (ENSMUST00000140552.7, intron 12 of 18)	NA	-24024	ENSMUST00000136460.1
ID3016	chr12	52666632	52667385	+	420.7	NA	Intergenic	NA	-32375	ENSMUST00000095737.4	238161	Mm.310822	NM_198111	ENSMUSG00000061603	Akap6	AI482140|Akapalpha|Akapbeta|PRKA	A kinase (PRKA) anchor protein 6	protein-coding
ID64370	chr8	42434275	42434899	+	420.7	NA	Intergenic	NA	87616	ENSMUST00000104567.1
ID29588	chr16	13238568	13239580	+	420.3	NA	Intergenic	NA	-17407	ENSMUST00000009713.13	239719	Mm.270643	NM_153588	ENSMUSG00000009569	Mkl2	ENSMUSG00000075401|Gt4-1|MRTF-B|Mrtfb|mKIAA1243	MKL/myocardin-like 2	protein-coding
ID34599	chr10	127632589	127633215	+	420.3	NA	Intergenic	NA	3485	ENSMUST00000219311.1
ID67462	chr1	94202843	94203467	+	419.9	NA	Intergenic	NA	-1262	ENSMUST00000190284.1
ID29068	chr17	37433821	37434445	+	419.9	NA	Intergenic	NA	-11347	ENSMUST00000218675.1
ID59029	chr13	53410095	53410720	+	419.5	NA	intron (ENSMUST00000202970.1, intron 1 of 1)	NA	4423	ENSMUST00000202970.1
ID31424	chrX	157756888	157757512	+	419.5	NA	TTS (ENSMUST00000130794.1)	NA	36774	ENSMUST00000126418.1
ID15939	chr10	57355019	57355643	+	419.5	NA	Intergenic	NA	-31092	ENSMUST00000218173.1
ID74109	chr1	169990144	169990895	+	419.5	NA	exon (ENSMUST00000027985.7, exon 12 of 18)	NA	21067	ENSMUST00000193930.1
ID4933	chr12	21225520	21226756	+	419.1	NA	intron (ENSMUST00000050990.9, intron 12 of 26)	NA	21185	ENSMUST00000172962.1
ID61923	chr14	99839977	99840602	+	419.1	NA	Intergenic	NA	-4475	ENSMUST00000147698.1
ID50874	chr15	32542436	32543206	+	419.1	NA	intron (ENSMUST00000226876.1, intron 6 of 8)	NA	-58854	ENSMUST00000227429.1
ID65446	chr10	41081892	41082516	+	419.1	NA	intron (ENSMUST00000213704.1, intron 2 of 7)	NA	6836	ENSMUST00000213704.1
ID76264	chr1	77446037	77446661	+	418.7	NA	intron (ENSMUST00000188797.6, intron 3 of 16)	NA	50419	ENSMUST00000184495.1	102465180		NR_105770	ENSMUSG00000099141	Mir6352	Gm27481|mmu-mir-6352	microRNA 6352	ncRNA
ID25924	chr2	167564816	167565596	+	418.7	NA	intron (ENSMUST00000127006.1, intron 2 of 3)	NA	11892	ENSMUST00000127006.1	102634096	Mm.396640	XR_375262	ENSMUSG00000085596	Gm11476	OTTMUSG00000001146	predicted gene 11476	ncRNA
ID3581	chr10	61562880	61563648	+	418.7	NA	intron (ENSMUST00000049242.8, intron 4 of 4)	NA	-7647	ENSMUST00000219114.1
ID42165	chr17	51318797	51319421	+	418.7	NA	Intergenic	NA	-139757	ENSMUST00000225252.1
ID46133	chr8	40702092	40702716	+	418.4	NA	Intergenic	NA	10883	ENSMUST00000211387.1
ID63387	chr1	16345062	16345686	+	418.4	NA	TTS (ENSMUST00000149320.8)	NA	30021	ENSMUST00000115360.7
ID75808	chr5	24440699	24441323	+	418.4	NA	TTS (ENSMUST00000144866.1)	NA	513	ENSMUST00000151900.7
ID8252	chr12	68317087	68317711	+	418.4	NA	Intergenic	NA	-15223	ENSMUST00000221702.1
ID55514	chr2	145157697	145158322	+	418.4	NA	Intergenic	NA	-9745	ENSMUST00000110007.7	94249	Mm.217171	NM_053195	ENSMUSG00000063873	Slc24a3	NCKX3	solute carrier family 24 (sodium/potassium/calcium exchanger), member 3	protein-coding
ID69768	chr9	117054235	117054859	+	418	NA	intron (ENSMUST00000111772.9, intron 3 of 13)	NA	-4611	ENSMUST00000172565.1
ID49891	chr10	122356645	122357269	+	418	NA	Intergenic	NA	-29935	ENSMUST00000218971.1
ID70050	chr10	41562586	41563210	+	418	NA	intron (ENSMUST00000095227.9, intron 2 of 10)	NA	-2222	ENSMUST00000160002.7
ID72883	chr1	190672942	190673695	+	418	NA	Intergenic	NA	78992	ENSMUST00000191893.1
ID69852	chr8	120780935	120781689	+	417.6	NA	intron (ENSMUST00000127664.1, intron 1 of 15)	NA	29103	ENSMUST00000160594.1
ID30491	chr12	72585467	72586091	+	417.6	NA	intron (ENSMUST00000222413.1, intron 4 of 5)	NA	23313	ENSMUST00000209162.1
ID23091	chr2	59940211	59940835	+	417.2	NA	intron (ENSMUST00000112550.7, intron 14 of 34)	NA	7693	ENSMUST00000153136.1
ID66122	chr5	141562426	141563051	+	417.2	NA	intron (ENSMUST00000145908.1, intron 1 of 9)	NA	3511	ENSMUST00000158539.1
ID44313	chr18	39641019	39641643	+	416.8	NA	Intergenic	NA	-132166	ENSMUST00000063219.2	18459	Mm.9493	NM_011033	ENSMUSG00000051732	Pabpc2	Pabp|Pabp+|Pabp2	poly(A) binding protein, cytoplasmic 2	protein-coding
ID57423	chr4	82957169	82957793	+	416.8	NA	intron (ENSMUST00000170248.8, intron 22 of 36)	NA	13222	ENSMUST00000127886.1
ID63847	chr7	133303566	133304191	+	416.8	NA	Intergenic	NA	29323	ENSMUST00000209700.1
ID20351	chr15	31283776	31284400	+	416.4	NA	TTS (ENSMUST00000228063.1)	NA	1999	ENSMUST00000228063.1
ID62858	chr19	23046380	23047130	+	416	NA	intron (ENSMUST00000181623.1, intron 6 of 6)	NA	29098	ENSMUST00000181623.1
ID1152	chr2	167864094	167864844	+	416	NA	Intergenic	NA	5884	ENSMUST00000142937.1
ID59407	chr15	5408476	5409228	+	416	NA	Intergenic	NA	-55323	ENSMUST00000226389.1
ID51678	chr13	113876223	113876848	+	416	NA	intron (ENSMUST00000091201.6, intron 1 of 4)	NA	81913	ENSMUST00000224068.1
ID19459	chr2	60353090	60353714	+	415.6	NA	intron (ENSMUST00000112533.7, intron 8 of 34)	NA	-1950	ENSMUST00000124654.1
ID20504	chr9	20940417	20941352	+	415.6	NA	intron (ENSMUST00000216540.1, intron 4 of 38)	NA	-3695	ENSMUST00000216135.1
ID11122	chr3	100377707	100378332	+	415.6	NA	Intergenic	NA	-35541	ENSMUST00000121385.2
ID6236	chr3	130761531	130762281	+	415.6	NA	TTS (ENSMUST00000200185.1)	NA	1716	ENSMUST00000196697.1
ID15139	chr10	119843615	119844619	+	415.2	NA	intron (ENSMUST00000126965.1, intron 4 of 4)	NA	-6622	ENSMUST00000139352.7
ID65572	chr9	42073884	42074508	+	415.2	NA	intron (ENSMUST00000060989.8, intron 6 of 47)	NA	50101	ENSMUST00000060989.8	20660	Mm.121920	NM_011436	ENSMUSG00000049313	Sorl1	2900010L19Rik|AI596264|AW261561|LR11|SorLA|gp250|mSorLA	sortilin-related receptor, LDLR class A repeats-containing	protein-coding
ID47531	chr16	88903791	88904415	+	415.2	NA	Intergenic	NA	-7653	ENSMUST00000053460.2	16704	Mm.3503	NM_010676	ENSMUSG00000051802	Krtap19-5	Krtap8-2	keratin associated protein 19-5	protein-coding
ID53898	chr16	61491440	61492064	+	415.2	NA	Intergenic	NA	30790	ENSMUST00000169031.1
ID14448	chr7	79020527	79021407	+	414.8	NA	exon (ENSMUST00000180546.1, exon 3 of 3)	NA	32356	ENSMUST00000180546.1	102633600	Mm.382916	NR_132432	ENSMUSG00000097441	Gm26633	-	predicted gene, 26633	ncRNA
ID22809	chr4	53740322	53740946	+	414.8	NA	intron (ENSMUST00000222290.1, intron 7 of 11)	NA	-19434	ENSMUST00000158996.1
ID61006	chr3	127073627	127074251	+	414.4	NA	intron (ENSMUST00000182008.7, intron 6 of 14)	NA	-21893	ENSMUST00000200275.1
ID24430	chr11	101792705	101793329	+	414.4	NA	Intergenic	NA	-7646	ENSMUST00000017868.6	18612	Mm.5025	NM_008815	ENSMUSG00000017724	Etv4	AW414408|Pea-3|Pea3	ets variant 4	protein-coding
ID23662	chr1	135950848	135951654	+	414.4	NA	Intergenic	NA	11889	ENSMUST00000140703.7
ID39784	chr9	41430229	41430853	+	414.4	NA	intron (ENSMUST00000215342.1, intron 1 of 1)	NA	11490	ENSMUST00000216668.1
ID48548	chr11	104393573	104394198	+	414	NA	intron (ENSMUST00000018556.10, intron 3 of 14)	NA	31415	ENSMUST00000195891.1
ID48381	chr15	102063210	102063834	+	414	NA	Intergenic	NA	-10251	ENSMUST00000169681.1	75705	Mm.290022	NM_145625	ENSMUSG00000058655	Eif4b	2310046H11Rik|AL024095|C85189|Eif4a2	eukaryotic translation initiation factor 4B	protein-coding
ID74627	chr19	33177187	33177811	+	414	NA	intron (ENSMUST00000096114.11, intron 5 of 6)	NA	20387	ENSMUST00000199287.1	100628575		NR_039552	ENSMUSG00000106278	Mir3970	mmu-mir-3970|mu-mir-3970	microRNA 3970	ncRNA
ID24622	chr3	151600763	151601387	+	414	NA	Intergenic	NA	-7268	ENSMUST00000083204.1
ID64711	chr8	62258989	62259614	+	414	NA	Intergenic	NA	-65089	ENSMUST00000211074.1
ID36293	chr11	70758783	70759408	+	414	NA	Intergenic	NA	3137	ENSMUST00000102277.1
ID43439	chr17	4332627	4333251	+	414	NA	Intergenic	NA	-345081	ENSMUST00000180078.1
ID48703	chr14	90991373	90991998	+	413.6	NA	Intergenic	NA	116607	ENSMUST00000158121.1
ID37980	chr15	97227935	97228559	+	413.6	NA	Intergenic	NA	-18860	ENSMUST00000059433.7	239647	Mm.130036	NM_172293	ENSMUSG00000044250	Pced1b	Fam113b	PC-esterase domain containing 1B	protein-coding
ID8013	chr3	146624687	146625311	+	413.6	NA	intron (ENSMUST00000121133.1, intron 4 of 6)	NA	-9403	ENSMUST00000200633.1	56629	Mm.25853	NM_019957	ENSMUSG00000028185	Dnase2b	AI526873|Dlad|DnaseIIb	deoxyribonuclease II beta	protein-coding
ID41089	chr10	86217563	86218187	+	413.6	NA	intron (ENSMUST00000145864.7, intron 6 of 8)	NA	-82497	ENSMUST00000020234.13	21859	Mm.4871	NM_011595	ENSMUSG00000020044	Timp3	Timp-3	tissue inhibitor of metalloproteinase 3	protein-coding
ID76596	chr3	144586840	144587464	+	413.6	NA	promoter-TSS (ENSMUST00000083026.1)	NA	-200	ENSMUST00000083026.1
ID63319	chr17	67938882	67939506	+	413.3	NA	intron (ENSMUST00000024840.11, intron 1 of 17)	NA	11746	ENSMUST00000164647.7	268970	Mm.9935	NM_172964	ENSMUSG00000024043	Arhgap28	AU044757|AW550892|E130310N06	Rho GTPase activating protein 28	protein-coding
ID41456	chr8	91788692	91789317	+	413.3	NA	exon (ENSMUST00000210339.1, exon 3 of 3)	NA	5244	ENSMUST00000210339.1
ID26317	chr2	109650529	109651279	+	412.9	NA	Intergenic	NA	-22262	ENSMUST00000175796.1
ID22229	chr8	37258353	37259103	+	412.9	NA	Intergenic	NA	7907	ENSMUST00000210784.1
ID74379	chr15	63257467	63258399	+	412.9	NA	intron (ENSMUST00000226449.1, intron 1 of 1)	NA	1980	ENSMUST00000226449.1
ID29889	chr14	21704267	21704891	+	412.9	NA	intron (ENSMUST00000073870.6, intron 1 of 3)	NA	-1477	ENSMUST00000224735.1
ID4345	chr4	138638800	138639424	+	412.9	NA	Intergenic	NA	-3228	ENSMUST00000105812.9
ID18846	chr5	113624053	113625522	+	412.9	NA	intron (ENSMUST00000047936.12, intron 1 of 2)	NA	2828	ENSMUST00000132065.7	14747	Mm.5196	NM_008153	ENSMUSG00000042190	Cmklr1	ChemR23|DEZ|Gpcr27|mcmklr1	chemokine-like receptor 1	protein-coding
ID40865	chr17	27212167	27212792	+	412.5	NA	Intergenic	NA	-8041	ENSMUST00000055117.7	224640	Mm.29689	NM_146075	ENSMUSG00000044857	Lemd2	BC026588|Lem2|NET25	LEM domain containing 2	protein-coding
ID8226	chr12	80849136	80850010	+	412.5	NA	intron (ENSMUST00000068519.6, intron 2 of 5)	NA	-19135	ENSMUST00000219720.1
ID49649	chr4	139632909	139633533	+	412.1	NA	intron (ENSMUST00000124987.1, intron 1 of 3)	NA	10112	ENSMUST00000124987.1
ID57767	chr16	15009054	15009806	+	412.1	NA	Intergenic	NA	102793	ENSMUST00000090277.1	66793	Mm.100270	NM_025769	ENSMUSG00000068617	Efcab1	4930449A16Rik|5430404L10Rik	EF hand calcium binding domain 1	protein-coding
ID14931	chr13	51290670	51292147	+	411.7	NA	Intergenic	NA	-47513	ENSMUST00000221253.1
ID50789	chr2	42293947	42294571	+	411.7	NA	intron (ENSMUST00000204204.1, intron 2 of 2)	NA	153309	ENSMUST00000183581.1	102465171		NR_105754	ENSMUSG00000098660	Mir6336	Gm27584|mmu-mir-6336	microRNA 6336	ncRNA
ID71745	chr7	144820729	144821931	+	411.7	NA	Intergenic	NA	-16753	ENSMUST00000155320.7
ID37388	chr16	81204244	81204868	+	411.7	NA	intron (ENSMUST00000067602.3, intron 1 of 17)	NA	3859	ENSMUST00000067602.3	17968	Mm.433941	NM_010954	ENSMUSG00000022762	Ncam2	Ncam-2|Ocam|RNCAM	neural cell adhesion molecule 2	protein-coding
ID31191	chr4	106818037	106818787	+	411.3	NA	Intergenic	NA	-13414	ENSMUST00000065253.12	329910	Mm.222956	NM_025590	ENSMUSG00000034853	Acot11	1110020M10Rik|2010309H15Rik|AW060409|BFIT|BFIT1|Thea|Them1|mKIAA0707	acyl-CoA thioesterase 11	protein-coding
ID28536	chr9	52923096	52923720	+	411.3	NA	Intergenic	NA	159397	ENSMUST00000216112.1
ID24179	chr8	3625277	3626029	+	411.3	NA	promoter-TSS (ENSMUST00000142431.7)	NA	-108	ENSMUST00000136105.7	18545	Mm.440882	NM_008790	ENSMUSG00000004630	Pcp2	L7|Pcp-2	Purkinje cell protein 2 (L7)	protein-coding
ID16307	chr10	27023767	27024391	+	411.3	NA	intron (ENSMUST00000219763.1, intron 9 of 21)	NA	32566	ENSMUST00000219763.1
ID51817	chr18	15579558	15580182	+	411.3	NA	intron (ENSMUST00000130553.1, intron 3 of 5)	NA	138176	ENSMUST00000053017.12	71367	Mm.329304	NM_199055	ENSMUSG00000047161	Chst9	5430438D01Rik	carbohydrate (N-acetylgalactosamine 4-0) sulfotransferase 9	protein-coding
ID43424	chr14	8498673	8499297	+	411.3	NA	intron (ENSMUST00000102996.3, intron 12 of 15)	NA	90068	ENSMUST00000224382.1
ID68834	chrX	163661788	163662412	+	410.9	NA	Intergenic	NA	99229	ENSMUST00000059320.3	74264	Mm.39304	NM_028842	ENSMUSG00000083695	Rnf138rt1	-	ring finger protein 138, retrogene 1	protein-coding
ID56142	chr4	98445895	98446519	+	410.9	NA	intron (ENSMUST00000142103.7, intron 2 of 7)	NA	-4363	ENSMUST00000107029.7
ID15981	chr2	125529604	125530355	+	410.9	NA	Intergenic	NA	-21986	ENSMUST00000103234.1
ID38432	chr10	115767193	115767817	+	410.5	NA	Intergenic	NA	-49327	ENSMUST00000217900.1
ID22597	chr15	83157348	83157973	+	410.5	NA	exon (ENSMUST00000162178.7, exon 8 of 8)	NA	8016	ENSMUST00000083242.1	104307	Mm.471434	NR_004432	ENSMUSG00000065176	Rnu12	-	RNA U12, small nuclear	snRNA
ID56796	chr1	139410760	139411384	+	410.5	NA	intron (ENSMUST00000193363.1, intron 2 of 2)	NA	2794	ENSMUST00000193363.1	102638197	Mm.115721	XR_387452	ENSMUSG00000102661	Gm34816	-	predicted gene, 34816	ncRNA
ID62939	chr16	75575809	75576434	+	410.5	NA	intron (ENSMUST00000062721.10, intron 2 of 10)	NA	-8439	ENSMUST00000186809.1
ID21836	chr18	79116524	79117273	+	410.5	NA	Intergenic	NA	-7507	ENSMUST00000025430.10	240427	Mm.312871	NM_053099	ENSMUSG00000024548	Setbp1	C130092E12|Seb|mKIAA0437	SET binding protein 1	protein-coding
ID46628	chr1	167757330	167757954	+	410.1	NA	intron (ENSMUST00000111377.7, intron 3 of 8)	NA	68085	ENSMUST00000028003.8	110648	Mm.330081	NM_033652	ENSMUSG00000026686	Lmx1a	Lmx1.1|dr|dreher|sst	LIM homeobox transcription factor 1 alpha	protein-coding
ID42279	chr9	40291962	40292586	+	410.1	NA	TTS (ENSMUST00000216821.1)	NA	9821	ENSMUST00000216398.1
ID45326	chr9	61369852	61370476	+	410.1	NA	TTS (ENSMUST00000098658.2)	NA	1463	ENSMUST00000187131.1
ID74910	chr4	151648336	151649085	+	409.7	NA	intron (ENSMUST00000155685.7, intron 2 of 7)	NA	212940	ENSMUST00000155685.7
ID71068	chr15	36086644	36087862	+	409.7	NA	intron (ENSMUST00000172831.7, intron 11 of 27)	NA	-3512	ENSMUST00000172737.1
ID27465	chr7	70052743	70053368	+	409.7	NA	Intergenic	NA	-95151	ENSMUST00000103978.1
ID70829	chr6	29440011	29440635	+	409.7	NA	intron (ENSMUST00000065090.7, intron 3 of 47)	NA	7047	ENSMUST00000101617.8	68794	Mm.39046	NM_026839	ENSMUSG00000068699	Flnc	1110055E19Rik|ABP-280|ABPL|Fln2	filamin C, gamma	protein-coding
ID65959	chr10	96399056	96399680	+	409.3	NA	Intergenic	NA	9670	ENSMUST00000179683.2
ID44059	chr19	55420244	55421393	+	409.3	NA	intron (ENSMUST00000225529.1, intron 5 of 7)	NA	39804	ENSMUST00000224396.1
ID14779	chr4	133550061	133550685	+	408.9	NA	Intergenic	NA	-3003	ENSMUST00000042706.2	23957	Mm.346759	NM_011850	ENSMUSG00000037583	Nr0b2	SHP|SHP-1|Shp1	nuclear receptor subfamily 0, group B, member 2	protein-coding
ID48556	chr5	53689355	53690555	+	408.9	NA	Intergenic	NA	17298	ENSMUST00000200691.3	12425	Mm.3521	NM_009827	ENSMUSG00000029193	Cckar	AW106902	cholecystokinin A receptor	protein-coding
ID41735	chr1	38606563	38607187	+	408.5	NA	intron (ENSMUST00000212668.1, intron 1 of 3)	NA	20310	ENSMUST00000095027.8	16764	Mm.336679	NM_010678	ENSMUSG00000037138	Aff3	3222402O04Rik|A730046J16|LAF-4|Laf4	AF4/FMR2 family, member 3	protein-coding
ID67764	chr16	44341514	44342138	+	408.5	NA	Intergenic	NA	-5295	ENSMUST00000050897.6	212514	Mm.24035	NM_144550	ENSMUSG00000043065	Spice1	Ccdc52|D16Ertd480e	spindle and centriole associated protein 1	protein-coding
ID25462	chr11	100218295	100219666	+	408.2	NA	Intergenic	NA	-11432	ENSMUST00000007272.7	16664	Mm.439898	NM_016958	ENSMUSG00000045545	Krt14	AI626930|CK-14|K14|Krt-1.14|Krt1-14	keratin 14	protein-coding
ID12038	chr8	46223823	46224447	+	408.2	NA	Intergenic	NA	-4859	ENSMUST00000099636.4
ID65073	chr9	14705757	14706381	+	408.2	NA	promoter-TSS (ENSMUST00000136399.7)	NA	-999	ENSMUST00000136399.7
ID34609	chr17	74864735	74865359	+	408.2	NA	Intergenic	NA	-140521	ENSMUST00000001927.11	268977	Mm.269747	NM_019919	ENSMUSG00000001870	Ltbp1	9430031G15Rik|9830146M04|Ltbp-1|Ltbp1L|TGF-beta1-BP-1|Tgfb|b2b1000Clo	latent transforming growth factor beta binding protein 1	protein-coding
ID18318	chr19	58290013	58291626	+	407.8	NA	intron (ENSMUST00000169850.7, intron 5 of 9)	NA	86680	ENSMUST00000143595.1
ID47037	chr9	113915482	113916500	+	407.8	NA	intron (ENSMUST00000214522.1, intron 34 of 34)	NA	-14943	ENSMUST00000009885.13	22221	Mm.28052	NM_013699	ENSMUSG00000009741	Ubp1	Cp2b|LBP-1a|LBP-1b|NF2d9	upstream binding protein 1	protein-coding
ID5662	chr16	22921236	22921861	+	407.8	NA	promoter-TSS (ENSMUST00000167399.1)	NA	-197	ENSMUST00000167399.1
ID644	chr7	75553260	75556002	+	407.4	NA	intron (ENSMUST00000207751.1, intron 2 of 3)	NA	-5983	ENSMUST00000205544.1
ID677	chr15	50392373	50392997	+	407.4	NA	Intergenic	NA	105787	ENSMUST00000227182.1
ID64721	chr11	120080765	120081516	+	407.4	NA	intron (ENSMUST00000180242.1, intron 3 of 25)	NA	5687	ENSMUST00000106227.7	12009	Mm.2556	NM_009734	ENSMUSG00000039781	Cep131	AZ1|Azi|Azi1	centrosomal protein 131	protein-coding
ID68745	chr19	57642078	57642702	+	407.4	NA	intron (ENSMUST00000077282.5, intron 4 of 28)	NA	31356	ENSMUST00000077282.5	226255	Mm.245340	NM_181415	ENSMUSG00000054843	Atrnl1	AI504415|AW555641|Alp|Atrnl|Atrnlp	attractin like 1	protein-coding
ID74565	chr5	73715224	73716339	+	407.4	NA	Intergenic	NA	56520	ENSMUST00000178631.5
ID75787	chr2	69630652	69631276	+	407	NA	Intergenic	NA	-16207	ENSMUST00000134659.7
ID40992	chr17	64211054	64211887	+	406.6	NA	Intergenic	NA	101561	ENSMUST00000024888.14
ID50343	chr9	16428315	16429332	+	406.6	NA	intron (ENSMUST00000217308.1, intron 1 of 25)	NA	6572	ENSMUST00000215220.1
ID16268	chr1	7671005	7672590	+	406.6	NA	Intergenic	NA	7716	ENSMUST00000194305.1
ID26035	chr3	121832138	121832762	+	406.6	NA	Intergenic	NA	-8601	ENSMUST00000198031.1
ID53721	chr1	107711820	107712444	+	406.6	NA	Intergenic	NA	25124	ENSMUST00000153774.1	102635334		XR_387297	ENSMUSG00000086161	Gm15389	OTTMUSG00000020989	predicted gene 15389	ncRNA
ID64584	chr1	113067423	113068047	+	406.2	NA	Intergenic	NA	-100804	ENSMUST00000189766.1
ID22255	chr3	154425195	154425819	+	406.2	NA	Intergenic	NA	93510	ENSMUST00000181234.1
ID24650	chr1	40801149	40802296	+	405.8	NA	Intergenic	NA	-3879	ENSMUST00000114765.3	381339	Mm.334678	NM_001081198	ENSMUSG00000079588	Tmem182	2310079P10Rik|AI414494	transmembrane protein 182	protein-coding
ID53461	chr9	94832851	94833674	+	405.8	NA	intron (ENSMUST00000033463.9, intron 5 of 15)	NA	81433	ENSMUST00000183864.1	102465763		NR_106116	ENSMUSG00000098251	Mir7656	Gm27614|mmu-mir-7656	microRNA 7656	ncRNA
ID39644	chr8	119133440	119134448	+	405.8	NA	intron (ENSMUST00000117160.1, intron 7 of 13)	NA	-17521	ENSMUST00000212476.1
ID41183	chr8	61215163	61215787	+	405.8	NA	Intergenic	NA	-8397	ENSMUST00000034060.6	59009	Mm.27949	NM_021506	ENSMUSG00000031642	Sh3rf1	2200003J05Rik|Posh|R75531|Sh3md2	SH3 domain containing ring finger 1	protein-coding
ID41765	chr1	134195868	134196492	+	405.4	NA	intron (ENSMUST00000038445.12, intron 3 of 10)	NA	2723	ENSMUST00000191577.1	53311	Mm.379067	NM_016749	ENSMUSG00000042451	Mybph	AI385643|MyBP-H	myosin binding protein H	protein-coding
ID11831	chr3	155551061	155551685	+	405.4	NA	Intergenic	NA	36932	ENSMUST00000193152.1
ID61340	chr15	12655580	12656204	+	405.4	NA	intron (ENSMUST00000189469.6, intron 2 of 4)	NA	-20546	ENSMUST00000191701.1
ID20765	chr6	32226573	32227423	+	405	NA	intron (ENSMUST00000115096.3, intron 9 of 31)	NA	-1799	ENSMUST00000200732.1
ID64531	chr14	24506930	24507681	+	405	NA	Intergenic	NA	16156	ENSMUST00000224699.1
ID40335	chr2	137555271	137556028	+	404.6	NA	Intergenic	NA	-107786	ENSMUST00000134833.1
ID56590	chr18	23020466	23021471	+	404.6	NA	intron (ENSMUST00000164186.7, intron 1 of 10)	NA	17688	ENSMUST00000081423.12	319211	Mm.209896	NM_199024	ENSMUSG00000041923	Nol4	1700013J13Rik|4930568N03Rik|Gm1262	nucleolar protein 4	protein-coding
ID4728	chr14	92300948	92301572	+	404.6	NA	Intergenic	NA	67369	ENSMUST00000104110.1
ID68082	chr12	41584476	41585100	+	404.6	NA	intron (ENSMUST00000132121.7, intron 4 of 6)	NA	39397	ENSMUST00000222596.1
ID68095	chr6	93645859	93646483	+	404.6	NA	Intergenic	NA	4054	ENSMUST00000203479.1
ID32920	chr4	68269301	68270153	+	404.2	NA	Intergenic	NA	33563	ENSMUST00000120941.1
ID22919	chr14	72563107	72563913	+	404.2	NA	exon (ENSMUST00000162825.7, exon 14 of 24)	NA	1208	ENSMUST00000159144.1
ID22582	chr8	91527755	91529673	+	404.2	NA	TTS (ENSMUST00000211177.1)	NA	4010	ENSMUST00000211177.1
ID40403	chr3	91228607	91229356	+	403.8	NA	Intergenic	NA	-138178	ENSMUST00000166173.2	229550	Mm.98335	NM_001101461	ENSMUSG00000091175	9130204L05Rik	Gm127	RIKEN cDNA 9130204L05 gene	protein-coding
ID65494	chr16	97471135	97472023	+	403.4	NA	intron (ENSMUST00000125475.1, intron 2 of 2)	NA	4728	ENSMUST00000125475.1
ID63801	chr15	79160562	79161311	+	403.4	NA	intron (ENSMUST00000040019.4, intron 2 of 3)	NA	3554	ENSMUST00000040019.4	20665	Mm.276739	NM_011437	ENSMUSG00000033006	Sox10	Dom|Sox21|gt	SRY (sex determining region Y)-box 10	protein-coding
ID7740	chr14	43705034	43705658	+	403.4	NA	intron (ENSMUST00000228507.1, intron 1 of 1)	NA	-2920	ENSMUST00000166437.1
ID30574	chr8	11788571	11789542	+	403.4	NA	intron (ENSMUST00000210012.1, intron 2 of 5)	NA	6415	ENSMUST00000110904.1
ID29404	chr2	170867604	170868228	+	403.4	NA	intron (ENSMUST00000029075.4, intron 6 of 7)	NA	86908	ENSMUST00000117955.1
ID47321	chr6	125495530	125496160	+	403.1	NA	exon (ENSMUST00000185268.1, exon 2 of 4)	NA	-1054	ENSMUST00000032492.8	12527	Mm.210676	NM_007657	ENSMUSG00000030342	Cd9	Tspan29	CD9 antigen	protein-coding
ID60061	chr3	93395116	93395741	+	403.1	NA	TTS (ENSMUST00000191784.1)	NA	1729	ENSMUST00000045912.2	20129	Mm.1417	NM_009100	ENSMUSG00000041984	Rptn	-	repetin	protein-coding
ID34367	chr9	15247721	15248345	+	403.1	NA	intron (ENSMUST00000034413.7, intron 1 of 3)	NA	8988	ENSMUST00000034413.7	69137	Mm.41396	NM_026955	ENSMUSG00000031937	Vstm5	2200002K05Rik	V-set and transmembrane domain containing 5	protein-coding
ID23420	chr6	35221121	35221876	+	403.1	NA	intron (ENSMUST00000201374.3, intron 23 of 42)	NA	-3076	ENSMUST00000201842.1
ID3251	chr19	50583069	50583694	+	402.7	NA	intron (ENSMUST00000209413.1, intron 1 of 25)	NA	-94025	ENSMUST00000180848.1
ID18010	chr5	24671094	24671718	+	402.7	NA	Intergenic	NA	-14126	ENSMUST00000197407.4	53312	Mm.5856	NM_016736	ENSMUSG00000028954	Nub1	4931404D21Rik|6330412F12Rik|BS4|NY-REN-18	negative regulator of ubiquitin-like proteins 1	protein-coding
ID67822	chr8	90020031	90020655	+	402.7	NA	Intergenic	NA	327783	ENSMUST00000176034.1
ID11396	chr14	96729236	96729860	+	402.3	NA	Intergenic	NA	-28939	ENSMUST00000228771.1
ID42288	chr8	83134822	83135446	+	402.3	NA	Intergenic	NA	-30218	ENSMUST00000034145.10	71310	Mm.24031	NM_027758	ENSMUSG00000031709	Tbc1d9	4933431N12Rik|AI847101|AW490653|C76116	TBC1 domain family, member 9	protein-coding
ID59224	chr5	36839492	36840116	+	402.3	NA	Intergenic	NA	-9151	ENSMUST00000031002.9	17160	Mm.761	NM_008550	ENSMUSG00000029119	Man2b2	mKIAA0935	mannosidase 2, alpha B2	protein-coding
ID30424	chr9	102482845	102483470	+	402.3	NA	Intergenic	NA	-3633	ENSMUST00000213941.1
ID45952	chr5	115842054	115842826	+	402.3	NA	Intergenic	NA	-2838	ENSMUST00000147330.7
ID69745	chr17	63207594	63208218	+	401.9	NA	intron (ENSMUST00000112839.8, intron 5 of 6)	NA	5168	ENSMUST00000158228.1
ID45038	chr1	89480044	89480669	+	401.9	NA	intron (ENSMUST00000190096.6, intron 1 of 16)	NA	-3082	ENSMUST00000192974.1
ID54419	chr1	13363818	13364443	+	401.9	NA	intron (ENSMUST00000143603.7, intron 1 of 12)	NA	-7400	ENSMUST00000195718.1
ID57753	chr9	33305969	33306593	+	401.9	NA	intron (ENSMUST00000215382.1, intron 1 of 1)	NA	10037	ENSMUST00000215382.1
ID596	chr11	87410001	87410626	+	401.9	NA	intron (ENSMUST00000060835.11, intron 1 of 30)	NA	5248	ENSMUST00000060835.11	83560	Mm.440758	NM_031386	ENSMUSG00000010342	Tex14	C85585	testis expressed gene 14	protein-coding
ID1507	chr16	33159068	33159831	+	401.5	NA	Intergenic	NA	-19201	ENSMUST00000158484.1
ID4124	chr13	3065933	3066558	+	401.5	NA	Intergenic	NA	-15910	ENSMUST00000223224.1
ID9710	chr2	169592019	169592643	+	401.1	NA	Intergenic	NA	-4586	ENSMUST00000109160.2
ID18743	chr9	76411346	76411970	+	401.1	NA	Intergenic	NA	-87802	ENSMUST00000184757.1
ID45828	chr18	49301884	49302509	+	401.1	NA	Intergenic	NA	-221093	ENSMUST00000190201.1	67321	Mm.245802	NR_033785	ENSMUSG00000100297	1700044K03Rik	-	RIKEN cDNA 1700044K03 gene	ncRNA
ID61244	chr15	37349249	37350032	+	401.1	NA	intron (ENSMUST00000159221.1, intron 5 of 6)	NA	13903	ENSMUST00000159221.1
ID8476	chr5	135651705	135652458	+	401.1	NA	Intergenic	NA	-7745	ENSMUST00000179536.1
ID30083	chr9	46107534	46108158	+	400.7	NA	intron (ENSMUST00000120463.8, intron 1 of 23)	NA	-15284	ENSMUST00000215954.1
ID29727	chr12	51781154	51781778	+	400.7	NA	exon (ENSMUST00000220098.1, exon 1 of 1)	NA	1115	ENSMUST00000220098.1
ID2638	chr3	63290557	63291181	+	400.3	NA	intron (ENSMUST00000194324.5, intron 2 of 5)	NA	-4397	ENSMUST00000194836.5
ID76046	chr10	41375113	41375738	+	400.3	NA	intron (ENSMUST00000173494.3, intron 20 of 39)	NA	5456	ENSMUST00000216029.1
ID51670	chr12	100486627	100487251	+	400.3	NA	intron (ENSMUST00000221602.1, intron 3 of 3)	NA	8467	ENSMUST00000222036.1
ID75966	chr17	87234799	87236265	+	400.3	NA	Intergenic	NA	30331	ENSMUST00000139258.1
ID10395	chr10	21777915	21778673	+	400.3	NA	Intergenic	NA	34427	ENSMUST00000189792.1
ID51830	chr8	128005905	128006795	+	399.9	NA	Intergenic	NA	271875	ENSMUST00000184910.1	102465212		NR_105822	ENSMUSG00000099326	Mir21c	Gm28013|mmu-mir-21c	microRNA 21c	ncRNA
ID9645	chr3	142990706	142991330	+	399.9	NA	Intergenic	NA	-26642	ENSMUST00000200254.1
ID54920	chr13	63414213	63414838	+	399.9	NA	exon (ENSMUST00000220476.1, exon 1 of 1)	NA	242	ENSMUST00000220476.1
ID24720	chr1	181863573	181864325	+	399.9	NA	Intergenic	NA	-10760	ENSMUST00000070987.7
ID54493	chr19	41909054	41909808	+	399.5	NA	Intergenic	NA	-2440	ENSMUST00000011896.6	18648	Mm.16783	NM_023418	ENSMUSG00000011752	Pgam1	2310050F24Rik|Pgam-1	phosphoglycerate mutase 1	protein-coding
ID46761	chr3	134218771	134219395	+	399.5	NA	intron (ENSMUST00000180471.2, intron 1 of 1)	NA	-17401	ENSMUST00000197151.4
ID31898	chr8	63024038	63024789	+	399.1	NA	exon (ENSMUST00000211588.1, exon 1 of 1)	NA	3547	ENSMUST00000211588.1
ID28600	chr16	90066418	90067171	+	398.7	NA	Intergenic	NA	-86714	ENSMUST00000136760.1
ID22201	chr4	49542295	49543085	+	398.7	NA	intron (ENSMUST00000029987.9, intron 4 of 8)	NA	-2804	ENSMUST00000144372.1
ID24556	chrX	142462009	142462790	+	398.7	NA	Intergenic	NA	23048	ENSMUST00000104265.1
ID64727	chr15	14552113	14552738	+	398.7	NA	Intergenic	NA	86640	ENSMUST00000178304.2
ID41545	chr10	95722772	95723636	+	398.7	NA	promoter-TSS (ENSMUST00000217833.1)	NA	-704	ENSMUST00000217833.1
ID16858	chr11	116063413	116064315	+	398.7	NA	intron (ENSMUST00000075036.8, intron 31 of 32)	NA	6491	ENSMUST00000173943.1
ID23706	chr10	36474043	36474668	+	398.7	NA	Intergenic	NA	-32459	ENSMUST00000167191.7	319415	Mm.332442	NM_001081208	ENSMUSG00000044499	Hs3st5	D930005L05Rik|Gm1151|Hs3ost5	heparan sulfate (glucosamine) 3-O-sulfotransferase 5	protein-coding
ID25632	chr18	83561173	83561798	+	398.3	NA	Intergenic	NA	-206121	ENSMUST00000157518.1
ID16351	chr13	75384578	75385202	+	398.3	NA	Intergenic	NA	94497	ENSMUST00000221326.1
ID43162	chr3	65229151	65229919	+	398.3	NA	intron (ENSMUST00000161404.7, intron 2 of 14)	NA	-23893	ENSMUST00000161979.7
ID3563	chr3	99207591	99208344	+	397.9	NA	exon (ENSMUST00000197309.1, exon 1 of 1)	NA	1545	ENSMUST00000197309.1
ID45063	chr12	103211957	103212581	+	397.9	NA	intron (ENSMUST00000156176.1, intron 2 of 4)	NA	-9385	ENSMUST00000123655.7
ID30856	chr15	11805934	11807361	+	397.6	NA	Intergenic	NA	84341	ENSMUST00000226139.1
ID27307	chr5	139818605	139819229	+	397.6	NA	intron (ENSMUST00000182839.1, intron 1 of 3)	NA	1000	ENSMUST00000147328.1
ID62660	chr11	111250795	111251419	+	397.6	NA	Intergenic	NA	-24993	ENSMUST00000121873.1
ID4589	chr15	40928656	40929281	+	397.6	NA	intron (ENSMUST00000053467.4, intron 4 of 7)	NA	-244733	ENSMUST00000060066.4
ID31773	chr19	39210568	39211344	+	397.2	NA	Intergenic	NA	-18298	ENSMUST00000176493.7	638988	Mm.483843	NR_033614	ENSMUSG00000093610	Cyp2c53-ps	Cyp2c53|EG638988	cytochrome P450, family 2, subfamily c, polypeptide 53-ps	pseudo
ID69703	chr19	30123443	30125020	+	397.2	NA	intron (ENSMUST00000025778.7, intron 16 of 24)	NA	32270	ENSMUST00000143769.1
ID75722	chr3	97854948	97855572	+	397.2	NA	intron (ENSMUST00000168438.8, intron 1 of 45)	NA	12937	ENSMUST00000163531.3
ID21364	chr11	29798937	29800019	+	397.2	NA	intron (ENSMUST00000058902.5, intron 21 of 41)	NA	3621	ENSMUST00000169980.1
ID52860	chr1	45783231	45783981	+	397.2	NA	Intergenic	NA	10644	ENSMUST00000157139.1
ID68514	chr9	22508174	22508923	+	396.8	NA	intron (ENSMUST00000147405.7, intron 3 of 21)	NA	-3909	ENSMUST00000152719.7
ID49474	chr7	144193420	144194044	+	396.8	NA	intron (ENSMUST00000105902.7, intron 13 of 22)	NA	18203	ENSMUST00000105900.8	210274	Mm.483624	NM_001081370	ENSMUSG00000037541	Shank2	ProSAP1|mKIAA1022	SH3/ankyrin domain gene 2	protein-coding
ID67950	chr8	84567737	84568611	+	396.8	NA	intron (ENSMUST00000215756.1, intron 21 of 46)	NA	-3623	ENSMUST00000126302.1
ID59915	chr19	5969843	5970468	+	396.8	NA	TTS (ENSMUST00000041827.7)	NA	-5949	ENSMUST00000165143.1	18969	Mm.209931	NM_008893	ENSMUSG00000024833	Pola2	AI573378	polymerase (DNA directed), alpha 2	protein-coding
ID30635	chr5	114049116	114049740	+	396.8	NA	intron (ENSMUST00000134790.7, intron 5 of 14)	NA	-6547	ENSMUST00000149480.1
ID58878	chr5	139947225	139947849	+	396.4	NA	intron (ENSMUST00000198608.1, intron 1 of 1)	NA	16254	ENSMUST00000196164.1
ID2989	chr14	124677045	124677794	+	396.4	NA	promoter-TSS (ENSMUST00000095529.9)	NA	-292	ENSMUST00000095529.9	14169	Mm.206362	NM_010201	ENSMUSG00000025551	Fgf14	FHF-4|Fhf4|mFHF-4(1B)	fibroblast growth factor 14	protein-coding
ID46	chr3	153043795	153044419	+	396	NA	Intergenic	NA	-61861	ENSMUST00000044278.5	26938	Mm.40915	NM_012028	ENSMUSG00000039037	St6galnac5	AI851940|Siat7e	ST6 (alpha-N-acetyl-neuraminyl-2,3-beta-galactosyl-1,3)-N-acetylgalactosaminide alpha-2,6-sialyltransferase 5	protein-coding
ID64098	chr12	17551040	17551664	+	396	NA	TTS (ENSMUST00000222617.1)	NA	1894	ENSMUST00000222250.1
ID12487	chr19	3254261	3255012	+	396	NA	Intergenic	NA	13080	ENSMUST00000143079.1
ID20155	chr11	97764817	97766343	+	396	NA	intron (ENSMUST00000018685.8, intron 1 of 9)	NA	960	ENSMUST00000107579.1
ID28768	chr15	35289328	35289952	+	396	NA	Intergenic	NA	-6458	ENSMUST00000226838.1
ID44163	chr6	22135428	22136221	+	395.6	NA	exon (ENSMUST00000154734.1, exon 1 of 4)	NA	278	ENSMUST00000154734.1
ID33031	chr5	123583170	123583978	+	395.6	NA	exon (ENSMUST00000125340.7, exon 3 of 7)	NA	-5017	ENSMUST00000198833.1
ID42009	chr7	112630057	112630681	+	395.6	NA	intron (ENSMUST00000146145.3, intron 2 of 3)	NA	-12144	ENSMUST00000175261.1
ID48176	chr2	165791064	165791886	+	395.6	NA	intron (ENSMUST00000109266.10, intron 20 of 21)	NA	22289	ENSMUST00000128280.1
ID57695	chr7	66181040	66181664	+	395.6	NA	Intergenic	NA	-8231	ENSMUST00000181911.2
ID53814	chr9	108468204	108468996	+	395.6	NA	promoter-TSS (ENSMUST00000193107.1)	NA	-746	ENSMUST00000193107.1
ID34936	chr3	136759282	136759907	+	394.8	NA	exon (ENSMUST00000198822.1, exon 1 of 1)	NA	366	ENSMUST00000198822.1
ID74586	chr2	14009783	14010550	+	394.8	NA	intron (ENSMUST00000131730.6, intron 6 of 7)	NA	9883	ENSMUST00000191894.1
ID5355	chr10	118724321	118724946	+	394.8	NA	Intergenic	NA	-5205	ENSMUST00000219645.1
ID63581	chr1	61434163	61435116	+	394.8	NA	Intergenic	NA	-5462	ENSMUST00000141758.1
ID72535	chr6	26450766	26451518	+	394.4	NA	Intergenic	NA	9288	ENSMUST00000157762.1
ID12215	chr15	74043183	74043933	+	394.4	NA	Intergenic	NA	37953	ENSMUST00000100555.3
ID63675	chr10	76786787	76787411	+	394.4	NA	intron (ENSMUST00000173854.7, intron 1 of 6)	NA	1323	ENSMUST00000173854.7
ID63696	chr16	18869013	18869638	+	394.4	NA	intron (ENSMUST00000190050.1, intron 2 of 23)	NA	7214	ENSMUST00000119273.1
ID23113	chr5	100243328	100243952	+	393.6	NA	intron (ENSMUST00000150506.1, intron 3 of 4)	NA	32932	ENSMUST00000188902.1
ID61277	chrX	38152626	38153376	+	393.6	NA	Intergenic	NA	-27727	ENSMUST00000118349.1
ID48615	chr13	113328241	113328992	+	393.6	NA	intron (ENSMUST00000136755.9, intron 5 of 9)	NA	-13932	ENSMUST00000078163.13
ID8946	chr11	3146925	3147549	+	393.6	NA	promoter-TSS (ENSMUST00000146888.1)	NA	-515	ENSMUST00000146888.1
ID57623	chr2	124936956	124937993	+	393.6	NA	Intergenic	NA	-130650	ENSMUST00000070353.3	317750	Mm.330538	NM_175034	ENSMUSG00000035183	Slc24a5	F630045L20Rik|JSX|NCKX5|NCX5|Oca6	solute carrier family 24, member 5	protein-coding
ID17508	chr17	23291733	23292358	+	393.2	NA	intron (ENSMUST00000168033.1, intron 5 of 5)	NA	-14867	ENSMUST00000176979.1
ID17019	chr5	146588724	146589476	+	393.2	NA	intron (ENSMUST00000200363.1, intron 1 of 2)	NA	-3861	ENSMUST00000036211.7	14738	Mm.153539	NM_008151	ENSMUSG00000041468	Gpr12	Gpcr01|Gpcr12|Gpcr20|Gpcr21	G-protein coupled receptor 12	protein-coding
ID14525	chr5	146829248	146829997	+	393.2	NA	Intergenic	NA	-3268	ENSMUST00000035983.11	19933	Mm.316592	NM_019647	ENSMUSG00000041453	Rpl21	8430440E03Rik|L21	ribosomal protein L21	protein-coding
ID47036	chr19	52341119	52341743	+	393.2	NA	Intergenic	NA	77108	ENSMUST00000039652.4	16333	Mm.46269	NM_008386	ENSMUSG00000035804	Ins1	Ins-1|Ins2-rs1	insulin I	protein-coding
ID65674	chr8	117245625	117246652	+	392.8	NA	Intergenic	NA	-10926	ENSMUST00000166750.8	74440	Mm.233181	NM_028941	ENSMUSG00000034390	Cmip	4933407C03Rik|5830471E12Rik|AI314065|AI464126	c-Maf inducing protein	protein-coding
ID44026	chr2	127463445	127464069	+	392.8	NA	intron (ENSMUST00000137625.1, intron 5 of 8)	NA	9551	ENSMUST00000122679.1
ID490	chr3	146964298	146964922	+	392.5	NA	intron (ENSMUST00000170055.7, intron 19 of 20)	NA	20690	ENSMUST00000197547.1
ID70569	chr18	55251955	55252579	+	392.5	NA	Intergenic	NA	72427	ENSMUST00000157602.1
ID6070	chr2	136533646	136534270	+	392.5	NA	intron (ENSMUST00000180246.7, intron 2 of 10)	NA	1678	ENSMUST00000121717.1	319196	Mm.477841	NM_175667	ENSMUSG00000074771	Ankef1	AV276460|Ankrd5	ankyrin repeat and EF-hand domain containing 1	protein-coding
ID31303	chr11	118612133	118612757	+	392.5	NA	intron (ENSMUST00000120061.7, intron 3 of 14)	NA	-42535	ENSMUST00000136551.2
ID57234	chr16	25847315	25847939	+	392.1	NA	intron (ENSMUST00000115308.8, intron 4 of 10)	NA	45711	ENSMUST00000040231.12	22061	Mm.20894	NM_011641	ENSMUSG00000022510	Trp63	AI462811|Ket|P51/P63|P63|P73l|Tp63|Trp53rp1	transformation related protein 63	protein-coding
ID7142	chr10	33804103	33805039	+	392.1	NA	Intergenic	NA	4927	ENSMUST00000105222.1
ID3114	chr17	44942606	44943230	+	392.1	NA	intron (ENSMUST00000050630.13, intron 3 of 11)	NA	-128121	ENSMUST00000113571.9	12393	Mm.391013	NM_009820	ENSMUSG00000039153	Runx2	AML3|Cbf|Cbfa-1|Cbfa1|LS3|Osf2|PEBP2aA|Pebp2a1|Pebpa2a	runt related transcription factor 2	protein-coding
ID24959	chr15	34512471	34513095	+	391.7	NA	TTS (ENSMUST00000126223.1)	NA	-1387	ENSMUST00000155073.7
ID57237	chr15	29835685	29836309	+	391.7	NA	Intergenic	NA	52477	ENSMUST00000157996.1
ID47238	chr14	43774625	43775249	+	391.7	NA	intron (ENSMUST00000227370.1, intron 1 of 4)	NA	-3822	ENSMUST00000172449.1
ID614	chr15	6412916	6413541	+	391.3	NA	intron (ENSMUST00000162094.2, intron 1 of 3)	NA	-9012	ENSMUST00000163082.1
ID39515	chr1	164153913	164154538	+	390.9	NA	intron (ENSMUST00000086040.5, intron 1 of 24)	NA	-2008	ENSMUST00000133341.2	100503816	Mm.398579	NR_037987	ENSMUSG00000086593	Gm16548	-	predicted gene 16548	ncRNA
ID29181	chr1	168015146	168015771	+	390.9	NA	intron (ENSMUST00000177351.2, intron 1 of 2)	NA	11319	ENSMUST00000177351.2
ID6460	chr5	113306321	113306945	+	390.9	NA	intron (ENSMUST00000048112.12, intron 2 of 24)	NA	4064	ENSMUST00000154248.7
ID37607	chr3	33255706	33256331	+	390.9	NA	Intergenic	NA	4802	ENSMUST00000183415.1
ID1967	chr5	133206743	133207368	+	390.9	NA	Intergenic	NA	-236287	ENSMUST00000198611.1
ID70662	chr12	107036010	107036761	+	390.5	NA	Intergenic	NA	63288	ENSMUST00000143652.1
ID44289	chr5	53666801	53667657	+	390.5	NA	Intergenic	NA	21491	ENSMUST00000202092.1
ID44774	chr4	114518083	114518832	+	390.5	NA	intron (ENSMUST00000094894.3, intron 2 of 6)	NA	111733	ENSMUST00000094894.3	666048	Mm.331779	NM_001085549	ENSMUSG00000070867	Trabd2b	Gm12824|Hkat|OTTMUSG00000008561	TraB domain containing 2B	protein-coding
ID51799	chr9	39340208	39341012	+	390.5	NA	Intergenic	NA	13882	ENSMUST00000214829.1
ID25954	chr1	191440503	191441264	+	390.5	NA	intron (ENSMUST00000192778.1, intron 5 of 5)	NA	24165	ENSMUST00000192778.1
ID20168	chr12	80302112	80302997	+	390.5	NA	Intergenic	NA	-42183	ENSMUST00000021554.15	109711	Mm.253564	NM_134156	ENSMUSG00000015143	Actn1	3110023F10Rik|Actn1a	actinin, alpha 1	protein-coding
ID2963	chr9	84287082	84288462	+	390.5	NA	Intergenic	NA	98783	ENSMUST00000215826.1
ID38629	chr5	141480704	141481328	+	390.1	NA	intron (ENSMUST00000145908.1, intron 1 of 9)	NA	85233	ENSMUST00000158539.1
ID66929	chr8	102308091	102308715	+	390.1	NA	Intergenic	NA	-215491	ENSMUST00000157971.1
ID3118	chr3	75630109	75631495	+	389.7	NA	intron (ENSMUST00000029423.8, intron 6 of 8)	NA	11455	ENSMUST00000192682.1
ID36518	chr11	42618278	42618903	+	389.7	NA	intron (ENSMUST00000192403.1, intron 9 of 9)	NA	197240	ENSMUST00000192403.1	14401	Mm.338723	NM_008070	ENSMUSG00000007653	Gabrb2	AI834970|C030002O17Rik|C030021G16Rik|Gabrab2|Gabrb-2	gamma-aminobutyric acid (GABA) A receptor, subunit beta 2	protein-coding
ID66107	chr13	34259802	34260426	+	389.7	NA	intron (ENSMUST00000143353.1, intron 3 of 4)	NA	17138	ENSMUST00000157948.1
ID68885	chr16	11476480	11477340	+	389.7	NA	intron (ENSMUST00000134941.1, intron 1 of 5)	NA	19396	ENSMUST00000117770.1
ID23977	chr11	77842208	77842959	+	389.3	NA	exon (ENSMUST00000100443.2, exon 2 of 2)	NA	1650	ENSMUST00000100443.2
ID15615	chr12	18143937	18144561	+	388.9	NA	promoter-TSS (ENSMUST00000221588.1)	NA	-167	ENSMUST00000221588.1
ID12614	chr9	85183190	85183815	+	388.9	NA	Intergenic	NA	51080	ENSMUST00000216158.1
ID30415	chr2	178130582	178131206	+	388.9	NA	intron (ENSMUST00000108917.7, intron 1 of 12)	NA	-11039	ENSMUST00000103066.9	74189	Mm.44413	NM_028806	ENSMUSG00000027525	Phactr3	1500003N10Rik|4930415A02Rik|H17739|Scapin1|Scapinin|mKIAA4224	phosphatase and actin regulator 3	protein-coding
ID69729	chr8	123158509	123159133	+	388.9	NA	promoter-TSS (ENSMUST00000152722.1)	NA	-506	ENSMUST00000152722.1
ID15189	chr3	65025409	65026159	+	388.9	NA	intron (ENSMUST00000193778.1, intron 1 of 1)	NA	76561	ENSMUST00000193778.1
ID67960	chr9	107651063	107651687	+	388.5	NA	exon (ENSMUST00000177567.7, exon 16 of 16)	NA	4645	ENSMUST00000194230.1
ID16439	chr6	40116133	40117779	+	388.5	NA	intron (ENSMUST00000061740.7, intron 1 of 2)	NA	-1823	ENSMUST00000181762.1
ID69462	chr15	99695055	99696687	+	388.1	NA	TTS (ENSMUST00000228012.1)	NA	681	ENSMUST00000227670.1
ID30774	chr5	126615554	126616179	+	388.1	NA	Intergenic	NA	-91048	ENSMUST00000197543.1
ID2414	chr14	85011325	85011949	+	388.1	NA	Intergenic	NA	-252554	ENSMUST00000227353.1
ID22170	chr1	185772263	185772887	+	388.1	NA	Intergenic	NA	27772	ENSMUST00000195210.1
ID64493	chr8	44329382	44330320	+	388.1	NA	Intergenic	NA	-101306	ENSMUST00000193497.1
ID43066	chr10	101887808	101888597	+	387.7	NA	intron (ENSMUST00000146230.7, intron 2 of 2)	NA	115510	ENSMUST00000175211.1	100526516		NR_037211	ENSMUSG00000092952	Mir3059	mir-3059|mmu-mir-3059	microRNA 3059	ncRNA
ID65462	chr16	69680154	69680779	+	387.7	NA	Intergenic	NA	119915	ENSMUST00000201886.1	78110	Mm.211406	NR_130991	ENSMUSG00000107073	4930428D20Rik	-	RIKEN cDNA 4930428D20 gene	ncRNA
ID25270	chr9	36857738	36859036	+	387.7	NA	intron (ENSMUST00000161500.7, intron 3 of 4)	NA	-10491	ENSMUST00000162235.1
ID64124	chr2	51692879	51693503	+	387.7	NA	intron (ENSMUST00000143870.1, intron 2 of 6)	NA	38818	ENSMUST00000143870.1	433426	Mm.244381	NR_040639	ENSMUSG00000085014	Gm13490	OTTMUSG00000012405	predicted gene 13490	ncRNA
ID34091	chr3	105227537	105229156	+	387.7	NA	Intergenic	NA	161502	ENSMUST00000070584.4	75269	Mm.307994	NM_029228	ENSMUSG00000051788	4930564D02Rik	-	RIKEN cDNA 4930564D02 gene	protein-coding
ID65908	chr19	29278687	29279312	+	387.4	NA	intron (ENSMUST00000065796.9, intron 6 of 24)	NA	27171	ENSMUST00000025705.6	16452	Mm.275839	NM_008413	ENSMUSG00000024789	Jak2	Fd17	Janus kinase 2	protein-coding
ID68894	chr17	3593874	3594498	+	387.4	NA	Intergenic	NA	-36473	ENSMUST00000041003.6	224481	Mm.226554	NM_146074	ENSMUSG00000036983	Tfb1m	AI429207	transcription factor B1, mitochondrial	protein-coding
ID63680	chr5	102544816	102545440	+	387.4	NA	intron (ENSMUST00000112854.7, intron 1 of 8)	NA	-61839	ENSMUST00000197709.1
ID62102	chr5	122565445	122566070	+	387.4	NA	intron (ENSMUST00000031426.13, intron 14 of 18)	NA	2347	ENSMUST00000197208.1
ID59586	chr14	22106278	22106902	+	387.4	NA	intron (ENSMUST00000161249.7, intron 2 of 3)	NA	-70487	ENSMUST00000225573.1
ID41987	chr11	89363329	89364079	+	387	NA	Intergenic	NA	55244	ENSMUST00000050983.1	382543	Mm.60997	NM_172534	ENSMUSG00000047773	Ankfn1	4932411E22Rik|Gm1175|nmf9	ankyrin-repeat and fibronectin type III domain containing 1	protein-coding
ID39338	chr15	62038627	62039254	+	387	NA	promoter-TSS (ENSMUST00000183297.7)	NA	-317	ENSMUST00000183297.7
ID27635	chr12	29860781	29861405	+	387	NA	intron (ENSMUST00000049784.16, intron 18 of 24)	NA	9545	ENSMUST00000220072.1
ID13939	chr11	111240440	111241064	+	387	NA	Intergenic	NA	-35348	ENSMUST00000121873.1
ID76095	chr7	67478944	67479568	+	386.6	NA	Intergenic	NA	-35323	ENSMUST00000208755.1
ID42149	chr15	76010623	76011248	+	386.6	NA	intron (ENSMUST00000185810.7, intron 1 of 5)	NA	1045	ENSMUST00000187868.2	432964	Mm.44318	XM_006521617	ENSMUSG00000102018	K230010J24Rik	-	RIKEN cDNA K230010J24 gene	protein-coding
ID62336	chr10	73700899	73701649	+	386.6	NA	intron (ENSMUST00000123398.8, intron 2 of 13)	NA	-10469	ENSMUST00000176468.1
ID25459	chr15	41173712	41174336	+	386.6	NA	TTS (ENSMUST00000060066.4)	NA	323	ENSMUST00000060066.4
ID36625	chr5	113616115	113616740	+	386.6	NA	intron (ENSMUST00000047936.12, intron 2 of 2)	NA	11188	ENSMUST00000132065.7	14747	Mm.5196	NM_008153	ENSMUSG00000042190	Cmklr1	ChemR23|DEZ|Gpcr27|mcmklr1	chemokine-like receptor 1	protein-coding
ID15903	chr7	56024009	56024633	+	386.6	NA	Intergenic	NA	-4367	ENSMUST00000052204.5	233280	Mm.389901	NM_153578	ENSMUSG00000047037	Nipa1	1110027G09Rik|A830014A18Rik|FSP3|Spg6	non imprinted in Prader-Willi/Angelman syndrome 1 homolog (human)	protein-coding
ID58200	chr1	166331649	166332603	+	386.2	NA	Intergenic	NA	-22541	ENSMUST00000168347.1
ID35380	chr13	105573222	105573846	+	386.2	NA	Intergenic	NA	-3571	ENSMUST00000224120.1
ID42546	chr3	136715977	136716728	+	386.2	NA	intron (ENSMUST00000056758.8, intron 1 of 13)	NA	15141	ENSMUST00000200507.1
ID66769	chr8	39723220	39723844	+	386.2	NA	Intergenic	NA	-2566	ENSMUST00000210753.1
ID63339	chr2	132100394	132101018	+	385.8	NA	exon (ENSMUST00000121434.1, exon 1 of 1)	NA	837	ENSMUST00000121434.1
ID966	chr13	69606455	69607079	+	385.8	NA	TTS (ENSMUST00000148115.2)	NA	4581	ENSMUST00000059235.8
ID23642	chr4	118802056	118802680	+	385.4	NA	Intergenic	NA	7576	ENSMUST00000219094.1
ID25324	chr14	112362201	112362825	+	385.4	NA	Intergenic	NA	-33338	ENSMUST00000228614.1
ID52193	chr10	62518016	62518641	+	385.4	NA	intron (ENSMUST00000162956.1, intron 1 of 3)	NA	9097	ENSMUST00000160643.7
ID67236	chr13	38512057	38512812	+	385.4	NA	intron (ENSMUST00000162075.7, intron 4 of 9)	NA	-1662	ENSMUST00000225109.1
ID60607	chr9	35486400	35487024	+	385	NA	intron (ENSMUST00000042842.5, intron 14 of 18)	NA	11827	ENSMUST00000084000.1
ID74691	chr3	133258742	133259491	+	385	NA	Intergenic	NA	-24167	ENSMUST00000161932.1
ID2907	chr5	116457679	116458303	+	384.6	NA	promoter-TSS (ENSMUST00000201273.1)	NA	-507	ENSMUST00000201273.1
ID55531	chr7	73304713	73305577	+	384.6	NA	Intergenic	NA	-5235	ENSMUST00000205260.1	100505025	Mm.445959	NR_105062	ENSMUSG00000108530	LOC100505025	-	uncharacterized LOC100505025	ncRNA
ID4687	chr2	24469115	24469739	+	384.6	NA	intron (ENSMUST00000135829.7, intron 3 of 5)	NA	5670	ENSMUST00000149294.7
ID2845	chr5	33799438	33800062	+	384.6	NA	Intergenic	NA	-16933	ENSMUST00000005431.5	56384	Mm.260538	NM_019694	ENSMUSG00000005299	Letm1	-	leucine zipper-EF-hand containing transmembrane protein 1	protein-coding
ID7567	chr8	127150748	127151504	+	384.6	NA	intron (ENSMUST00000159141.7, intron 2 of 3)	NA	77886	ENSMUST00000161277.7
ID76072	chr1	144795745	144796499	+	384.6	NA	Intergenic	NA	-20687	ENSMUST00000027603.3	64214	Mm.253927	NM_022881	ENSMUSG00000026357	Rgs18	-	regulator of G-protein signaling 18	protein-coding
ID33216	chr1	106704543	106705307	+	384.2	NA	intron (ENSMUST00000112751.1, intron 1 of 1)	NA	8254	ENSMUST00000189999.1	12043	Mm.257460	NM_009741	ENSMUSG00000057329	Bcl2	AW986256|Bcl-2|C430015F12Rik|D630044D05Rik|D830018M01Rik	B cell leukemia/lymphoma 2	protein-coding
ID24930	chr15	64368752	64369376	+	384.2	NA	intron (ENSMUST00000176384.7, intron 1 of 29)	NA	13668	ENSMUST00000176821.7
ID4052	chr6	42260362	42260987	+	384.2	NA	Intergenic	NA	-1296	ENSMUST00000095987.3	109218	Mm.480678	NM_175408	ENSMUSG00000071506	Tmem139	A930027H06Rik	transmembrane protein 139	protein-coding
ID54434	chr15	40557208	40557832	+	384.2	NA	Intergenic	NA	20199	ENSMUST00000226476.1
ID22814	chr18	60833209	60833833	+	383.8	NA	exon (ENSMUST00000163446.8, exon 8 of 23)	NA	-4494	ENSMUST00000176088.1
ID57915	chr19	5114574	5115323	+	383.8	NA	promoter-TSS (ENSMUST00000135827.1)	NA	-938	ENSMUST00000135827.1
ID55849	chr12	94154891	94155515	+	383.8	NA	Intergenic	NA	-95502	ENSMUST00000222410.1
ID14759	chr8	16391614	16392238	+	383.8	NA	intron (ENSMUST00000137947.1, intron 7 of 10)	NA	-41249	ENSMUST00000149000.1
ID59285	chr19	51911308	51911932	+	383.8	NA	Intergenic	NA	119394	ENSMUST00000180885.1
ID25244	chr11	83697512	83698296	+	383.8	NA	Intergenic	NA	2629	ENSMUST00000121317.1
ID20776	chr8	121535462	121536212	+	383.4	NA	intron (ENSMUST00000182460.1, intron 5 of 7)	NA	6032	ENSMUST00000183280.1
ID2953	chr12	83026330	83027202	+	383.4	NA	intron (ENSMUST00000201602.3, intron 3 of 3)	NA	-20224	ENSMUST00000190964.1
ID48287	chr17	66223259	66224008	+	383.4	NA	Intergenic	NA	79924	ENSMUST00000226095.1
ID33207	chr18	75992343	75993097	+	383.4	NA	intron (ENSMUST00000058997.13, intron 2 of 4)	NA	-66738	ENSMUST00000167921.1	207259	Mm.159332	NM_145356	ENSMUSG00000044646	Zbtb7c	B230208J24Rik|Kr-pok|Zbtb36	zinc finger and BTB domain containing 7C	protein-coding
ID75531	chr7	55677910	55678534	+	383.4	NA	Intergenic	NA	-23932	ENSMUST00000158015.1
ID48394	chr13	59068008	59068760	+	383	NA	intron (ENSMUST00000079828.6, intron 16 of 17)	NA	9912	ENSMUST00000224384.1
ID20807	chr10	123653565	123655634	+	383	NA	intron (ENSMUST00000050756.7, intron 3 of 5)	NA	71011	ENSMUST00000220109.1
ID57354	chr2	93473318	93473942	+	383	NA	Intergenic	NA	5191	ENSMUST00000167654.1
ID56098	chr10	92139140	92139764	+	382.6	NA	intron (ENSMUST00000220389.1, intron 1 of 3)	NA	-2229	ENSMUST00000175486.1	100526517		NR_037219	ENSMUSG00000093227	Mir1251	mir-1251|mmu-mir-1251	microRNA 1251	ncRNA
ID32068	chr19	12815047	12815865	+	382.6	NA	intron (ENSMUST00000025601.6, intron 3 of 8)	NA	16850	ENSMUST00000025601.6	107321	Mm.313136	NM_134152	ENSMUSG00000024696	Lpxn	4933402K05Rik|A530083L21Rik|AV278559|LDPL	leupaxin	protein-coding
ID63478	chr5	140023233	140023857	+	382.6	NA	intron (ENSMUST00000031534.8, intron 17 of 17)	NA	8631	ENSMUST00000198772.1
ID43077	chr2	91720126	91720750	+	382.6	NA	exon (ENSMUST00000090608.5, exon 3 of 3)	NA	-3019	ENSMUST00000122236.1
ID9735	chr10	122055262	122056267	+	382.6	NA	Intergenic	NA	-8449	ENSMUST00000162710.1
ID11342	chr8	16188305	16189056	+	382.6	NA	intron (ENSMUST00000131778.7, intron 22 of 33)	NA	-19842	ENSMUST00000175401.1	100526464		NR_037214	ENSMUSG00000093142	Mir3106	mir-3106|mmu-mir-3106	microRNA 3106	ncRNA
ID71243	chr3	73933381	73934355	+	382.3	NA	exon (ENSMUST00000194185.1, exon 1 of 1)	NA	822	ENSMUST00000194185.1
ID76195	chr15	94621196	94621821	+	382.3	NA	Intergenic	NA	-7677	ENSMUST00000080141.4	320709	Mm.74873	NM_178789	ENSMUSG00000063296	Tmem117	B930062P21Rik	transmembrane protein 117	protein-coding
ID22303	chr5	124625523	124626147	+	382.3	NA	intron (ENSMUST00000130912.2, intron 16 of 17)	NA	-2741	ENSMUST00000200292.4
ID56449	chr14	51007707	51008332	+	381.9	NA	promoter-TSS (ENSMUST00000022424.7)	NA	90	ENSMUST00000022424.7	75019	Mm.318775	NM_029145	ENSMUSG00000021872	Rnase10	4930474F22Rik|Rah1	ribonuclease, RNase A family, 10 (non-active)	protein-coding
ID18146	chr1	135530947	135531571	+	381.9	NA	intron (ENSMUST00000040599.14, intron 3 of 29)	NA	-5921	ENSMUST00000192904.1
ID1227	chr17	81459467	81460230	+	381.9	NA	intron (ENSMUST00000086538.9, intron 1 of 9)	NA	18085	ENSMUST00000168858.1
ID74771	chr14	56024670	56025420	+	381.5	NA	Intergenic	NA	5450	ENSMUST00000095798.1	17232	Mm.436621	NM_010782	ENSMUSG00000071361	Mcpt9	MMCP-1|MMCP-9|MMCP9	mast cell protease 9	protein-coding
ID30432	chr2	128027896	128028520	+	381.5	NA	intron (ENSMUST00000028859.7, intron 12 of 17)	NA	-61716	ENSMUST00000157550.1
ID61348	chr1	93800808	93801894	+	381.5	NA	intron (ENSMUST00000027503.13, intron 1 of 4)	NA	555	ENSMUST00000112890.2	21915	Mm.250332	NM_023136	ENSMUSG00000026281	Dtymk	AU044245|CDC8|D10Ertd203e|TMPK|TYPK|Tmk|mtmk	deoxythymidylate kinase	protein-coding
ID45831	chr3	71759249	71759877	+	381.5	NA	Intergenic	NA	87045	ENSMUST00000192015.1
ID14300	chr10	119736510	119737134	+	381.5	NA	intron (ENSMUST00000077871.13, intron 1 of 21)	NA	24877	ENSMUST00000153898.1	75321	Mm.402041	NR_045359	ENSMUSG00000084764	Grip1os2	4930564G21Rik	glutamate receptor interacting protein 1, opposite strand 2	ncRNA
ID72297	chr11	87584233	87585115	+	381.1	NA	promoter-TSS (ENSMUST00000148216.7)	NA	-551	ENSMUST00000148216.7
ID25926	chr3	62180487	62181319	+	381.1	NA	Intergenic	NA	57696	ENSMUST00000195726.1
ID6295	chr14	44696277	44696901	+	381.1	NA	intron (ENSMUST00000227585.1, intron 1 of 1)	NA	-5269	ENSMUST00000165542.1
ID65117	chr14	114760462	114761282	+	381.1	NA	Intergenic	NA	60353	ENSMUST00000194590.1
ID6665	chr8	53488941	53489565	+	380.7	NA	Intergenic	NA	-4510	ENSMUST00000185195.1
ID6389	chr3	146991835	146992459	+	380.7	NA	Intergenic	NA	48227	ENSMUST00000197547.1
ID12209	chr5	63459621	63460246	+	380.7	NA	Intergenic	NA	-189169	ENSMUST00000160066.7
ID26712	chr9	107421707	107422331	+	380.3	NA	intron (ENSMUST00000168532.7, intron 1 of 38)	NA	8548	ENSMUST00000167578.1
ID62045	chr19	46979258	46979882	+	380.3	NA	intron (ENSMUST00000172239.2, intron 1 of 17)	NA	-10096	ENSMUST00000086961.13	76952	Mm.40965	NM_029810	ENSMUSG00000025041	Nt5c2	2010002I23Rik|CnII|ENSMUSG00000025039|Gm9751|Gmp|Nt5b|Pnt5|cN-II	5'-nucleotidase, cytosolic II	protein-coding
ID73203	chr8	124725430	124725929	+	380.3	NA	intron (ENSMUST00000212036.1, intron 2 of 5)	NA	-2724	ENSMUST00000212959.1
ID58986	chr1	185574768	185575392	+	379.9	NA	Intergenic	NA	77692	ENSMUST00000192616.1	114668	Mm.379303	NR_033600	ENSMUSG00000102185	5033404E19Rik	-	NSA2 ribosome biogenesis homolog pseudogene	pseudo
ID39887	chr17	78303938	78304563	+	379.9	NA	intron (ENSMUST00000112498.2, intron 5 of 16)	NA	1589	ENSMUST00000175238.1
ID22283	chr12	54261928	54263460	+	379.9	NA	Intergenic	NA	-21794	ENSMUST00000157761.1
ID8824	chr14	60576961	60577585	+	379.9	NA	intron (ENSMUST00000190392.1, intron 2 of 2)	NA	19629	ENSMUST00000224210.1
ID36469	chr6	92605729	92607345	+	379.9	NA	intron (ENSMUST00000032093.11, intron 2 of 8)	NA	-39171	ENSMUST00000113447.7	243548	Mm.248820	NM_001081146	ENSMUSG00000030020	Prickle2	6230400G14Rik|6720451F06Rik|mpk2	prickle planar cell polarity protein 2	protein-coding
ID37349	chr17	24097878	24098502	+	379.5	NA	intron (ENSMUST00000115409.8, intron 3 of 10)	NA	-4392	ENSMUST00000147199.7
ID62465	chr3	95255099	95255723	+	379.5	NA	exon (ENSMUST00000015855.7, exon 8 of 8)	NA	-4218	ENSMUST00000107195.8	171388	Mm.331209	NM_134253	ENSMUSG00000028115	Bnipl	1700128A13Rik|BNIP-S|BNIPL1|BNIPL2|PP73|PP753	BCL2/adenovirus E1B 19kD interacting protein like	protein-coding
ID27110	chr6	113140796	113141420	+	379.1	NA	intron (ENSMUST00000150107.1, intron 2 of 6)	NA	12427	ENSMUST00000156048.1
ID36869	chr1	120048860	120049484	+	379.1	NA	intron (ENSMUST00000189037.1, intron 7 of 12)	NA	24902	ENSMUST00000056089.7	170706	Mm.24750	NM_019432	ENSMUSG00000050777	Tmem37	AI173373|AW540203|Pr|Pr1	transmembrane protein 37	protein-coding
ID14500	chr11	87979948	87980572	+	378.7	NA	exon (ENSMUST00000146941.1, exon 4 of 4)	NA	3752	ENSMUST00000178105.2	68097	Mm.246436	NM_026556	ENSMUSG00000020483	Dynll2	1700064A15Rik|6720463E02Rik|C87222|DLC8|DLC8b|Dlc2	dynein light chain LC8-type 2	protein-coding
ID64239	chr14	63365539	63366163	+	378.7	NA	Intergenic	NA	10567	ENSMUST00000224965.1
ID27236	chr15	59773846	59774471	+	378.7	NA	Intergenic	NA	20801	ENSMUST00000228865.1
ID52522	chr14	13461819	13462597	+	378.7	NA	intron (ENSMUST00000112656.3, intron 1 of 4)	NA	8179	ENSMUST00000112656.3	72003	Mm.317515	NM_028052	ENSMUSG00000056296	Synpr	1500003F20Rik|SPO	synaptoporin	protein-coding
ID40409	chr1	41135958	41136708	+	378.7	NA	Intergenic	NA	44919	ENSMUST00000194002.1	74897	Mm.243822	NR_040475	ENSMUSG00000104072	4930448I06Rik	-	RIKEN cDNA 4930448I06 gene	ncRNA
ID5237	chr15	57711897	57713848	+	378.7	NA	intron (ENSMUST00000160990.1, intron 1 of 2)	NA	-3945	ENSMUST00000160938.1
ID68209	chr6	84508955	84509707	+	378.3	NA	Intergenic	NA	-26545	ENSMUST00000204799.1
ID1553	chr11	16032880	16033504	+	378.3	NA	Intergenic	NA	-4601	ENSMUST00000193500.1
ID36205	chr8	46247009	46247833	+	378.3	NA	Intergenic	NA	8257	ENSMUST00000095320.1
ID60380	chr9	49273436	49274060	+	378.3	NA	intron (ENSMUST00000067007.7, intron 1 of 2)	NA	5176	ENSMUST00000067007.7
ID56964	chr8	122249989	122250613	+	377.9	NA	intron (ENSMUST00000127664.1, intron 1 of 15)	NA	-19268	ENSMUST00000055537.2
ID72295	chr1	87366357	87367214	+	377.9	NA	intron (ENSMUST00000173173.7, intron 5 of 21)	NA	2624	ENSMUST00000172976.1
ID70760	chr15	73039346	73039970	+	377.5	NA	intron (ENSMUST00000168191.1, intron 4 of 16)	NA	16154	ENSMUST00000023276.14	76510	Mm.158902	NM_029640	ENSMUSG00000047921	Trappc9	1810044A24Rik|2900005P22Rik|4632408O18Rik|Ibp|Nibp|TRS130|mKIAA1882	trafficking protein particle complex 9	protein-coding
ID50969	chr11	115120182	115120806	+	377.5	NA	intron (ENSMUST00000124083.7, intron 2 of 2)	NA	6297	ENSMUST00000149335.1
ID66125	chr9	121862039	121863086	+	377.5	NA	Intergenic	NA	-4200	ENSMUST00000060251.7	56295	Mm.347915	NM_019814	ENSMUSG00000038412	Higd1a	2210020B17Rik|7420700H20Rik|AI303276|AW049839|HIMP1|Hig1	HIG1 domain family, member 1A	protein-coding
ID73197	chr10	84870416	84871041	+	377.5	NA	intron (ENSMUST00000166696.8, intron 10 of 14)	NA	32580	ENSMUST00000095388.4	71137	Mm.79070	NM_027689	ENSMUSG00000020037	Rfx4	4933412G19Rik|NYD-sp10	regulatory factor X, 4 (influences HLA class II expression)	protein-coding
ID62314	chr9	86572632	86573256	+	377.5	NA	exon (ENSMUST00000185566.6, exon 2 of 3)	NA	891	ENSMUST00000179212.2	69519	Mm.272517	NM_027100	ENSMUSG00000032417	Rwdd2a	1700030C20Rik|AI848608|Rwdd2	RWD domain containing 2A	protein-coding
ID40873	chr5	65256414	65257165	+	377.5	NA	intron (ENSMUST00000041892.12, intron 33 of 36)	NA	364	ENSMUST00000203554.1
ID37871	chr4	88087035	88087534	+	377.5	NA	Intergenic	NA	-7345	ENSMUST00000129967.1
ID18997	chr12	113058184	113058934	+	377.1	NA	intron (ENSMUST00000084891.4, intron 9 of 23)	NA	-3646	ENSMUST00000220715.1
ID53525	chr14	42514647	42515271	+	377.1	NA	Intergenic	NA	9323	ENSMUST00000167099.1
ID43044	chr3	8222010	8222634	+	377.1	NA	Intergenic	NA	7990	ENSMUST00000195642.1
ID34502	chr3	3122556	3123180	+	377.1	NA	Intergenic	NA	-65165	ENSMUST00000191986.1
ID36799	chr2	163244720	163245604	+	377.1	NA	intron (ENSMUST00000165937.7, intron 1 of 8)	NA	19708	ENSMUST00000165937.7	269389	Mm.207709	NM_001098799	ENSMUSG00000074607	Tox2	AI851523|AV026525|BI987407|Gcx1|RxHMG1	TOX high mobility group box family member 2	protein-coding
ID64898	chr4	141104424	141105048	+	377.1	NA	intron (ENSMUST00000181353.1, intron 1 of 4)	NA	751	ENSMUST00000181353.1
ID43862	chr12	34489248	34489872	+	376.8	NA	intron (ENSMUST00000209990.1, intron 1 of 23)	NA	38744	ENSMUST00000209990.1	79221	Mm.310551	NM_024124	ENSMUSG00000004698	Hdac9	AV022454|D030072B18Rik|HD7B|HD9|HDRP|Hdac7b|Mitr|mKIAA0744	histone deacetylase 9	protein-coding
ID3814	chr9	41347575	41348199	+	376.8	NA	intron (ENSMUST00000212373.1, intron 1 of 4)	NA	-8346	ENSMUST00000082975.1
ID64513	chr5	32858493	32859118	+	376.8	NA	Intergenic	NA	-4549	ENSMUST00000120129.8	215476	Mm.248721	NM_194340	ENSMUSG00000054280	Prr14l	6030436E02Rik|C330019G07Rik|Prl14l	proline rich 14-like	protein-coding
ID33950	chr6	122893819	122894444	+	376.8	NA	Intergenic	NA	6274	ENSMUST00000050391.1
ID13417	chr9	7560456	7561080	+	376.4	NA	intron (ENSMUST00000018765.3, intron 2 of 9)	NA	2312	ENSMUST00000018765.3	17394	Mm.16415	NM_008611	ENSMUSG00000005800	Mmp8	BB138268	matrix metallopeptidase 8	protein-coding
ID64638	chr16	21496463	21497087	+	376.4	NA	intron (ENSMUST00000115397.7, intron 21 of 46)	NA	-11858	ENSMUST00000118138.7
ID75911	chr8	13746898	13747796	+	376	NA	exon (ENSMUST00000210184.1, exon 1 of 1)	NA	131	ENSMUST00000210184.1
ID26474	chr16	18384545	18385169	+	376	NA	intron (ENSMUST00000115612.7, intron 1 of 16)	NA	4074	ENSMUST00000115612.7	11877	Mm.293599	NM_033474	ENSMUSG00000000325	Arvcf	-	armadillo repeat gene deleted in velo-cardio-facial syndrome	protein-coding
ID41413	chr1	152614207	152614831	+	376	NA	intron (ENSMUST00000149536.2, intron 2 of 5)	NA	10510	ENSMUST00000149536.2
ID69449	chr5	93074868	93075492	+	376	NA	Intergenic	NA	1319	ENSMUST00000157615.1
ID60568	chr17	78873446	78874071	+	376	NA	TTS (ENSMUST00000171852.1)	NA	-8284	ENSMUST00000180880.1
ID53737	chr5	64724791	64725415	+	376	NA	intron (ENSMUST00000180912.5, intron 1 of 4)	NA	-3346	ENSMUST00000180799.2
ID76145	chr12	23155582	23156207	+	376	NA	promoter-TSS (ENSMUST00000220778.1)	NA	-63	ENSMUST00000220778.1
ID6403	chr18	82032256	82032880	+	376	NA	Intergenic	NA	-40488	ENSMUST00000175295.1	100628596		NR_039589	ENSMUSG00000093036	Mir5127	mmu-mir-5127|mu-mir-5127	microRNA 5127	ncRNA
ID26820	chr19	25519658	25521176	+	375.6	NA	intron (ENSMUST00000087525.4, intron 2 of 3)	NA	14710	ENSMUST00000160814.1
ID34084	chr14	84380804	84381428	+	375.6	NA	Intergenic	NA	-10194	ENSMUST00000227972.1
ID20431	chr16	18338057	18338681	+	375.6	NA	intron (ENSMUST00000125287.7, intron 1 of 4)	NA	5533	ENSMUST00000130752.1
ID44152	chr8	91225015	91225827	+	375.6	NA	TTS (ENSMUST00000211546.1)	NA	14851	ENSMUST00000211546.1
ID25098	chr2	31772924	31773709	+	375.6	NA	intron (ENSMUST00000124089.1, intron 1 of 2)	NA	13143	ENSMUST00000124089.1
ID19112	chr5	148739646	148740270	+	375.6	NA	Intergenic	NA	-1882	ENSMUST00000150265.1	70138	Mm.417834	NR_028285	ENSMUSG00000086494	2210417A02Rik	AV081004	RIKEN cDNA 2210417A02 gene	ncRNA
ID74603	chr4	46858657	46859281	+	375.6	NA	intron (ENSMUST00000107749.3, intron 2 of 18)	NA	933	ENSMUST00000206773.1
ID71615	chr7	124578492	124579116	+	375.2	NA	Intergenic	NA	-84503	ENSMUST00000153577.1
ID76037	chr2	52737589	52738338	+	375.2	NA	intron (ENSMUST00000155516.1, intron 1 of 8)	NA	1492	ENSMUST00000144688.1
ID72168	chr4	148894249	148894873	+	375.2	NA	intron (ENSMUST00000122222.7, intron 3 of 20)	NA	5180	ENSMUST00000140617.1
ID52765	chr3	145450939	145451703	+	375.2	NA	intron (ENSMUST00000029848.4, intron 32 of 59)	NA	31995	ENSMUST00000199255.1
ID68204	chr6	55589782	55590407	+	375.2	NA	Intergenic	NA	56588	ENSMUST00000196358.1
ID24877	chr5	147265516	147266271	+	375.2	NA	intron (ENSMUST00000174285.7, intron 1 of 5)	NA	-4066	ENSMUST00000085591.6	18609	Mm.389714	NM_008814	ENSMUSG00000029644	Pdx1	IDX-1|IPF-1|Ipf1|Mody4|STF-1|pdx-1	pancreatic and duodenal homeobox 1	protein-coding
ID66864	chr14	55664879	55665503	+	374.8	NA	promoter-TSS (ENSMUST00000227157.1)	NA	-895	ENSMUST00000227157.1
ID10766	chr8	121288362	121288986	+	374.8	NA	intron (ENSMUST00000181200.1, intron 1 of 1)	NA	68162	ENSMUST00000181200.1
ID72107	chr11	106287771	106288533	+	374.8	NA	TTS (ENSMUST00000142472.7)	NA	11404	ENSMUST00000044462.3	75870	Mm.159608	NM_029467	ENSMUSG00000020712	Tcam1	4930570F09Rik|AI429105	testicular cell adhesion molecule 1	protein-coding
ID44801	chr1	166981792	166982416	+	374.8	NA	intron (ENSMUST00000180995.2, intron 2 of 2)	NA	17624	ENSMUST00000180995.2	100503962	Mm.216842	NR_037988	ENSMUSG00000102548	Gm16701	-	predicted gene, 16701	ncRNA
ID31497	chr9	14643273	14644023	+	374.8	NA	promoter-TSS (ENSMUST00000160770.8)	NA	-119	ENSMUST00000160770.8
ID61399	chr1	69470190	69470815	+	374.4	NA	Intergenic	NA	23286	ENSMUST00000185991.1
ID5866	chr17	75297608	75298483	+	374.4	NA	intron (ENSMUST00000112516.7, intron 15 of 29)	NA	8069	ENSMUST00000127458.1
ID37743	chr15	77788580	77789204	+	374.4	NA	exon (ENSMUST00000126796.7, exon 10 of 10)	NA	-21702	ENSMUST00000139729.1
ID64142	chr7	79596129	79597310	+	374.4	NA	intron (ENSMUST00000032766.4, intron 9 of 10)	NA	-1790	ENSMUST00000172788.2
ID35761	chr19	54593147	54593771	+	374	NA	Intergenic	NA	505992	ENSMUST00000061856.5	14732	Mm.210196	NM_008149	ENSMUSG00000024978	Gpam	GPAT|GPAT1	glycerol-3-phosphate acyltransferase, mitochondrial	protein-coding
ID35317	chr17	27205706	27206330	+	374	NA	Intergenic	NA	-1580	ENSMUST00000055117.7	224640	Mm.29689	NM_146075	ENSMUSG00000044857	Lemd2	BC026588|Lem2|NET25	LEM domain containing 2	protein-coding
ID50832	chr3	96673394	96674018	+	374	NA	intron (ENSMUST00000048427.8, intron 1 of 12)	NA	3379	ENSMUST00000122960.5
ID17970	chr8	52217814	52218564	+	373.6	NA	Intergenic	NA	-21133	ENSMUST00000182415.1
ID24339	chr4	151429419	151430043	+	373.6	NA	intron (ENSMUST00000049790.13, intron 5 of 23)	NA	53261	ENSMUST00000129097.1
ID63376	chr15	59980813	59982606	+	373.6	NA	Intergenic	NA	3987	ENSMUST00000178617.1
ID14541	chr5	99845844	99846468	+	373.2	NA	Intergenic	NA	-6166	ENSMUST00000200464.1
ID33413	chr5	29083036	29083660	+	372.8	NA	Intergenic	NA	-112644	ENSMUST00000160888.7
ID64828	chr12	30493638	30494263	+	372.8	NA	Intergenic	NA	-6898	ENSMUST00000191134.1
ID36459	chr5	133766119	133766923	+	372.8	NA	Intergenic	NA	75998	ENSMUST00000198842.1
ID30188	chr1	135248305	135248929	+	372.4	NA	promoter-TSS (ENSMUST00000180981.1)	NA	56	ENSMUST00000180981.1
ID49554	chr3	75564201	75565238	+	372.4	NA	intron (ENSMUST00000029423.8, intron 1 of 8)	NA	7141	ENSMUST00000161695.1
ID28376	chr11	115151076	115151959	+	372.4	NA	intron (ENSMUST00000067754.10, intron 2 of 8)	NA	-2640	ENSMUST00000021076.5	58222	Mm.143789	NM_021411	ENSMUSG00000020732	Rab37	B230331O03Rik|B230354I04Rik	RAB37, member RAS oncogene family	protein-coding
ID28431	chr19	28993356	28993980	+	372.4	NA	intron (ENSMUST00000225210.1, intron 1 of 5)	NA	3168	ENSMUST00000050148.4	67072	Mm.78875	NM_025950	ENSMUSG00000024780	Cdc37l1	2700033A15Rik|BB159850|Cdc37l|Harc	cell division cycle 37-like 1	protein-coding
ID69681	chr15	96539444	96540068	+	372.4	NA	Intergenic	NA	-78913	ENSMUST00000047835.7	72193	Mm.324474	NM_028148	ENSMUSG00000033228	Scaf11	1110061H03Rik|2610510E10Rik|AI462454|CASP11|SIP1|SRRP129|Sfrs2ip|Srsf2ip|mKIAA3013	SR-related CTD-associated factor 11	protein-coding
ID56288	chr12	99557459	99558084	+	372.4	NA	intron (ENSMUST00000223484.1, intron 1 of 3)	NA	5737	ENSMUST00000176928.2
ID51949	chr4	101161428	101162052	+	372.4	NA	intron (ENSMUST00000102781.9, intron 16 of 24)	NA	-6621	ENSMUST00000151235.1
ID66069	chr8	47922556	47923180	+	372.4	NA	intron (ENSMUST00000057561.8, intron 1 of 22)	NA	23686	ENSMUST00000082585.1
ID49794	chr8	8519942	8520566	+	372	NA	Intergenic	NA	31952	ENSMUST00000208416.1
ID35837	chr14	54657691	54658316	+	372	NA	intron (ENSMUST00000129700.2, intron 2 of 2)	NA	-4302	ENSMUST00000148754.9	56215	Mm.297078	NM_019567	ENSMUSG00000022185	Acin1	2610036I19Rik|2610510L13Rik|Acinus|Acn|C79325|acinusL|acinusS|mKIAA0670	apoptotic chromatin condensation inducer 1	protein-coding
ID52067	chr12	69069250	69069874	+	372	NA	Intergenic	NA	50785	ENSMUST00000222118.1
ID54264	chr1	157976049	157976893	+	372	NA	intron (ENSMUST00000192097.1, intron 2 of 3)	NA	36086	ENSMUST00000192097.1
ID8098	chr17	56902197	56902821	+	372	NA	intron (ENSMUST00000025053.8, intron 5 of 11)	NA	27006	ENSMUST00000125425.1
ID24574	chr5	44444320	44445201	+	372	NA	Intergenic	NA	-17168	ENSMUST00000199005.1	102639787	Mm.108485	XR_376935	ENSMUSG00000104800	Gm36017	-	predicted gene, 36017	ncRNA
ID11790	chr14	76765672	76766726	+	372	NA	Intergenic	NA	6068	ENSMUST00000228541.1
ID33120	chr6	109632826	109633450	+	371.7	NA	Intergenic	NA	82767	ENSMUST00000203532.1
ID19180	chr5	3860251	3860875	+	371.7	NA	intron (ENSMUST00000044039.1, intron 3 of 5)	NA	-14799	ENSMUST00000199852.1
ID8676	chr8	24373883	24374508	+	371.7	NA	Intergenic	NA	-14759	ENSMUST00000207438.1
ID63259	chr18	65676943	65677568	+	371.7	NA	intron (ENSMUST00000182852.1, intron 6 of 8)	NA	-21013	ENSMUST00000115097.7	319888	Mm.183576	NM_177028	ENSMUSG00000046610	Oacyl	5330437I02Rik|Acyl3	O-acyltransferase like	protein-coding
ID37575	chr6	9592338	9592963	+	371.3	NA	Intergenic	NA	445884	ENSMUST00000203681.1
ID3701	chr16	47040896	47041652	+	371.3	NA	Intergenic	NA	-32924	ENSMUST00000117218.1
ID65895	chr9	98627696	98628320	+	371.3	NA	Intergenic	NA	-26348	ENSMUST00000035034.9	64655	Mm.17949	NM_025485	ENSMUSG00000032459	Mrps22	3100002P07Rik|Rpms22	mitochondrial ribosomal protein S22	protein-coding
ID33708	chr14	123918185	123918809	+	371.3	NA	intron (ENSMUST00000049681.13, intron 7 of 10)	NA	-15221	ENSMUST00000104293.1
ID36507	chr18	14205886	14206779	+	371.3	NA	Intergenic	NA	-218536	ENSMUST00000069552.5
ID62933	chr1	59614940	59615564	+	371.3	NA	intron (ENSMUST00000114243.7, intron 13 of 19)	NA	-4162	ENSMUST00000191051.1
ID27845	chr5	76731728	76732938	+	371.3	NA	intron (ENSMUST00000128112.7, intron 1 of 3)	NA	10180	ENSMUST00000121248.1
ID1876	chr5	141171394	141172018	+	370.9	NA	Intergenic	NA	-69784	ENSMUST00000085774.10	330222	Mm.151931	NM_177879	ENSMUSG00000039683	Sdk1	5330440E10|6720466O15Rik	sidekick cell adhesion molecule 1	protein-coding
ID37172	chr8	117363399	117364024	+	370.9	NA	intron (ENSMUST00000095172.5, intron 1 of 20)	NA	14541	ENSMUST00000095172.5	74440	Mm.233181	NM_028941	ENSMUSG00000034390	Cmip	4933407C03Rik|5830471E12Rik|AI314065|AI464126	c-Maf inducing protein	protein-coding
ID15229	chr8	79166138	79166888	+	370.9	NA	intron (ENSMUST00000148713.7, intron 3 of 9)	NA	-7672	ENSMUST00000211475.1
ID38846	chr18	61842395	61843019	+	370.9	NA	intron (ENSMUST00000166783.1, intron 7 of 23)	NA	-56005	ENSMUST00000120472.1	106877	Mm.26632	NM_178928	ENSMUSG00000033032	Afap1l1	AI173486	actin filament associated protein 1-like 1	protein-coding
ID52935	chr9	118975797	118976421	+	370.5	NA	intron (ENSMUST00000174841.1, intron 1 of 5)	NA	46242	ENSMUST00000174841.1
ID53164	chr6	125067815	125068742	+	370.5	NA	intron (ENSMUST00000088292.6, intron 1 of 1)	NA	358	ENSMUST00000088292.6	381810	Mm.333386	NM_001163268	ENSMUSG00000067714	Lpar5	GPR93|Gm1072|Gpr92|LPA5	lysophosphatidic acid receptor 5	protein-coding
ID70683	chr7	15663504	15664285	+	370.5	NA	Intergenic	NA	-10270	ENSMUST00000198160.2
ID26063	chr15	78810504	78811128	+	370.5	NA	Intergenic	NA	-7774	ENSMUST00000164826.7	105844	Mm.17629	NM_130859	ENSMUSG00000033170	Card10	AI449026|Bimp1|Carma3	caspase recruitment domain family, member 10	protein-coding
ID48358	chr5	50292449	50293852	+	370.1	NA	intron (ENSMUST00000196032.1, intron 2 of 4)	NA	-2664	ENSMUST00000179376.1
ID6745	chr9	80532485	80533109	+	370.1	NA	Intergenic	NA	-67316	ENSMUST00000113250.9	63859	Mm.422780	NM_022016	ENSMUSG00000032343	Impg1	A930015H12Rik|IMP150|SPACR	interphotoreceptor matrix proteoglycan 1	protein-coding
ID48934	chr15	63704420	63705174	+	369.7	NA	Intergenic	NA	-13021	ENSMUST00000226508.1
ID29729	chr2	5629221	5629845	+	369.7	NA	intron (ENSMUST00000155927.1, intron 1 of 1)	NA	25962	ENSMUST00000117145.1
ID3266	chr3	43513044	43513668	+	369.7	NA	Intergenic	NA	-33817	ENSMUST00000192632.1
ID59581	chr19	16817704	16818328	+	369.7	NA	Intergenic	NA	-37083	ENSMUST00000225764.1
ID32827	chr13	47342253	47342877	+	369.3	NA	Intergenic	NA	-1626	ENSMUST00000224746.1
ID6118	chr6	130677283	130678033	+	369.3	NA	exon (ENSMUST00000205067.1, exon 3 of 3)	NA	20323	ENSMUST00000205067.1
ID9388	chr6	13576470	13577849	+	369.3	NA	Intergenic	NA	27653	ENSMUST00000179274.1
ID29319	chr2	156966496	156967378	+	369.3	NA	intron (ENSMUST00000156651.1, intron 1 of 3)	NA	-2644	ENSMUST00000185037.1
ID40696	chr2	145504214	145504838	+	369.3	NA	intron (ENSMUST00000153249.7, intron 2 of 4)	NA	6131	ENSMUST00000121742.1
ID52947	chr11	79363572	79365082	+	369.3	NA	intron (ENSMUST00000108251.8, intron 1 of 56)	NA	7903	ENSMUST00000119771.1
ID9414	chr9	35281903	35282527	+	369.3	NA	promoter-TSS (ENSMUST00000091097.2)	NA	-380	ENSMUST00000091097.2
ID64014	chr8	46699466	46700090	+	368.9	NA	intron (ENSMUST00000208508.2, intron 2 of 4)	NA	39730	ENSMUST00000208508.2
ID6959	chr11	24515850	24516474	+	368.9	NA	intron (ENSMUST00000152726.1, intron 1 of 3)	NA	34253	ENSMUST00000152726.1	71316	Mm.79162	NR_045857	ENSMUSG00000086892	4933430M04Rik	-	RIKEN cDNA 4933430M04 gene	ncRNA
ID39909	chr16	9684302	9684926	+	368.9	NA	intron (ENSMUST00000115835.7, intron 4 of 12)	NA	112719	ENSMUST00000199267.1
ID59201	chr15	41355675	41356299	+	368.9	NA	Intergenic	NA	-91495	ENSMUST00000110297.8	170719	Mm.254267	NM_130885	ENSMUSG00000022307	Oxr1	2210416C20Rik|C7|C7B	oxidation resistance 1	protein-coding
ID51593	chr14	57377643	57378267	+	368.9	NA	intron (ENSMUST00000224292.1, intron 1 of 3)	NA	7295	ENSMUST00000225457.1
ID60266	chr10	35405453	35406202	+	368.5	NA	Intergenic	NA	79569	ENSMUST00000214107.1
ID64129	chr5	102455999	102456623	+	368.5	NA	Intergenic	NA	23685	ENSMUST00000200080.1
ID72603	chr2	143526691	143527316	+	368.5	NA	Intergenic	NA	18974	ENSMUST00000156780.1
ID35264	chr14	15437189	15437813	+	368.5	NA	promoter-TSS (ENSMUST00000225651.1)	NA	-122	ENSMUST00000181388.8
ID3841	chr12	112422990	112423614	+	368.5	NA	promoter-TSS (ENSMUST00000050754.1)	NA	-90	ENSMUST00000050754.1
ID37895	chr2	24937043	24937795	+	368.1	NA	TTS (ENSMUST00000175449.1)	NA	588	ENSMUST00000175449.1
ID12827	chr18	80572486	80573110	+	368.1	NA	Intergenic	NA	-103103	ENSMUST00000036229.12	67655	Mm.312893	NM_026295	ENSMUSG00000033323	Ctdp1	4930563P03Rik|AW553592	CTD (carboxy-terminal domain, RNA polymerase II, polypeptide A) phosphatase, subunit 1	protein-coding
ID28270	chr3	23410385	23411734	+	368.1	NA	Intergenic	NA	-35742	ENSMUST00000191948.1
ID40146	chr10	110778606	110779358	+	368.1	NA	exon (ENSMUST00000173471.7, exon 10 of 13)	NA	15126	ENSMUST00000174593.1
ID31203	chr6	8934010	8934635	+	368.1	NA	Intergenic	NA	-14109	ENSMUST00000162942.1
ID8582	chr17	43660887	43661511	+	368.1	NA	intron (ENSMUST00000024705.4, intron 3 of 8)	NA	5816	ENSMUST00000024705.4	74011	Mm.288697	NM_028711	ENSMUSG00000023912	Slc25a27	3632410G24Rik|9430092A03Rik|D530043E16Rik|Ucp4	solute carrier family 25, member 27	protein-coding
ID47421	chr5	127225813	127226438	+	368.1	NA	Intergenic	NA	-15683	ENSMUST00000119026.7	208213	Mm.444235	NM_175432	ENSMUSG00000034324	Tmem132c	2810482M11Rik|3230401P16|4632425D07Rik	transmembrane protein 132C	protein-coding
ID16560	chr10	108402077	108402842	+	368.1	NA	intron (ENSMUST00000218332.1, intron 2 of 4)	NA	-14792	ENSMUST00000217857.1
ID33098	chr19	34098294	34099048	+	368.1	NA	Intergenic	NA	-2272	ENSMUST00000025685.6	78753	Mm.195937	NM_023903	ENSMUSG00000056078	Lipm	4632427C23Rik|AW227514|Lipl3	lipase, family member M	protein-coding
ID41255	chr14	61846788	61847413	+	368.1	NA	Intergenic	NA	-74276	ENSMUST00000224682.1
ID4856	chr3	131623674	131624298	+	368.1	NA	intron (ENSMUST00000029666.13, intron 10 of 11)	NA	-10206	ENSMUST00000198636.1
ID27549	chr8	80185531	80186887	+	367.7	NA	Intergenic	NA	-8990	ENSMUST00000211276.1
ID52885	chr1	40781329	40781953	+	367.7	NA	intron (ENSMUST00000131390.7, intron 5 of 6)	NA	9016	ENSMUST00000144385.1
ID62188	chr13	51746467	51747091	+	367.7	NA	intron (ENSMUST00000110040.8, intron 2 of 16)	NA	1947	ENSMUST00000143396.1
ID23260	chr12	51596381	51597005	+	367.3	NA	intron (ENSMUST00000164782.9, intron 4 of 10)	NA	3314	ENSMUST00000220173.1
ID7880	chr17	8582509	8583133	+	367.3	NA	intron (ENSMUST00000115724.7, intron 1 of 22)	NA	-13961	ENSMUST00000119013.1
ID10588	chr13	23099231	23099855	+	367.3	NA	exon (ENSMUST00000228389.1, exon 2 of 2)	NA	472	ENSMUST00000080253.4	171279	Mm.377229	NM_134245	ENSMUSG00000057799	Vmn1r216	V1ri10	vomeronasal 1 receptor 216	protein-coding
ID44640	chr12	95004568	95005193	+	366.9	NA	Intergenic	NA	-89198	ENSMUST00000222283.1
ID433	chr14	74091826	74092452	+	366.9	NA	intron (ENSMUST00000226557.1, intron 3 of 4)	NA	117913	ENSMUST00000227138.1
ID54237	chr14	48586814	48587695	+	366.9	NA	Intergenic	NA	-3345	ENSMUST00000228323.1
ID58368	chr11	104319626	104320394	+	366.9	NA	intron (ENSMUST00000106992.9, intron 7 of 9)	NA	-1939	ENSMUST00000126820.1
ID44450	chr13	30736373	30736997	+	366.9	NA	Intergenic	NA	4908	ENSMUST00000120583.1
ID33817	chr12	93096376	93097000	+	366.9	NA	Intergenic	NA	-98537	ENSMUST00000223384.1
ID2561	chr18	4054208	4054832	+	366.9	NA	Intergenic	NA	-111312	ENSMUST00000025076.9	67328	Mm.158148	NM_026092	ENSMUSG00000024233	Lyzl1	1700038F02Rik|Lyc2|Lyzd1	lysozyme-like 1	protein-coding
ID27923	chr14	119185836	119187699	+	366.9	NA	intron (ENSMUST00000065904.4, intron 1 of 1)	NA	48426	ENSMUST00000065904.4	50787	Mm.445777	NM_015820	ENSMUSG00000053465	Hs6st3	6OST3|HS6ST-3	heparan sulfate 6-O-sulfotransferase 3	protein-coding
ID43668	chr19	25910158	25910915	+	366.6	NA	Intergenic	NA	-113729	ENSMUST00000182565.1
ID15591	chr11	117403076	117403828	+	366.6	NA	Intergenic	NA	-10937	ENSMUST00000124901.1	105827746	Mm.388009	NR_132097	ENSMUSG00000086588	Gm11729	OTTMUSG00000003784	predicted gene 11729	ncRNA
ID34092	chr4	141021897	141022522	+	366.6	NA	promoter-TSS (ENSMUST00000122846.7)	NA	-85	ENSMUST00000122846.7
ID9723	chr2	157846885	157847509	+	366.6	NA	intron (ENSMUST00000029178.6, intron 11 of 15)	NA	-54339	ENSMUST00000121302.1
ID16238	chr19	28875356	28875980	+	366.6	NA	intron (ENSMUST00000025875.4, intron 1 of 11)	NA	-11961	ENSMUST00000161562.1
ID75762	chr3	41151845	41152469	+	366.2	NA	Intergenic	NA	20506	ENSMUST00000197878.1
ID17167	chr15	78828316	78829077	+	366.2	NA	Intergenic	NA	-13951	ENSMUST00000059619.1	104445	Mm.307488	NM_027219	ENSMUSG00000049521	Cdc42ep1	1810058K22Rik|AA980734|Borg5|CEP1|MSE55	CDC42 effector protein (Rho GTPase binding) 1	protein-coding
ID39017	chr2	152323691	152324315	+	366.2	NA	promoter-TSS (ENSMUST00000145889.1)	NA	361	ENSMUST00000144865.1
ID23742	chr4	12182248	12182872	+	365.8	NA	Intergenic	NA	-10545	ENSMUST00000177837.7	68099	Mm.25340	NM_026558	ENSMUSG00000028218	Fam92a	6720467C03Rik|Fam92a1	family with sequence similarity 92, member A	protein-coding
ID61821	chr3	84435492	84436756	+	365.8	NA	Intergenic	NA	17639	ENSMUST00000125643.1
ID19562	chr7	51734033	51734657	+	365.4	NA	Intergenic	NA	-12302	ENSMUST00000107041.4
ID20616	chr13	21201119	21201743	+	365.4	NA	Intergenic	NA	11570	ENSMUST00000124794.1
ID50645	chr1	7469460	7470084	+	365.4	NA	Intergenic	NA	-28196	ENSMUST00000194886.1
ID31412	chr17	66554982	66555607	+	365.4	NA	TTS (ENSMUST00000024914.2)	NA	-35577	ENSMUST00000070538.10
ID8448	chr10	94879140	94879765	+	365.4	NA	intron (ENSMUST00000099337.4, intron 5 of 30)	NA	4340	ENSMUST00000220244.1
ID46384	chr14	63083480	63085151	+	365	NA	Intergenic	NA	-11023	ENSMUST00000225584.1
ID9118	chr8	3404547	3405297	+	365	NA	intron (ENSMUST00000145394.2, intron 1 of 3)	NA	11849	ENSMUST00000130587.1
ID317	chr3	130028549	130029174	+	365	NA	intron (ENSMUST00000001079.14, intron 3 of 23)	NA	2006	ENSMUST00000168908.1
ID36725	chr3	157523580	157524205	+	365	NA	Intergenic	NA	10198	ENSMUST00000196791.1	381498	Mm.402095	XR_867794	ENSMUSG00000105834	4930592C13Rik	Gm1657	RIKEN cDNA 4930592C13 gene	ncRNA
ID1570	chr3	151918170	151918794	+	365	NA	Intergenic	NA	7927	ENSMUST00000157372.1
ID3442	chr1	43340670	43341849	+	365	NA	Intergenic	NA	-38334	ENSMUST00000189899.1
ID36889	chr1	140506717	140507341	+	364.6	NA	intron (ENSMUST00000119786.7, intron 14 of 26)	NA	-5927	ENSMUST00000193606.1
ID65385	chr18	66597714	66598500	+	364.6	NA	Intergenic	NA	-48062	ENSMUST00000158762.1
ID5184	chr4	79469807	79470561	+	364.6	NA	Intergenic	NA	142476	ENSMUST00000121853.1
ID71927	chr18	57718285	57718909	+	364.6	NA	intron (ENSMUST00000079738.9, intron 6 of 6)	NA	36783	ENSMUST00000196794.1
ID7371	chr19	18798124	18798748	+	364.6	NA	intron (ENSMUST00000040489.7, intron 11 of 38)	NA	-21475	ENSMUST00000157976.1
ID18444	chr6	118256587	118257212	+	364.2	NA	Intergenic	NA	-4787	ENSMUST00000203764.1
ID11617	chr2	90688017	90688641	+	364.2	NA	promoter-TSS (ENSMUST00000145669.1)	NA	-775	ENSMUST00000145669.1
[truncated: 63,536 more rows]
