# Supplementary material for: MaTAR25 lncRNA regulates the Tensin1 gene to impact breast cancer progression
Source: Nat Commun. 2020 Dec 22;11:6438. doi: 10.1038/s41467-020-20207-y (PMC7755919; doi:10.1038/s41467-020-20207-y)
Supplement: Supplementary file 6 — Supplementary Data 3 [file 41467_2020_20207_MOESM6_ESM.xlsx]

## Sheet: NDL-ChIRP-total50.anno.txt
PeakID (cmd=annotatePeaks.pl NDL-total.txt mm10 -gtf /sonas-hs/spector/nlsas/data/sdiermei/STARgenomes/gencode.vM5.primary_assembly.annotation.gtf)	Chr	Start	End	Strand	Peak Score	Focus Ratio/Region Size	Annotation	Detailed Annotation	Distance to TSS	Nearest PromoterID	Entrez ID	Nearest Unigene	Nearest Refseq	Nearest Ensembl	Gene Name	Gene Alias	Gene Description	Gene Type
ID29505	chr2	167827619	167829889	+	6677.5	NA	exon (ENSMUST00000143649.1, exon 2 of 2)	Intergenic	4892	ENSMUST00000143649.1
ID28838	chr1	74048385	74049134	+	2739.9	NA	intron (ENSMUST00000191104.3, intron 3 of 32)	(TGG)n|Simple_repeat|Simple_repeat	-11602	ENSMUST00000190599.1
ID269	chr1	85342038	85342940	+	1854.7	NA	promoter-TSS (ENSMUST00000160010.1)	ORR1B2|LTR|ERVL-MaLR	-403	ENSMUST00000160010.1
ID14870	chr13	12847741	12848776	+	1845.3	NA	Intergenic	Lx2A1|LINE|L1	-48180	ENSMUST00000099805.1	18812	Mm.457984	NM_011118	ENSMUSG00000056457	Prl2c3	Ghd1|MRP-2|MRP-3|Mrpplf3|PLF-2|PLF-3|Plf2|Prl2c4|mrp/plf3	prolactin family 2, subfamily c, member 3	protein-coding
ID26566	chr13	56378895	56379644	+	1777	NA	Intergenic	Intergenic	16368	ENSMUST00000099476.3
ID21975	chr17	70698674	70700073	+	1612.8	NA	intron (ENSMUST00000133983.4, intron 8 of 13)	intron (NM_001347412, intron 8 of 13)	56209	ENSMUST00000181546.1
ID18676	chr13	16362192	16363816	+	1383.6	NA	Intergenic	(TGG)n|Simple_repeat|Simple_repeat	-321852	ENSMUST00000082988.2
ID10563	chr1	125856395	125857144	+	1262.8	NA	intron (ENSMUST00000159359.1, intron 1 of 1)	(TGG)n|Simple_repeat|Simple_repeat	16766	ENSMUST00000159359.1
ID10744	chr8	125268686	125269435	+	1163.7	NA	Intergenic	Intergenic	-41737	ENSMUST00000156666.1
ID66997	chr14	43705049	43705798	+	1115.8	NA	Intergenic	Intergenic	-2997	ENSMUST00000166437.1
ID63251	chr14	120565035	120566103	+	1090.9	NA	Intergenic	(CACCAT)n|Simple_repeat|Simple_repeat	61968	ENSMUST00000156694.1
ID19307	chr2	135808321	135809857	+	1045.8	NA	intron (ENSMUST00000035646.7, intron 1 of 35)	(CCA)n|Simple_repeat|Simple_repeat	3541	ENSMUST00000035646.7
ID69664	chr1	72696762	72697514	+	1034.8	NA	intron (ENSMUST00000053499.4, intron 2 of 23)	Lx9|LINE|L1	3426	ENSMUST00000053499.4	319695	Mm.249056	NM_176980	ENSMUSG00000039342	Ankar	4932422E22Rik	ankyrin and armadillo repeat containing	protein-coding
ID32411	chr10	121110542	121111291	+	1033.5	NA	Intergenic	Intergenic	27161	ENSMUST00000145691.1
ID62080	chr1	134441288	134442923	+	1031.3	NA	Intergenic	RLTR10C|LTR|ERVK	6477	ENSMUST00000188474.1
ID60638	chr15	77443340	77444089	+	1003.8	NA	exon (ENSMUST00000119775.1, exon 1 of 1)	intron (NM_001024848, intron 1 of 4)	706	ENSMUST00000119775.1
ID19913	chr3	143483418	143484698	+	973.6	NA	Intergenic	Lx5c|LINE|L1	74657	ENSMUST00000199380.1
ID49885	chr15	98863480	98864521	+	966.8	NA	exon (ENSMUST00000023741.12, exon 11 of 55)	exon (NM_001033276, exon 11 of 55)	7183	ENSMUST00000178486.5
ID39522	chr16	86818924	86819918	+	941.9	NA	Intergenic	L1_Mus4|LINE|L1	-26049	ENSMUST00000158627.1
ID54197	chr5	125105182	125107965	+	930.9	NA	intron (ENSMUST00000086083.7, intron 5 of 46)	intron (NM_011424, intron 5 of 46)	18327	ENSMUST00000055256.10
ID2552	chr13	78323622	78324546	+	929	NA	Intergenic	Intergenic	55050	ENSMUST00000183159.1
ID61470	chr2	75662504	75665570	+	924.4	NA	intron (ENSMUST00000111962.4, intron 8 of 10)	B2_Mm2|SINE|B2	1548	ENSMUST00000141974.1
ID17722	chr15	84477181	84479003	+	923.8	NA	Intergenic	MTB|LTR|ERVL-MaLR	-30995	ENSMUST00000080751.5	72301	Mm.275387	NM_001163145	ENSMUSG00000062760	1810041L15Rik	Kiaa1644	RIKEN cDNA 1810041L15 gene	protein-coding
ID2509	chr2	140407565	140408316	+	923.1	NA	intron (ENSMUST00000110064.4, intron 2 of 18)	B4A|SINE|B4	12345	ENSMUST00000110061.1
ID26377	chr9	33227295	33228046	+	914.7	NA	Intergenic	B1_Mus2|SINE|Alu	-66980	ENSMUST00000194275.1
ID39124	chr10	42077042	42078031	+	912.8	NA	Intergenic	(TGG)n|Simple_repeat|Simple_repeat	-22230	ENSMUST00000121229.1
ID67065	chr4	62407310	62408344	+	911.5	NA	promoter-TSS (ENSMUST00000084524.3)	promoter-TSS (NM_027297)	798	ENSMUST00000107459.1	66440	Mm.109930	NM_139291	ENSMUSG00000066149	Cdc26	2010012C09Rik	cell division cycle 26	protein-coding
ID36173	chr15	74888815	74890980	+	896.6	NA	intron (ENSMUST00000190826.1, intron 1 of 2)	Intergenic	7124	ENSMUST00000190826.1
ID41531	chr1	80367643	80368732	+	895.9	NA	Intergenic	L1_Mus3|LINE|L1	-14635	ENSMUST00000187121.1
ID26591	chr18	63273597	63274221	+	893.3	NA	intron (ENSMUST00000183217.4, intron 2 of 32)	intron (NM_001039485, intron 2 of 53)	-91068	ENSMUST00000182166.4
ID15767	chr6	100275264	100276242	+	891.1	NA	intron (ENSMUST00000101118.2, intron 2 of 4)	intron (NM_019743, intron 2 of 4)	11688	ENSMUST00000101118.2	56353	Mm.321633	NM_019743	ENSMUSG00000072872	Rybp	2410018J24Rik|DEDAF|YEAF1	RING1 and YY1 binding protein	protein-coding
ID41757	chr2	39009300	39010944	+	889.8	NA	exon (ENSMUST00000135049.1, exon 1 of 3)	B2_Mm1t|SINE|B2	104	ENSMUST00000135049.1
ID18251	chrX	23621730	23622479	+	886.5	NA	Intergenic	Intergenic	-70947	ENSMUST00000035766.9	72404	Mm.423	NM_175180	ENSMUSG00000036769	Wdr44	2610034K17Rik|RAB11BP|RPH11	WD repeat domain 44	protein-coding
ID2097	chr11	23316036	23316786	+	886.2	NA	intron (ENSMUST00000180046.4, intron 1 of 79)	B1_Mur4|SINE|Alu	9495	ENSMUST00000137823.4
ID19370	chr9	93315798	93316548	+	880.7	NA	Intergenic	Lx2B|LINE|L1	76197	ENSMUST00000183322.1
ID25374	chr6	87579471	87580222	+	872	NA	exon (ENSMUST00000050887.7, exon 3 of 3)	3' UTR (NM_021381, exon 3 of 3)	10855	ENSMUST00000050887.7	58182	Mm.333226	NM_021381	ENSMUSG00000049409	Prokr1	EG-VEGFR1|Gpr73|Pkr1	prokineticin receptor 1	protein-coding
ID7412	chr15	64773064	64773813	+	862.9	NA	intron (ENSMUST00000023007.5, intron 7 of 17)	intron (NM_001291903, intron 7 of 16)	-44256	ENSMUST00000180105.1
ID19381	chr8	86606759	86607510	+	861.6	NA	Intergenic	Intergenic	-16909	ENSMUST00000155433.4
ID32481	chr10	20696903	20697789	+	858	NA	intron (ENSMUST00000020165.10, intron 1 of 12)	(ATGGTG)n|Simple_repeat|Simple_repeat	27350	ENSMUST00000170265.4
ID55322	chr18	55394301	55395050	+	855.5	NA	Intergenic	L1MB1|LINE|L1	55163	ENSMUST00000192496.1
ID32728	chr12	112684246	112685903	+	855.1	NA	Intergenic	(CCA)n|Simple_repeat|Simple_repeat	6196	ENSMUST00000173942.1
ID20603	chr8	48465957	48467188	+	850	NA	intron (ENSMUST00000190840.3, intron 3 of 29)	Lx9|LINE|L1	89121	ENSMUST00000110346.4
ID35871	chr3	85057464	85058215	+	848.7	NA	intron (ENSMUST00000154148.4, intron 3 of 9)	Intergenic	94857	ENSMUST00000194445.1
ID33498	chr5	59464638	59465388	+	845.4	NA	Intergenic	L1_Mur2|LINE|L1	-46952	ENSMUST00000198091.1
ID66326	chr6	65989905	65990826	+	844.8	NA	promoter-TSS (ENSMUST00000082457.1)	Intergenic	-626	ENSMUST00000082457.1
ID34194	chr15	57052076	57053057	+	844.1	NA	Intergenic	Intergenic	186547	ENSMUST00000177706.1
ID22709	chr7	64235042	64236042	+	837.3	NA	intron (ENSMUST00000138074.4, intron 3 of 4)	intron (NM_001039104, intron 18 of 26)	8594	ENSMUST00000138609.1
ID33179	chr2	84595752	84596526	+	835.7	NA	Intergenic	Intergenic	13538	ENSMUST00000141151.4
ID17679	chr15	62063477	62064479	+	834.1	NA	intron (ENSMUST00000183297.4, intron 1 of 6)	CT-rich|Low_complexity|Low_complexity	-16267	ENSMUST00000185059.1
ID453	chr1	156895853	156896729	+	827.6	NA	intron (ENSMUST00000192343.2, intron 4 of 19)	intron (NR_027640, intron 4 of 19)	-20171	ENSMUST00000194053.1
ID27377	chr1	171518282	171518906	+	821.8	NA	intron (ENSMUST00000043094.9, intron 7 of 7)	intron (NM_010584, intron 7 of 7)	3361	ENSMUST00000043170.3
ID7727	chrX	61676868	61677617	+	815.3	NA	Intergenic	Lx4B|LINE|L1	-32255	ENSMUST00000075983.5	434784	Mm.23468	NM_001018087	ENSMUSG00000057615	Ldoc1	Gm366|Mar7|Mart7|Sirh7	leucine zipper, down-regulated in cancer 1	protein-coding
ID54764	chr15	4661309	4662058	+	806.2	NA	Intergenic	L1_Mus4|LINE|L1	-65492	ENSMUST00000162585.4	12274	Mm.20247	NM_016704	ENSMUSG00000022181	C6	AW111623	complement component 6	protein-coding
ID2281	chr5	91963161	91963973	+	802	NA	promoter-TSS (ENSMUST00000031345.11)	promoter-TSS (NM_001271797)	234	ENSMUST00000191860.1	381650	Mm.159453	NR_028429	ENSMUSG00000102644	Thap6	4930534K21Rik|AI448650	THAP domain containing 6	pseudo
ID17565	chr18	25013142	25014020	+	801.1	NA	intron (ENSMUST00000037097.7, intron 10 of 26)	intron (NM_001289654, intron 10 of 24)	155113	ENSMUST00000148255.4	66648	Mm.263189	NM_001004361	ENSMUSG00000024269	Tpgs2	5730437P09Rik|5730494M16Rik|AI666318|Pgs2	tubulin polyglutamylase complex subunit 2	protein-coding
ID50724	chr13	75777147	75777897	+	797.8	NA	Intergenic	Intergenic	9454	ENSMUST00000104261.1
ID31149	chr17	50837266	50838017	+	797.5	NA	intron (ENSMUST00000024717.8, intron 15 of 21)	intron (NM_028162, intron 15 of 21)	79400	ENSMUST00000122634.1
ID66430	chr2	103441438	103443309	+	795.9	NA	intron (ENSMUST00000171693.4, intron 3 of 7)	intron (NM_001145813, intron 3 of 6)	-4506	ENSMUST00000123793.1
ID8987	chr3	8090809	8091560	+	794.3	NA	Intergenic	L1_Mus4|LINE|L1	-123148	ENSMUST00000195642.1
ID69709	chr1	184949246	184950129	+	793.6	NA	intron (ENSMUST00000027929.6, intron 1 of 17)	intron (NM_145515, intron 1 of 17)	26551	ENSMUST00000192968.1
ID63254	chr19	34774097	34775144	+	792.3	NA	Intergenic	Intergenic	-21558	ENSMUST00000157587.1
ID28390	chr6	126195286	126195910	+	792	NA	Intergenic	(CCA)n|Simple_repeat|Simple_repeat	-28854	ENSMUST00000050484.7	18205	Mm.267570	NM_008742	ENSMUSG00000049107	Ntf3	AI316846|AI835689|HDNF|NGF-2|Nt3|Ntf-3	neurotrophin 3	protein-coding
ID60730	chr7	109573401	109574294	+	792	NA	intron (ENSMUST00000079282.4, intron 1 of 19)	intron (NM_001001326, intron 1 of 19)	42721	ENSMUST00000077909.4
ID39668	chr1	52541012	52542024	+	792	NA	intron (ENSMUST00000189527.1, intron 2 of 4)	Lx2|LINE|L1	18616	ENSMUST00000189527.1
ID13845	chr2	10287037	10287788	+	792	NA	Intergenic	L1_Mus3|LINE|L1	-83098	ENSMUST00000114862.4
ID30102	chr18	8342856	8343605	+	791.7	NA	Intergenic	L1_Mur2|LINE|L1	-350847	ENSMUST00000171469.1
ID12692	chr7	94132707	94133456	+	791.7	NA	Intergenic	L1_Mus3|LINE|L1	-64129	ENSMUST00000071770.2
ID8049	chr5	12823368	12824247	+	791	NA	Intergenic	Intergenic	-116563	ENSMUST00000180047.1
ID40409	chr9	20858545	20859169	+	790.7	NA	Intergenic	Intergenic	-9785	ENSMUST00000043911.7	319278	Mm.249932	NM_175687	ENSMUSG00000038884	A230050P20Rik	RyDEN	RIKEN cDNA A230050P20 gene	protein-coding
ID18178	chr6	11111413	11112437	+	787.1	NA	Intergenic	Lx|LINE|L1	253498	ENSMUST00000184177.1
ID58888	chr1	128506122	128506871	+	785.2	NA	Intergenic	Intergenic	8621	ENSMUST00000188035.1
ID49032	chr2	167832773	167834050	+	784.5	NA	exon (ENSMUST00000143649.1, exon 1 of 2)	Intergenic	235	ENSMUST00000143649.1
ID53953	chr1	53241085	53241834	+	781	NA	intron (ENSMUST00000135246.4, intron 6 of 10)	L1_Mus3|LINE|L1	40949	ENSMUST00000133358.1
ID5660	chr11	19493370	19494249	+	778.1	NA	Intergenic	MTA_Mm|LTR|ERVL-MaLR	110124	ENSMUST00000120961.1
ID47401	chr12	57225746	57227169	+	775.8	NA	Intergenic	Intergenic	-3955	ENSMUST00000139049.1	328099	Mm.268180	NM_001037746	ENSMUSG00000079104	Prps1l3	AU021838|AW536152|Gm5081	phosphoribosyl pyrophosphate synthetase 1-like 3	protein-coding
ID25186	chr5	103426192	103427149	+	774.8	NA	intron (ENSMUST00000048957.10, intron 1 of 47)	intron (NM_011204, intron 1 of 47)	1169	ENSMUST00000048957.10	19249	Mm.3414	NM_011204	ENSMUSG00000034573	Ptpn13	AI324989|PTP-BL|PTPL1|Ptpri|RIP	protein tyrosine phosphatase, non-receptor type 13	protein-coding
ID56272	chr9	62187841	62188590	+	774.2	NA	Intergenic	MIRb|SINE|MIR	54652	ENSMUST00000158361.1
ID66862	chr8	125111876	125112627	+	773.5	NA	intron (ENSMUST00000074562.7, intron 3 of 12)	(TGG)n|Simple_repeat|Simple_repeat	24264	ENSMUST00000126111.1
ID12718	chr18	53724339	53725223	+	772.6	NA	intron (ENSMUST00000049811.6, intron 7 of 20)	B2_Mm2|SINE|B2	19766	ENSMUST00000049811.6	225523	Mm.193678	NM_178686	ENSMUSG00000048799	Cep120	A230075C01|AU016693|Ccdc100	centrosomal protein 120	protein-coding
ID24456	chr1	65804050	65804799	+	772.2	NA	Intergenic	Intergenic	-122096	ENSMUST00000027082.7	12969	Mm.275362	NM_027010	ENSMUSG00000025945	Crygf	3110001K11Rik|Cryg-2|DGcry-2|Len-2	crystallin, gamma F	protein-coding
ID2171	chr1	184347370	184348126	+	771.9	NA	Intergenic	ORR1D2|LTR|ERVL-MaLR	-10581	ENSMUST00000193894.2
ID23693	chr4	15312398	15313150	+	770.3	NA	Intergenic	Intergenic	46943	ENSMUST00000062684.8	100201	Mm.394111	NM_181401	ENSMUSG00000043252	Tmem64	9630015D15Rik|AI790744|AV300874	transmembrane protein 64	protein-coding
ID51588	chr18	89474229	89475186	+	767.7	NA	intron (ENSMUST00000097495.3, intron 4 of 7)	L1_Mus3|LINE|L1	59657	ENSMUST00000159905.1
ID14692	chr12	96881636	96882386	+	767.4	NA	Intergenic	Intergenic	41050	ENSMUST00000052882.3
ID50656	chr12	114306771	114307646	+	766.4	NA	Intergenic	Lx2B2|LINE|L1	-6819	ENSMUST00000194159.1
ID6076	chr16	19695990	19696739	+	765.8	NA	intron (ENSMUST00000081880.5, intron 3 of 5)	L1_Mus4|LINE|L1	10001	ENSMUST00000081880.5	239739	Mm.258059	NM_177356	ENSMUSG00000041247	Lamp3	1200002D17Rik|Cd208|DC-LAMP|DCLAMP|LAMP|TSC403	lysosomal-associated membrane protein 3	protein-coding
ID19723	chr6	115118276	115119028	+	761.9	NA	Intergenic	Lx|LINE|L1	16120	ENSMUST00000181883.1	100503783	Mm.102390	NR_132436	ENSMUSG00000097486	Gm17733	-	predicted gene, 17733	ncRNA
ID69900	chr15	86256342	86256966	+	759	NA	intron (ENSMUST00000063414.8, intron 4 of 12)	intron (NM_145476, intron 4 of 12)	42195	ENSMUST00000063414.8	223754	Mm.28904	NM_145476	ENSMUSG00000051864	Tbc1d22a	BC023106|D15Ertd781e	TBC1 domain family, member 22a	protein-coding
ID30278	chr19	18238089	18239141	+	758.3	NA	Intergenic	Intergenic	310504	ENSMUST00000102348.1
ID21767	chr9	49651333	49652228	+	756.4	NA	intron (ENSMUST00000166811.5, intron 1 of 17)	intron (NM_001081445, intron 1 of 17)	-83231	ENSMUST00000194252.2	17967	Mm.4974	NM_010875	ENSMUSG00000039542	Ncam1	CD56|E-NCAM|NCAM-1|Ncam	neural cell adhesion molecule 1	protein-coding
ID62774	chr4	30446403	30447152	+	756.1	NA	intron (ENSMUST00000152306.1, intron 2 of 3)	Intergenic	14665	ENSMUST00000152306.1
ID39494	chrX	85706335	85707411	+	756.1	NA	TTS (ENSMUST00000152221.1)	intron (NM_001294140, intron 19 of 20)	5602	ENSMUST00000152221.1
ID11714	chr12	57084413	57085165	+	753.5	NA	intron (ENSMUST00000044634.8, intron 1 of 9)	intron (NM_172577, intron 1 of 9)	74455	ENSMUST00000110680.2	217593	Mm.32835	NM_172577	ENSMUSG00000035472	Slc25a21	9930033G19Rik|A630030I10|BB158148	solute carrier family 25 (mitochondrial oxodicarboxylate carrier), member 21	protein-coding
ID7656	chr13	64145006	64145756	+	752.2	NA	intron (ENSMUST00000152644.4, intron 2 of 4)	intron (NM_175494, intron 2 of 4)	4833	ENSMUST00000134136.1
ID47254	chr7	141702519	141703269	+	751.5	NA	TTS (ENSMUST00000187789.1)	intron (NM_023566, intron 26 of 45)	797	ENSMUST00000187789.1
ID30065	chr12	95218026	95218778	+	750.9	NA	Intergenic	L1_Mus2|LINE|L1	160549	ENSMUST00000083038.1
ID32594	chr1	108864192	108865818	+	747.3	NA	Intergenic	L1_Mur3|LINE|L1	94870	ENSMUST00000191467.1
ID57188	chr9	45166684	45167434	+	746.3	NA	Intergenic	L1MB3|LINE|L1	-5938	ENSMUST00000166780.1
ID26853	chr6	81394472	81395425	+	745.4	NA	Intergenic	B4A|SINE|B4	-243363	ENSMUST00000083278.1
ID20989	chr11	3130088	3130964	+	741.5	NA	TTS (ENSMUST00000152828.1)	non-coding (NR_003517, exon 7 of 7)	1554	ENSMUST00000152828.1
ID38078	chr9	8929096	8929847	+	741.2	NA	intron (ENSMUST00000189181.3, intron 3 of 7)	intron (NM_008829, intron 3 of 7)	29003	ENSMUST00000098986.3
ID26941	chr1	142461576	142462329	+	739.5	NA	Intergenic	Intergenic	-6138	ENSMUST00000191024.2
ID48368	chr7	80129383	80130215	+	738.9	NA	Intergenic	B1F|SINE|Alu	-14407	ENSMUST00000107384.6	269951	Mm.246432	NM_173011	ENSMUSG00000030541	Idh2	E430004F23|IDPm|Idh-2	isocitrate dehydrogenase 2 (NADP+), mitochondrial	protein-coding
ID6710	chr5	14234716	14235465	+	738.6	NA	intron (ENSMUST00000073957.7, intron 12 of 16)	intron (NM_011348, intron 12 of 16)	4983	ENSMUST00000199698.1
ID35090	chr1	101572556	101573484	+	735	NA	Intergenic	Intergenic	181523	ENSMUST00000189423.1
ID23058	chr2	53853573	53854322	+	735	NA	Intergenic	Intergenic	-152992	ENSMUST00000158003.1
ID39441	chr9	82405103	82406083	+	735	NA	Intergenic	L1_Mus3|LINE|L1	33881	ENSMUST00000158441.1
ID34647	chrX	93211838	93212726	+	733.7	NA	Intergenic	Lx2B2|LINE|L1	29055	ENSMUST00000088133.3	69357	Mm.443312	NM_183280	ENSMUSG00000096153	BC061195	-	cDNA sequence BC061195	pseudo
ID48295	chr4	79205617	79206368	+	730.5	NA	Intergenic	Intergenic	38717	ENSMUST00000158918.1
ID25766	chr12	99360488	99361112	+	728.5	NA	intron (ENSMUST00000046994.1, intron 2 of 3)	B4|SINE|B4	-3781	ENSMUST00000176311.1
ID48235	chr6	32767021	32767899	+	727.6	NA	Intergenic	Lx8b|LINE|L1	36532	ENSMUST00000129654.1
ID29378	chr14	42514652	42515403	+	726.6	NA	Intergenic	Intergenic	9255	ENSMUST00000167099.1
ID9960	chr6	140975571	140976335	+	726.3	NA	Intergenic	Intergenic	-228781	ENSMUST00000117356.1
ID8578	chr2	18201062	18201831	+	726.3	NA	intron (ENSMUST00000114680.5, intron 16 of 22)	L1_Mus3|LINE|L1	15456	ENSMUST00000172210.1
ID12436	chr19	31963225	31964284	+	725	NA	Intergenic	RLTR17B_Mm|LTR|ERVK	94993	ENSMUST00000075838.5	69865	Mm.87538	NM_001081074	ENSMUSG00000052595	A1cf	1810073H04Rik|ACF64|ACF65|ASP|Acf|MCM|MerCreMer|Tg(Myh6-cre/Esr1*)1Jmk|mer	APOBEC1 complementation factor	protein-coding
ID8391	chr9	14165181	14165931	+	722.1	NA	Intergenic	Intergenic	-110745	ENSMUST00000034507.7
ID24349	chr17	44969246	44970018	+	722.1	NA	intron (ENSMUST00000050630.10, intron 3 of 11)	G-rich|Low_complexity|Low_complexity	-154835	ENSMUST00000113571.6	12393	Mm.391013	NM_009820	ENSMUSG00000039153	Runx2	AML3|Cbf|Cbfa-1|Cbfa1|LS3|Osf2|PEBP2aA|Pebp2a1|Pebpa2a	runt related transcription factor 2	protein-coding
ID22536	chr17	57276482	57277235	+	721.7	NA	Intergenic	Intergenic	-2242	ENSMUST00000005889.12	22324	Mm.248172	NM_011691	ENSMUSG00000034116	Vav1	Vav|vav-T	vav 1 oncogene	protein-coding
ID4088	chr19	55489531	55490281	+	721.4	NA	intron (ENSMUST00000095950.2, intron 5 of 7)	Lx|LINE|L1	173555	ENSMUST00000095950.2	53611	Mm.258637	NM_016862	ENSMUSG00000024983	Vti1a	1110014F16Rik|1110018K19Rik|4921537J05Rik|MVti1|MVti1a|Vti1|Vti1-rp2	vesicle transport through interaction with t-SNAREs 1A	protein-coding
ID20964	chr3	41374685	41375777	+	721.4	NA	intron (ENSMUST00000196142.1, intron 1 of 3)	Intergenic	7605	ENSMUST00000196142.1
ID64964	chr9	82309346	82310676	+	720.4	NA	Intergenic	ORR1B1-int|LTR|ERVL-MaLR	49718	ENSMUST00000183678.1	73364	Mm.416863	XR_001779351	ENSMUSG00000099266	1700063H06Rik	-	RIKEN cDNA 1700063H06 gene	ncRNA
ID6953	chr5	73346239	73346988	+	719.8	NA	Intergenic	B3A|SINE|B2	-7666	ENSMUST00000133164.1
ID61519	chr8	62185289	62186984	+	719.1	NA	Intergenic	Lx2A1|LINE|L1	-63018	ENSMUST00000034054.7	26359	Mm.42179	NM_011922	ENSMUSG00000031635	Anxa10	-	annexin A10	protein-coding
ID595	chr6	86511636	86513239	+	716.9	NA	Intergenic	B1_Mur2|SINE|Alu	13656	ENSMUST00000187779.1
ID49406	chr10	123506853	123507783	+	715.9	NA	intron (ENSMUST00000050756.7, intron 2 of 5)	GA-rich|Low_complexity|Low_complexity	74752	ENSMUST00000122512.1
ID43259	chr6	108221069	108221820	+	715.3	NA	intron (ENSMUST00000032192.6, intron 2 of 61)	intron (NM_010585, intron 2 of 61)	8326	ENSMUST00000032192.6	16438	Mm.227912	NM_010585	ENSMUSG00000030102	Itpr1	D6Pas2|ENSMUSG00000072853|Gm10429|IP3R 1|IP3R1|InsP3R|Ip3r|Itpr-1|P400|Pcp-1|Pcp1|insP3R1|opt|wblo	inositol 1,4,5-trisphosphate receptor 1	protein-coding
ID53064	chr11	73898191	73898940	+	715.3	NA	Intergenic	RMER19B2|LTR|ERVK	8925	ENSMUST00000072991.1	259007	Mm.425696	NM_147005	ENSMUSG00000062186	Olfr395	MOR135-10	olfactory receptor 395	protein-coding
ID59621	chr12	65583535	65584286	+	714.3	NA	Intergenic	L1_Mus3|LINE|L1	17820	ENSMUST00000104082.1
ID26197	chr18	77812164	77812917	+	711.4	NA	intron (ENSMUST00000114741.2, intron 1 of 14)	B3A|SINE|B2	-5874	ENSMUST00000157213.1
ID55460	chr4	147432157	147433048	+	710.7	NA	intron (ENSMUST00000181752.1, intron 1 of 5)	intron (NM_001039209, intron 1 of 2)	-10869	ENSMUST00000120609.1
ID33944	chr8	78006972	78007596	+	709.4	NA	Intergenic	B4A|SINE|B4	199749	ENSMUST00000157136.1
ID39806	chrX	38152632	38153256	+	708.5	NA	Intergenic	RMER19B2|LTR|ERVK	-27784	ENSMUST00000118349.1
ID55222	chr6	128473325	128474989	+	707.2	NA	exon (ENSMUST00000144745.1, exon 3 of 3)	non-coding (NR_028592, exon 3 of 3)	35400	ENSMUST00000144745.1	791299	Mm.297516	NR_028592	ENSMUSG00000059659	Gm10069	ENSMUSG00000059659	predicted gene 10069	ncRNA
ID18961	chr13	107773379	107774129	+	705.5	NA	intron (ENSMUST00000105097.2, intron 3 of 14)	intron (NM_145456, intron 3 of 14)	55526	ENSMUST00000175593.2
ID62109	chr1	3384921	3386007	+	704.2	NA	intron (ENSMUST00000070533.4, intron 2 of 2)	Tigger18a|DNA|TcMar-Tigger	-7676	ENSMUST00000192336.1
ID30701	chr8	100887920	100889168	+	703.9	NA	Intergenic	RLTR11C_MM|LTR|ERVK	651164	ENSMUST00000157360.1
ID55394	chrX	92925559	92926888	+	703.6	NA	Intergenic	L1M2|LINE|L1	43772	ENSMUST00000158038.1
ID39914	chr10	95498511	95499260	+	702.6	NA	intron (ENSMUST00000075829.2, intron 2 of 5)	intron (NM_026065, intron 2 of 5)	3042	ENSMUST00000075829.2	67270	Mm.30008	NM_026065	ENSMUSG00000062981	Mrpl42	2700009F22Rik|2900055D03Rik|D10Ertd322e|HSPC204|L31mt|MRP-L31|PTD007|Rpml31	mitochondrial ribosomal protein L42	protein-coding
ID21041	chr15	10624679	10625428	+	702	NA	intron (ENSMUST00000169385.1, intron 3 of 17)	MLTR31F_MM|LTR|ERVK	-63529	ENSMUST00000064353.6
ID22476	chr14	115710667	115711416	+	700	NA	intron (ENSMUST00000022707.6, intron 6 of 7)	Lx5c|LINE|L1	-154519	ENSMUST00000176139.1
ID60560	chr1	15383414	15384169	+	699.1	NA	intron (ENSMUST00000175681.2, intron 2 of 2)	intron (NM_001098528, intron 1 of 1)	19489	ENSMUST00000193873.1
ID58539	chr15	101712242	101713858	+	698.7	NA	promoter-TSS (ENSMUST00000023709.5)	promoter-TSS (NM_027011)	-159	ENSMUST00000023709.5	110308	Mm.451847	NM_027011	ENSMUSG00000061527	Krt5	3300001P10Rik|AW146334|CK5|K5|Krt2-5|Tfip8	keratin 5	protein-coding
ID57696	chr2	12202232	12202983	+	698.1	NA	intron (ENSMUST00000172791.4, intron 14 of 30)	L1_Mus3|LINE|L1	-9295	ENSMUST00000129370.1
ID11049	chr8	67306693	67307317	+	696.2	NA	Intergenic	L1_Mus3|LINE|L1	-27774	ENSMUST00000158755.1
ID53068	chr8	114074028	114075606	+	695.5	NA	Intergenic	Intergenic	-58740	ENSMUST00000073521.8	67528	Mm.27889	NM_024437	ENSMUSG00000031767	Nudt7	1300007B24Rik|2210404C19Rik	nudix (nucleoside diphosphate linked moiety X)-type motif 7	protein-coding
ID55246	chr1	159095454	159097219	+	695.5	NA	Intergenic	Lx3_Mus|LINE|L1	-37936	ENSMUST00000195279.1	75256	Mm.389205	XR_373637	ENSMUSG00000104014	4930562F17Rik	-	RIKEN cDNA 4930562F17 gene	unknown
ID4934	chr6	147661542	147662293	+	695.5	NA	Intergenic	Intergenic	-28324	ENSMUST00000152737.1	100039727	Mm.396220	NR_033636	ENSMUSG00000085077	1700049E15Rik	Gm15761|OTTMUSG00000026044	RIKEN cDNA 1700049E15 gene	ncRNA
ID4228	chr15	97872187	97872978	+	695.5	NA	intron (ENSMUST00000023119.11, intron 4 of 9)	intron (NM_009504, intron 4 of 9)	-12884	ENSMUST00000139656.1
ID48374	chr6	36334627	36335376	+	695.2	NA	exon (ENSMUST00000161161.4, exon 6 of 6)	non-coding (NR_015589, exon 6 of 6)	52850	ENSMUST00000101535.5
ID21353	chr10	17424765	17425514	+	695.2	NA	Intergenic	Intergenic	-298089	ENSMUST00000038107.7	17684	Mm.272321	NM_010828	ENSMUSG00000039910	Cited2	AI835299|ER154-like|Mrg1|Msg2|p35srj	Cbp/p300-interacting transactivator, with Glu/Asp-rich carboxy-terminal domain, 2	protein-coding
ID58678	chr15	56505125	56505874	+	693.9	NA	Intergenic	Intergenic	-184445	ENSMUST00000125401.4	594843	Mm.484850	NR_002874	ENSMUSG00000086541	Has2os	EG594843|Has2as|Hasnt	hyaluronan synthase 2, opposite strand	ncRNA
ID65776	chr11	39915263	39916013	+	693.6	NA	Intergenic	Intergenic	84982	ENSMUST00000157978.1
ID37934	chr2	179505729	179507052	+	692.9	NA	intron (ENSMUST00000108911.1, intron 2 of 5)	(ATGGTG)n|Simple_repeat|Simple_repeat	62157	ENSMUST00000124708.1
ID6915	chr19	7306218	7307174	+	692.9	NA	intron (ENSMUST00000171393.4, intron 1 of 7)	intron (NM_007928, intron 1 of 17)	8962	ENSMUST00000166590.1
ID55262	chr9	16279516	16280265	+	692.6	NA	intron (ENSMUST00000082170.5, intron 1 of 24)	intron (NM_001080814, intron 1 of 24)	98341	ENSMUST00000082170.5	270120	Mm.195010	NM_001080814	ENSMUSG00000074505	Fat3	9430076A06Rik|D430038H04Rik|Gm1132|Gm510|MFAT3F	FAT atypical cadherin 3	protein-coding
ID15340	chr5	93324326	93325076	+	692.6	NA	Intergenic	RMER20C_Mm|LTR|ERVK	55993	ENSMUST00000149329.1
ID67660	chr1	161712265	161713015	+	691.9	NA	Intergenic	Intergenic	-1065	ENSMUST00000194337.1
ID57944	chr18	89144665	89146883	+	691.6	NA	Intergenic	Intergenic	-51657	ENSMUST00000037142.8	225825	Mm.139293	NM_178687	ENSMUSG00000034028	Cd226	BC051526|DNAM-1|DNAM1|Pta1|TLiSA1	CD226 antigen	protein-coding
ID55916	chr1	60100967	60101717	+	691.6	NA	promoter-TSS (ENSMUST00000191232.1)	B1_Mur4|SINE|Alu	96	ENSMUST00000191232.1
ID14771	chr1	90603840	90604931	+	691.3	NA	exon (ENSMUST00000186152.3, exon 2 of 5)	exon (NM_133805, exon 2 of 8)	857	ENSMUST00000186750.1
ID36221	chr14	13338675	13339425	+	691	NA	intron (ENSMUST00000070323.8, intron 2 of 5)	ORR1D2|LTR|ERVL-MaLR	14957	ENSMUST00000118492.1
ID30306	chr11	24070255	24071131	+	688.4	NA	intron (ENSMUST00000068360.1, intron 1 of 2)	Intergenic	4361	ENSMUST00000068360.1
ID29670	chr11	40802954	40803908	+	688.4	NA	Intergenic	Lx2|LINE|L1	-48120	ENSMUST00000020576.7	12450	Mm.2103	NM_009831	ENSMUSG00000020326	Ccng1	AI314029	cyclin G1	protein-coding
ID58827	chr4	152458780	152460049	+	688.1	NA	intron (ENSMUST00000030768.5, intron 1 of 14)	(CCA)n|Simple_repeat|Simple_repeat	-4371	ENSMUST00000161236.4
ID41474	chr6	46956760	46957510	+	687.7	NA	intron (ENSMUST00000114641.4, intron 15 of 23)	intron (NM_001004357, intron 15 of 23)	-87925	ENSMUST00000150737.1
ID32256	chr9	100216581	100217205	+	687.4	NA	Intergenic	MERVK26-int|LTR|ERVK	-42747	ENSMUST00000192569.1
ID16345	chr17	52895663	52896541	+	687.1	NA	intron (ENSMUST00000039366.10, intron 9 of 15)	Lx2|LINE|L1	-53958	ENSMUST00000184279.1
ID28270	chr16	63684072	63684825	+	685.8	NA	intron (ENSMUST00000064405.6, intron 3 of 16)	intron (NM_010140, intron 3 of 16)	63086	ENSMUST00000158367.1
ID4282	chrX	90813774	90814525	+	685.1	NA	Intergenic	Intergenic	-69087	ENSMUST00000121568.1
ID23455	chr12	78682127	78682876	+	683.8	NA	intron (ENSMUST00000052472.4, intron 22 of 23)	intron (NM_145965, intron 21 of 22)	-9034	ENSMUST00000077968.4	70897	Mm.56514	NM_027597	ENSMUSG00000056987	Fam71d	4921509E07Rik|4930516C23Rik|GARI-L2	family with sequence similarity 71, member D	protein-coding
ID35633	chr2	18892813	18894111	+	682.9	NA	intron (ENSMUST00000152981.1, intron 1 of 4)	intron (NM_008845, intron 3 of 9)	12812	ENSMUST00000152981.1
ID34188	chr6	62143631	62144383	+	681.6	NA	intron (ENSMUST00000045522.9, intron 9 of 9)	Lx5|LINE|L1	573337	ENSMUST00000134710.1
ID54517	chr6	116254068	116255959	+	679.6	NA	intron (ENSMUST00000036759.8, intron 25 of 30)	intron (NM_026585, intron 25 of 30)	-9209	ENSMUST00000112900.6	67492	Mm.272772	NM_001081317	ENSMUSG00000042213	Zfand4	Anubl1	zinc finger, AN1-type domain 4	protein-coding
ID55638	chr1	79350547	79351297	+	678.3	NA	Intergenic	Lx5b|LINE|L1	89120	ENSMUST00000185234.1	20254	Mm.5038	NM_009129	ENSMUSG00000050711	Scg2	Chgc|SgII	secretogranin II	protein-coding
ID3652	chr6	125031998	125032888	+	677.7	NA	TTS (ENSMUST00000144308.4)	intron (NM_175557, intron 8 of 10)	2039	ENSMUST00000137325.1
ID60295	chr6	21627238	21627987	+	676.4	NA	intron (ENSMUST00000081542.5, intron 1 of 5)	intron (NM_019697, intron 1 of 5)	224302	ENSMUST00000134635.1
ID57110	chr9	96651086	96652032	+	673.8	NA	Intergenic	Intergenic	-19942	ENSMUST00000034984.7	114713	Mm.124502	NM_053268	ENSMUSG00000032413	Rasa2	5430433H21Rik|AA517451|AU023900|GAP1m	RAS p21 protein activator 2	protein-coding
ID29187	chr15	81758979	81759730	+	673.5	NA	intron (ENSMUST00000109554.1, intron 1 of 22)	B3|SINE|B2	14506	ENSMUST00000109554.1	20286	Mm.432075	NM_001081016	ENSMUSG00000022390	Zc3h7b	Gm627|Scrg3|Zc2h7b|mKIAA1031	zinc finger CCCH type containing 7B	protein-coding
ID69897	chr16	3249202	3250092	+	673.2	NA	promoter-TSS (ENSMUST00000178153.1)	MT2_Mm|LTR|ERVL	63	ENSMUST00000178153.1
ID45474	chr5	34553133	34553882	+	671.9	NA	TTS (ENSMUST00000138912.4)	RMER12C|LTR|ERVK	3819	ENSMUST00000179943.1	24055	Mm.5012	NM_011893	ENSMUSG00000054520	Sh3bp2	3BP2	SH3-domain binding protein 2	protein-coding
ID58261	chr1	128994476	128995365	+	671.2	NA	Intergenic	Intergenic	-108901	ENSMUST00000082803.1
ID13848	chr7	14393846	14394856	+	669.6	NA	Intergenic	L1_Mm|LINE|L1	-24179	ENSMUST00000183883.2
ID49794	chr10	83085256	83087247	+	669.3	NA	intron (ENSMUST00000040110.7, intron 1 of 2)	intron (NM_021439, intron 1 of 2)	55787	ENSMUST00000160997.1
ID41367	chr18	62997894	62998646	+	669	NA	exon (ENSMUST00000025474.9, exon 12 of 12)	3' UTR (NM_028017, exon 12 of 12)	10060	ENSMUST00000124837.1
ID4716	chr6	87155138	87155888	+	668.6	NA	intron (ENSMUST00000042025.9, intron 17 of 17)	intron (NM_054041, intron 17 of 17)	50687	ENSMUST00000170124.2	52372	Mm.282851	NM_001167937	ENSMUSG00000090891	D6Ertd527e	AU043841	DNA segment, Chr 6, ERATO Doi 527, expressed	protein-coding
ID57246	chr11	41299614	41300238	+	668.3	NA	Intergenic	L1_Mus3|LINE|L1	-78152	ENSMUST00000121214.1
ID35503	chrX	134876372	134876996	+	668	NA	Intergenic	Intergenic	29947	ENSMUST00000117090.1
ID20193	chr7	126196368	126196992	+	667.7	NA	intron (ENSMUST00000009344.12, intron 1 of 23)	intron (NM_001311143, intron 1 of 23)	3248	ENSMUST00000167147.1
ID4498	chr3	75716683	75717742	+	667.3	NA	Intergenic	MERVL-int|LTR|ERVL	2422	ENSMUST00000158013.1
ID43633	chr16	97638659	97639409	+	666.7	NA	Intergenic	B4A|SINE|B4	-27839	ENSMUST00000000395.6	50528	Mm.276145	NM_015775	ENSMUSG00000000385	Tmprss2	D16Ertd61e	transmembrane protease, serine 2	protein-coding
ID68961	chr3	42566988	42567740	+	666.4	NA	Intergenic	Intergenic	-5094	ENSMUST00000193848.1
ID42694	chr1	169603630	169604254	+	665.1	NA	Intergenic	Intergenic	-7003	ENSMUST00000195643.1
ID6884	chr1	140900354	140900978	+	664.4	NA	Intergenic	Intergenic	77339	ENSMUST00000194837.1
ID14420	chrX	70036010	70036759	+	663.8	NA	intron (ENSMUST00000188663.1, intron 3 of 8)	L1_Mus3|LINE|L1	91084	ENSMUST00000075654.1	75509	Mm.233475	NM_029316	ENSMUSG00000059690	1700020N15Rik	-	RIKEN cDNA 1700020N15 gene	protein-coding
ID24126	chr6	105132651	105133400	+	662.2	NA	Intergenic	Intergenic	-99580	ENSMUST00000158962.1
ID66964	chr6	142518497	142519431	+	661.8	NA	Intergenic	Intergenic	-11007	ENSMUST00000032373.8	16832	Mm.9745	NM_008492	ENSMUSG00000030246	Ldhb	AI790582|H-Ldh|LDH-B|LDH-H|Ldh-2|Ldh2	lactate dehydrogenase B	protein-coding
ID50167	chr6	40266168	40266918	+	661.5	NA	Intergenic	ORR1B2|LTR|ERVL-MaLR	17642	ENSMUST00000180588.1
ID59827	chr6	98295252	98296244	+	660.9	NA	intron (ENSMUST00000164491.1, intron 2 of 3)	intron (NM_001128092, intron 2 of 3)	47006	ENSMUST00000164491.1	330390	Mm.484161	NM_001128092	ENSMUSG00000090667	Gm765	-	predicted gene 765	protein-coding
ID12440	chr15	35060674	35062707	+	660.2	NA	intron (ENSMUST00000018476.10, intron 6 of 10)	intron (NM_019635, intron 6 of 10)	-61768	ENSMUST00000128425.1
ID43877	chr4	137349005	137350084	+	659.6	NA	intron (ENSMUST00000030417.9, intron 1 of 5)	intron (NM_009861, intron 1 of 5)	8155	ENSMUST00000030417.9	12540	Mm.1022	NM_009861	ENSMUSG00000006699	Cdc42	AI747189|AU018915	cell division cycle 42	protein-coding
ID39089	chrX	157756872	157757623	+	659.2	NA	TTS (ENSMUST00000130794.1)	Intergenic	36821	ENSMUST00000126418.1
ID38513	chr16	30765003	30766437	+	659.2	NA	Intergenic	Intergenic	-48442	ENSMUST00000179690.1
ID46875	chr5	27767105	27767857	+	658.9	NA	intron (ENSMUST00000002291.8, intron 6 of 20)	RSINE1|SINE|B4	-1744	ENSMUST00000196641.1
ID55310	chr13	43357186	43357952	+	658.6	NA	Intergenic	Intergenic	-13141	ENSMUST00000066804.4	68346	Mm.35325	NM_178848	ENSMUSG00000054021	Sirt5	0610012J09Rik|1500032M05Rik|AV001953	sirtuin 5	protein-coding
ID2888	chr16	18296473	18297222	+	658.3	NA	Intergenic	Intergenic	7298	ENSMUST00000145758.1
ID10811	chr6	114906615	114907239	+	658.3	NA	intron (ENSMUST00000139640.1, intron 2 of 4)	MER95|LTR|ERV1	14894	ENSMUST00000032459.10	232334	Mm.268357	NM_177683	ENSMUSG00000030315	Vgll4	BC048841|VGL-4	vestigial like family member 4	protein-coding
ID36750	chr5	72531532	72532156	+	657.3	NA	intron (ENSMUST00000135318.4, intron 11 of 21)	intron (NM_133921, intron 12 of 22)	-7185	ENSMUST00000153882.1
ID15229	chr3	61972367	61973118	+	657	NA	Intergenic	Lx5c|LINE|L1	97052	ENSMUST00000193786.1
ID46924	chr15	13013711	13014462	+	656.3	NA	Intergenic	RLTR28|LTR|ERVL	33257	ENSMUST00000158939.1
ID905	chr11	86068747	86069371	+	655.7	NA	intron (ENSMUST00000044423.3, intron 18 of 19)	intron (NM_178309, intron 18 of 19)	-116270	ENSMUST00000121382.1
ID20384	chr1	72062513	72063263	+	655	NA	Intergenic	Intergenic	-24157	ENSMUST00000185689.1
ID32472	chrX	95706434	95707712	+	654.1	NA	Intergenic	Lx2B2|LINE|L1	-4605	ENSMUST00000150123.4
ID67555	chr11	73117814	73118568	+	653.4	NA	exon (ENSMUST00000102537.6, exon 13 of 26)	exon (NM_008399, exon 13 of 31)	20103	ENSMUST00000052140.2	14841	Mm.42045	NM_010353	ENSMUSG00000050107	Gsg2	Haspin	germ cell associated 2, haspin	protein-coding
ID51790	chr1	21850185	21850936	+	653.1	NA	intron (ENSMUST00000134505.1, intron 1 of 4)	intron (NM_001310477, intron 1 of 12)	5342	ENSMUST00000134505.1
ID27648	chr9	64390583	64391207	+	653.1	NA	intron (ENSMUST00000118485.4, intron 1 of 22)	intron (NM_172522, intron 1 of 22)	5209	ENSMUST00000068967.7	214058	Mm.127721	NM_172522	ENSMUSG00000036466	Megf11	2410080H04Rik|D130061K05	multiple EGF-like-domains 11	protein-coding
ID8768	chr1	138048258	138049244	+	651.5	NA	Intergenic	Intergenic	-60975	ENSMUST00000157939.1
ID67704	chr18	53521895	53522519	+	650.2	NA	intron (ENSMUST00000091900.6, intron 2 of 6)	intron (NM_001033281, intron 2 of 6)	-29387	ENSMUST00000115398.1
ID63120	chr11	12391109	12392170	+	649.8	NA	intron (ENSMUST00000172919.4, intron 1 of 7)	intron (NM_172496, intron 1 of 14)	-13361	ENSMUST00000146067.1
ID31506	chrX	163661784	163662533	+	649.8	NA	Intergenic	Intergenic	99171	ENSMUST00000059320.3	74264	Mm.39304	NM_028842	ENSMUSG00000083695	Rnf138rt1	-	ring finger protein 138, retrogene 1	protein-coding
ID28713	chr2	118155249	118156000	+	648.9	NA	Intergenic	Intergenic	-31577	ENSMUST00000190311.1
ID55885	chr12	81264972	81265722	+	648.2	NA	intron (ENSMUST00000182208.4, intron 2 of 7)	intron (NM_080440, intron 2 of 7)	29327	ENSMUST00000182366.1
ID58355	chr10	16158721	16159470	+	647.3	NA	Intergenic	Intergenic	936687	ENSMUST00000185722.1	100504235	Mm.84044	NR_038020	ENSMUSG00000101969	Gm20125	-	predicted gene, 20125	ncRNA
ID67930	chrX	95539873	95540622	+	646.3	NA	intron (ENSMUST00000134899.1, intron 2 of 3)	L1_Mus3|LINE|L1	-62118	ENSMUST00000033549.2	70392	Mm.79122	NM_080858	ENSMUSG00000031204	Asb12	2310036C05Rik|Asb-12	ankyrin repeat and SOCS box-containing 12	protein-coding
ID66815	chr2	19674542	19675166	+	646.3	NA	Intergenic	L1_Mus3|LINE|L1	-2397	ENSMUST00000120298.1
ID29146	chr1	171217194	171220088	+	646	NA	TTS (ENSMUST00000149404.1)	exon (NM_001243063, exon 9 of 9)	3543	ENSMUST00000111327.4
ID39863	chrX	54163711	54164609	+	645.3	NA	Intergenic	MLT1D|LTR|ERVL-MaLR	-10619	ENSMUST00000120325.1
ID9467	chr4	59493477	59494228	+	645.3	NA	promoter-TSS (ENSMUST00000172471.1)	intron (NM_178164, intron 6 of 13)	-567	ENSMUST00000172471.1
ID51945	chrX	9916158	9916911	+	643.7	NA	intron (ENSMUST00000067529.5, intron 4 of 16)	L1VL4|LINE|L1	30912	ENSMUST00000067529.5	236643	Mm.246606	NM_177704	ENSMUSG00000054453	Sytl5	ENSMUSG00000054453|slp5	synaptotagmin-like 5	protein-coding
ID51455	chr9	78422614	78423363	+	643.7	NA	intron (ENSMUST00000113367.1, intron 16 of 16)	L1MB2|LINE|L1	-4519	ENSMUST00000128935.1
ID5110	chr16	19122376	19123000	+	643.4	NA	Intergenic	Lx2|LINE|L1	-37188	ENSMUST00000103746.2
ID59360	chr13	29886892	29887641	+	643	NA	Intergenic	Intergenic	-31592	ENSMUST00000006353.10	68916	Mm.212227	NM_144536	ENSMUSG00000006191	Cdkal1	1190005B03Rik|6620401C13Rik	CDK5 regulatory subunit associated protein 1-like 1	protein-coding
ID31841	chr19	26889949	26890699	+	643	NA	Intergenic	Intergenic	4399	ENSMUST00000099536.2	329047	Mm.293289	NM_001033407	ENSMUSG00000074913	Gm815	-	predicted gene 815	protein-coding
ID46438	chr16	7258489	7259238	+	641.8	NA	intron (ENSMUST00000115841.6, intron 2 of 12)	intron (NM_021477, intron 6 of 16)	189028	ENSMUST00000056416.7	268859	Mm.370334	NM_021477	ENSMUSG00000008658	Rbfox1	A2bp|A2bp1|Hrnbp1|fox-1	RNA binding protein, fox-1 homolog (C. elegans) 1	protein-coding
ID29102	chr15	61795554	61796477	+	639.5	NA	Intergenic	Intergenic	187287	ENSMUST00000192740.1
ID55006	chr10	14703448	14704198	+	639.2	NA	intron (ENSMUST00000151805.1, intron 1 of 3)	intron (NM_025418, intron 1 of 7)	1636	ENSMUST00000149485.1	66201	Mm.227983	NM_025418	ENSMUSG00000019868	Vta1	1110001D18Rik|1110059P08Rik|AU040813|C85340|LIP5|SBP1	vesicle (multivesicular body) trafficking 1	protein-coding
ID31990	chr1	39070503	39071381	+	639.2	NA	Intergenic	L1_Mus4|LINE|L1	12396	ENSMUST00000195455.1
ID14209	chr13	116330595	116331344	+	638.5	NA	Intergenic	Intergenic	21126	ENSMUST00000195602.1
ID23142	chr16	77569593	77570343	+	638.5	NA	intron (ENSMUST00000183327.1, intron 3 of 3)	Intergenic	8318	ENSMUST00000191816.1
ID34591	chr5	144742331	144743555	+	637.9	NA	intron (ENSMUST00000061446.7, intron 6 of 7)	B1_Mus1|SINE|Alu	18706	ENSMUST00000061446.7	243339	Mm.126793	NM_177735	ENSMUSG00000043388	Tmem130	BC067004|C130036G08	transmembrane protein 130	protein-coding
ID37058	chr5	150822143	150822892	+	637.9	NA	Intergenic	Intergenic	17288	ENSMUST00000132947.1
ID30581	chr6	146939142	146939935	+	636.6	NA	intron (ENSMUST00000016631.10, intron 2 of 26)	intron (NM_026221, intron 2 of 26)	14876	ENSMUST00000111622.1	73344	Mm.391543	NM_028509	ENSMUSG00000040163	1700034J05Rik	-	RIKEN cDNA 1700034J05 gene	protein-coding
ID66488	chr5	68879093	68879853	+	635	NA	Intergenic	L1_Mus3|LINE|L1	-313177	ENSMUST00000157255.1
ID49594	chr2	147077062	147077980	+	634	NA	exon (ENSMUST00000028921.5, exon 30 of 30)	exon (NM_011917, exon 30 of 30)	7924	ENSMUST00000067020.2	228731	Mm.315498	NM_023504	ENSMUSG00000054160	Nkx2-4	1700001P03Rik|Nkx-2.4|tinman	NK2 homeobox 4	protein-coding
ID21775	chr6	133936448	133937197	+	633.7	NA	Intergenic	Intergenic	-83155	ENSMUST00000048032.2	16483	Mm.13052	NM_010594	ENSMUSG00000032758	Kap	AW146435|FKSG22	kidney androgen regulated protein	protein-coding
ID26994	chrX	159340503	159341127	+	633.3	NA	intron (ENSMUST00000112493.4, intron 17 of 24)	L1_Mus3|LINE|L1	-21506	ENSMUST00000142668.1
ID60637	chr12	80350336	80351086	+	633.3	NA	intron (ENSMUST00000054145.6, intron 7 of 8)	intron (NM_177267, intron 7 of 8)	40966	ENSMUST00000200234.1	100526530		NR_037207	ENSMUSG00000105972	Mir1843a	Mir1843|mir-1843a|mmu-mir-1843|mmu-mir-1843a	microRNA 1843a	ncRNA
ID9343	chr17	78562112	78562988	+	633	NA	intron (ENSMUST00000024880.9, intron 3 of 13)	B1_Mm|SINE|Alu	-28537	ENSMUST00000157334.1
ID40155	chr13	32612169	32612920	+	632.7	NA	Intergenic	Intergenic	-145658	ENSMUST00000183530.1
ID14938	chr2	46328199	46328948	+	631.1	NA	Intergenic	Intergenic	22237	ENSMUST00000158243.1
ID43926	chr14	8766195	8766949	+	630.7	NA	Intergenic	L1VL4|LINE|L1	33932	ENSMUST00000052615.5
ID45556	chr15	60615774	60616526	+	630.1	NA	Intergenic	Intergenic	87973	ENSMUST00000104439.1
ID28016	chr10	9922170	9923096	+	630.1	NA	Intergenic	Intergenic	-21554	ENSMUST00000141722.4	78808	Mm.331751	NM_030191	ENSMUSG00000019790	Stxbp5	0710001E20Rik|4930565N16Rik|AW742610|LGL3|mKIAA1006	syntaxin binding protein 5 (tomosyn)	protein-coding
ID5667	chr8	125828052	125829737	+	629.8	NA	exon (ENSMUST00000189197.1, exon 1 of 1)	intron (NM_175561, intron 17 of 33)	139	ENSMUST00000189197.1
ID31982	chr15	49062216	49062967	+	627.2	NA	Intergenic	L1Md_F2|LINE|L1	-155855	ENSMUST00000158689.1
ID28116	chr5	13623554	13624304	+	626.2	NA	Intergenic	Intergenic	-6114	ENSMUST00000197524.1
ID6115	chr1	72899482	72900232	+	625.6	NA	Intergenic	Intergenic	-24973	ENSMUST00000027377.8	16011	Mm.405761	NM_010518	ENSMUSG00000026185	Igfbp5	AI256729|AW208790|IGFBP-5|IGFBP-5P	insulin-like growth factor binding protein 5	protein-coding
ID16470	chr15	34639277	34640524	+	624.6	NA	intron (ENSMUST00000040791.7, intron 3 of 10)	intron (NM_145469, intron 3 of 10)	38806	ENSMUST00000040791.7	223473	Mm.258402	NM_145469	ENSMUSG00000038879	Nipal2	9330161F08Rik|Npal2	NIPA-like domain containing 2	protein-coding
ID19461	chr12	107258447	107259198	+	624.3	NA	Intergenic	Intergenic	-52756	ENSMUST00000117317.1
ID57816	chr9	122038390	122039140	+	624.3	NA	Intergenic	Intergenic	-42739	ENSMUST00000084743.5	215494	Mm.402151	NM_153540	ENSMUSG00000066235	Pomgnt2	Ago61|C85492|Gtdc2	protein O-linked mannose beta 1,4-N-acetylglucosaminyltransferase 2	protein-coding
ID46866	chr9	69196024	69197654	+	623.3	NA	intron (ENSMUST00000034766.10, intron 2 of 10)	intron (NM_013646, intron 2 of 10)	1298	ENSMUST00000132355.1
ID46917	chr12	99938178	99939240	+	623	NA	intron (ENSMUST00000021594.4, intron 13 of 14)	intron (NM_028354, intron 14 of 15)	24703	ENSMUST00000128739.1
ID51603	chr18	20172037	20172661	+	622.6	NA	Intergenic	L1_Mus4|LINE|L1	-57576	ENSMUST00000038710.5	13505	Mm.33740	NM_013504	ENSMUSG00000044322	Dsc1	1110020A10Rik|AI507491	desmocollin 1	protein-coding
ID25772	chr1	153704277	153705027	+	622	NA	Intergenic	Intergenic	-10002	ENSMUST00000193511.1
ID10794	chr9	113991216	113991969	+	621.4	NA	promoter-TSS (ENSMUST00000139757.4)	intron (NM_178624, intron 5 of 14)	-88	ENSMUST00000139757.4
ID42421	chr5	134353055	134354594	+	621.4	NA	Intergenic	Intergenic	27370	ENSMUST00000175570.1	100628570		NR_039544	ENSMUSG00000093311	Mir3965	mmu-mir-3965|mu-mir-3965	microRNA 3965	ncRNA
ID30119	chr11	18231198	18231950	+	620.4	NA	Intergenic	Intergenic	-24630	ENSMUST00000121258.1
ID12473	chr4	95391515	95392310	+	618.8	NA	Intergenic	(TGG)n|Simple_repeat|Simple_repeat	10878	ENSMUST00000187014.1
ID38425	chrX	146113559	146114308	+	618.4	NA	Intergenic	Intergenic	18557	ENSMUST00000119420.1
ID6174	chr1	24526015	24526639	+	618.4	NA	intron (ENSMUST00000115244.5, intron 8 of 50)	intron (NM_007733, intron 8 of 50)	22650	ENSMUST00000104275.1
ID41482	chr10	110327498	110328907	+	617.8	NA	intron (ENSMUST00000160159.2, intron 1 of 4)	Intergenic	128002	ENSMUST00000160159.2
ID13043	chr1	49416455	49417204	+	617.1	NA	Intergenic	Lx2|LINE|L1	-16100	ENSMUST00000189810.1
ID52817	chr11	117859060	117859960	+	617.1	NA	Intergenic	Intergenic	-1242	ENSMUST00000093905.2	546519	Mm.385578	NM_001085535	ENSMUSG00000070330	Tmem235	Cldn27|Gm12581|OTTMUSG00000007589	transmembrane protein 235	protein-coding
ID56428	chr1	20213562	20214438	+	615.9	NA	intron (ENSMUST00000088448.8, intron 55 of 66)	intron (NM_153179, intron 55 of 66)	-142452	ENSMUST00000161509.2	75028	Mm.417820	NR_045734	ENSMUSG00000089914	4930486I03Rik	-	RIKEN cDNA 4930486I03 gene	ncRNA
ID40174	chr9	57302452	57303201	+	615.5	NA	Intergenic	Intergenic	-31302	ENSMUST00000085711.5
ID39959	chr2	71834887	71835636	+	615.5	NA	intron (ENSMUST00000028522.6, intron 11 of 25)	B2_Mm2|SINE|B2	-2820	ENSMUST00000155596.1
ID39101	chr2	127254620	127255495	+	615.5	NA	intron (ENSMUST00000174503.1, intron 2 of 2)	L1MB4|LINE|L1	7084	ENSMUST00000174288.1
ID17947	chr16	7210543	7211292	+	615.2	NA	intron (ENSMUST00000056416.7, intron 1 of 12)	intron (NM_183188, intron 1 of 12)	141082	ENSMUST00000056416.7	268859	Mm.370334	NM_021477	ENSMUSG00000008658	Rbfox1	A2bp|A2bp1|Hrnbp1|fox-1	RNA binding protein, fox-1 homolog (C. elegans) 1	protein-coding
ID58441	chr14	74530867	74531491	+	615.2	NA	Intergenic	Intergenic	-109661	ENSMUST00000036653.3	15558	Mm.214351	NM_172812	ENSMUSG00000034997	Htr2a	E030013E04|Htr-2|Htr2	5-hydroxytryptamine (serotonin) receptor 2A	protein-coding
ID59813	chr6	97995576	97996749	+	614.9	NA	intron (ENSMUST00000043637.10, intron 4 of 9)	intron (NM_008601, intron 3 of 8)	4343	ENSMUST00000139462.1
ID64051	chr17	13229985	13231805	+	614.6	NA	intron (ENSMUST00000162940.2, intron 1 of 2)	Lx5|LINE|L1	638	ENSMUST00000162940.2	236574		NM_001167913	ENSMUSG00000073457	Smok2b	Gm1847|Smok+129	sperm motility kinase 2B	protein-coding
ID16639	chr1	150335250	150336002	+	614.6	NA	intron (ENSMUST00000186460.1, intron 2 of 3)	B1_Mm|SINE|Alu	11088	ENSMUST00000194664.1
ID9853	chr6	33233731	33234610	+	614.6	NA	Intergenic	Intergenic	13929	ENSMUST00000122048.1
ID57710	chr14	107939299	107940051	+	614.2	NA	Intergenic	Lx2|LINE|L1	-439889	ENSMUST00000175093.1
ID65771	chr2	59632550	59633304	+	613.9	NA	intron (ENSMUST00000128030.1, intron 1 of 1)	intron (NM_198294, intron 1 of 26)	2864	ENSMUST00000128030.1
ID22245	chr4	84613960	84614709	+	613.3	NA	intron (ENSMUST00000123276.4, intron 1 of 5)	intron (NM_172870, intron 1 of 5)	60662	ENSMUST00000175800.4
ID69880	chr15	93075608	93076636	+	613.3	NA	Intergenic	Intergenic	-120473	ENSMUST00000182581.1
ID66718	chr2	140008738	140009362	+	613.3	NA	intron (ENSMUST00000046656.5, intron 4 of 13)	L1MB7|LINE|L1	33164	ENSMUST00000124949.1
ID66971	chr12	38658968	38659718	+	612.3	NA	Intergenic	RMER6-int|LTR|ERVK	-120037	ENSMUST00000160244.4
ID60435	chr2	13219115	13220250	+	611.3	NA	intron (ENSMUST00000137670.2, intron 4 of 4)	L1MA8|LINE|L1	-7146	ENSMUST00000184950.1
ID33168	chr1	84242048	84243122	+	610.7	NA	intron (ENSMUST00000176822.1, intron 2 of 4)	intron (NM_001003948, intron 1 of 2)	-23624	ENSMUST00000183596.1	102465181		NR_105771	ENSMUSG00000098851	Mir6353	Gm27391|mmu-mir-6353	microRNA 6353	ncRNA
ID19276	chr11	40057783	40058533	+	609.1	NA	intron (ENSMUST00000130945.1, intron 2 of 7)	Intergenic	49964	ENSMUST00000130945.1	102637264		XR_388581	ENSMUSG00000085301	Gm12132	OTTMUSG00000005426	predicted gene 12132	ncRNA
ID14792	chr9	106891703	106892327	+	608.1	NA	promoter-TSS (ENSMUST00000160978.2)	promoter-TSS (NM_029103)	-36	ENSMUST00000159283.4	74840	Mm.29778	NM_029103	ENSMUSG00000032575	Manf	3230402M22Rik|AA407711|AA408789|AA673178|Armet|D17914|D18Mgi17	mesencephalic astrocyte-derived neurotrophic factor	protein-coding
ID4905	chrX	16675344	16676568	+	607.8	NA	intron (ENSMUST00000026013.5, intron 9 of 14)	intron (NM_173740, intron 9 of 14)	56258	ENSMUST00000026013.5	17161	Mm.21108	NM_173740	ENSMUSG00000025037	Maoa	1110061B18Rik|AA407771	monoamine oxidase A	protein-coding
ID26708	chr15	99695093	99696683	+	607.1	NA	intron (ENSMUST00000023758.7, intron 5 of 11)	B4A|SINE|B4	-6399	ENSMUST00000023759.4	83797	Mm.273756	NM_031842	ENSMUSG00000023018	Smarcd1	AA407987|Baf60a|D15Kz1	SWI/SNF related, matrix associated, actin dependent regulator of chromatin, subfamily d, member 1	protein-coding
ID4840	chr2	87083889	87084638	+	605.5	NA	Intergenic	Lx5b|LINE|L1	9132	ENSMUST00000099863.1	258762	Mm.377678	NM_146766	ENSMUSG00000075161	Olfr1109	MOR172-5	olfactory receptor 1109	protein-coding
ID25983	chr2	146731748	146732628	+	605.2	NA	Intergenic	ORR1B1|LTR|ERVL-MaLR	23517	ENSMUST00000119851.1
ID54332	chr3	79714932	79715556	+	604.8	NA	intron (ENSMUST00000078527.9, intron 1 of 17)	intron (NM_212452, intron 1 of 17)	22550	ENSMUST00000078527.9	381489	Mm.331086	NM_212452	ENSMUSG00000034009	Rxfp1	Gm1018|Lgr7	relaxin/insulin-like family peptide receptor 1	protein-coding
ID57533	chr17	3076652	3077601	+	604.2	NA	TTS (ENSMUST00000184936.4)	intron (NR_003519, intron 6 of 7)	6914	ENSMUST00000184936.4
ID21605	chr6	67394616	67396256	+	604.2	NA	Intergenic	Intergenic	-19248	ENSMUST00000018485.3	16162	Mm.188337	NM_008354	ENSMUSG00000018341	Il12rb2	A930027I18Rik|IL-12RB2|Ifnm	interleukin 12 receptor, beta 2	protein-coding
ID58176	chr10	96909707	96910456	+	604.2	NA	Intergenic	Intergenic	-54411	ENSMUST00000116697.1
ID40748	chr5	34943037	34943661	+	604.2	NA	Intergenic	Intergenic	-6096	ENSMUST00000030984.10	71729	Mm.196208	NM_173402	ENSMUSG00000029101	Rgs12	1200016K18Rik|4632412M04Rik|AI481290|E130309H11	regulator of G-protein signaling 12	protein-coding
ID64778	chrX	95033852	95034602	+	602.9	NA	Intergenic	Lx4A|LINE|L1	-7545	ENSMUST00000096367.4	270624	Mm.115205	NM_178753	ENSMUSG00000071722	Spin4	9630042H07Rik	spindlin family, member 4	protein-coding
ID37937	chr6	9944467	9945217	+	601.9	NA	Intergenic	MERVL-int|LTR|ERVL	895851	ENSMUST00000180294.1
ID1428	chr7	91151974	91152762	+	601.6	NA	intron (ENSMUST00000146563.4, intron 1 of 13)	L1_Mus3|LINE|L1	-25813	ENSMUST00000184028.1
ID50376	chr4	88955565	88956340	+	601.6	NA	Intergenic	Intergenic	-45290	ENSMUST00000083474.1	723895		NR_029747	ENSMUSG00000065408	Mir31	Mirn31|miR-31|mmu-mir-31	microRNA 31	ncRNA
ID32297	chr12	61423562	61424313	+	601.3	NA	Intergenic	Intergenic	-34573	ENSMUST00000190988.1
ID68270	chr1	63196338	63197199	+	601	NA	intron (ENSMUST00000050536.10, intron 2 of 2)	(TAAA)n|Simple_repeat|Simple_repeat	-1263	ENSMUST00000175328.3
ID25089	chr15	103387538	103388162	+	600.6	NA	Intergenic	Intergenic	9779	ENSMUST00000193409.1
ID10497	chr1	67673555	67674306	+	600.3	NA	Intergenic	Intergenic	56955	ENSMUST00000174899.2
ID68146	chr4	36087370	36088120	+	600	NA	intron (ENSMUST00000098151.5, intron 1 of 2)	intron (NM_001165999, intron 5 of 7)	-31019	ENSMUST00000108124.3
ID6595	chr9	64028563	64029313	+	599.7	NA	Intergenic	Intergenic	-6879	ENSMUST00000041029.5	17130	Mm.325757	NM_008542	ENSMUSG00000036867	Smad6	Madh6|b2b390Clo	SMAD family member 6	protein-coding
ID21303	chr4	115864461	115865814	+	598.4	NA	TTS (ENSMUST00000144427.4)	intron (NM_001285487, intron 8 of 14)	-1130	ENSMUST00000154957.1
ID20218	chr18	77546949	77547699	+	598	NA	intron (ENSMUST00000026494.10, intron 1 of 7)	intron (NM_001164504, intron 1 of 7)	17285	ENSMUST00000182294.1
ID12052	chr15	83325255	83326647	+	598	NA	intron (ENSMUST00000067215.7, intron 7 of 15)	intron (NM_025445, intron 7 of 15)	24296	ENSMUST00000067215.7	66251	Mm.258910	NM_025445	ENSMUSG00000054277	Arfgap3	0610009H19Rik|1810004P07Rik|1810035F16Rik|9130416J18Rik|Arfgap1	ADP-ribosylation factor GTPase activating protein 3	protein-coding
ID42754	chr14	87861038	87861790	+	597.7	NA	Intergenic	Intergenic	262394	ENSMUST00000074245.4
ID34005	chr4	71553922	71554673	+	597.7	NA	Intergenic	Intergenic	-123716	ENSMUST00000117895.1
ID9258	chr11	8570518	8571560	+	597.4	NA	intron (ENSMUST00000134823.1, intron 1 of 2)	MLTR14|LTR|ERV1	8082	ENSMUST00000134823.1
ID107	chr2	101575262	101576011	+	596.7	NA	TTS (ENSMUST00000128898.2)	intron (NM_026592, intron 6 of 6)	489	ENSMUST00000177152.1
ID58915	chr11	80008546	80009298	+	596.7	NA	intron (ENSMUST00000017692.11, intron 5 of 15)	AT_rich|Low_complexity|Low_complexity	13131	ENSMUST00000126091.1
ID27581	chr1	3409750	3410635	+	596.4	NA	intron (ENSMUST00000070533.4, intron 2 of 2)	intron (NM_001011874, intron 2 of 2)	-32404	ENSMUST00000192336.1
ID50590	chr4	82565713	82566622	+	595.8	NA	intron (ENSMUST00000155821.1, intron 1 of 1)	Intergenic	21152	ENSMUST00000137477.1
ID28001	chr14	40595188	40595941	+	595.8	NA	Intergenic	Intergenic	38326	ENSMUST00000182253.1
ID36683	chr2	85010293	85011170	+	595.5	NA	intron (ENSMUST00000028465.10, intron 8 of 11)	B1_Mur1|SINE|Alu	22463	ENSMUST00000127839.1
ID44526	chr17	85895543	85896167	+	595.5	NA	Intergenic	Intergenic	-71811	ENSMUST00000186162.1
ID30370	chr13	41023571	41024320	+	595.1	NA	Intergenic	ID4_|SINE|ID	7695	ENSMUST00000021790.5	66154	Mm.30005	NM_025387	ENSMUSG00000021361	Tmem14c	1110021D01Rik|AU020193|HSPC194	transmembrane protein 14C	protein-coding
ID24263	chr15	71690777	71691663	+	594.5	NA	intron (ENSMUST00000022953.8, intron 1 of 19)	MTD|LTR|ERVL-MaLR	36618	ENSMUST00000022953.8	70363	Mm.126450	NM_177819	ENSMUSG00000036800	Fam135b	1700010C24Rik|A830008O07Rik	family with sequence similarity 135, member B	protein-coding
ID60937	chr14	52328426	52329309	+	594.5	NA	promoter-TSS (ENSMUST00000058326.4)	promoter-TSS (NM_015772)	-105	ENSMUST00000058326.4	50524	Mm.39487	NM_015772	ENSMUSG00000049532	Sall2	AI225809|AW559097|Msal-2|Sal-2|mKIAA0360|p150(Sal2)	sal-like 2 (Drosophila)	protein-coding
ID24148	chr1	89678334	89679083	+	594.2	NA	exon (ENSMUST00000187295.1, exon 4 of 4)	non-coding (NR_015540, exon 4 of 4)	5180	ENSMUST00000187011.1
ID25836	chrX	44297413	44298163	+	594.2	NA	Intergenic	Lx3A|LINE|L1	15929	ENSMUST00000121275.1
ID25312	chr7	74478222	74478974	+	593.8	NA	intron (ENSMUST00000107453.4, intron 2 of 8)	intron (NM_001038643, intron 2 of 10)	25737	ENSMUST00000136389.1
ID25119	chr12	81314104	81315437	+	593.2	NA	exon (ENSMUST00000183102.1, exon 2 of 3)	exon (NM_080440, exon 2 of 8)	18189	ENSMUST00000064594.10	110893	Mm.443748	NM_080440	ENSMUSG00000079055	Slc8a3	AW742262|Ncx3	solute carrier family 8 (sodium/calcium exchanger), member 3	protein-coding
ID32819	chr2	24993406	24994155	+	592.5	NA	exon (ENSMUST00000119442.1, exon 1 of 1)	intron (NM_146251, intron 8 of 34)	563	ENSMUST00000119442.1
ID10852	chr15	40499558	40500772	+	591.2	NA	Intergenic	Intergenic	27112	ENSMUST00000070382.4	432945	Mm.321981	NR_046185	ENSMUSG00000056332	Gm16294	EG432945|OTTMUSG00000033304	predicted gene 16294	ncRNA
ID33643	chr5	46675073	46675948	+	591.2	NA	Intergenic	Intergenic	261166	ENSMUST00000121537.2
ID3776	chr7	118383537	118384687	+	590.9	NA	intron (ENSMUST00000081574.4, intron 7 of 7)	intron (NM_138649, intron 7 of 7)	59440	ENSMUST00000081574.4	110058	Mm.156558	NM_138649	ENSMUSG00000058420	Syt17	Bk	synaptotagmin XVII	protein-coding
ID23133	chr1	120896861	120897610	+	590.9	NA	Intergenic	Intergenic	28239	ENSMUST00000194609.1
ID31826	chr4	46065455	46066079	+	590.9	NA	intron (ENSMUST00000107773.2, intron 2 of 9)	intron (NM_021883, intron 2 of 9)	-11360	ENSMUST00000128689.4
ID15695	chr8	70917125	70917749	+	589.9	NA	TTS (ENSMUST00000019405.2)	TTS (NM_173013)	-8088	ENSMUST00000157623.1	100316777		NR_035495	ENSMUSG00000088248	Mir1969	mir-1969|mmu-mir-1969	microRNA 1969	ncRNA
ID61920	chr7	74718375	74719542	+	589.9	NA	Intergenic	Intergenic	-164178	ENSMUST00000107453.4
ID3211	chr16	67967188	67968087	+	589	NA	Intergenic	RLTR31B_Mm|LTR|ERVK	-346729	ENSMUST00000114292.4	239857	Mm.394300	NM_178721	ENSMUSG00000064115	Cadm2	2900078E11Rik|9330131D06|A830029E02Rik|Igdf4d|Igsf4d|NECL3|SynCAM 2|SynCAM2	cell adhesion molecule 2	protein-coding
ID17069	chr16	95612462	95613928	+	588.7	NA	Intergenic	Intergenic	-26602	ENSMUST00000077773.9	13876	Mm.164531	NM_133659	ENSMUSG00000040732	Erg	D030036I24Rik	avian erythroblastosis virus E-26 (v-ets) oncogene related	protein-coding
ID47137	chr1	111042405	111043155	+	588.3	NA	Intergenic	ORR1B1|LTR|ERVL-MaLR	-65196	ENSMUST00000187555.1
ID51876	chr5	28083227	28083851	+	587	NA	Intergenic	(CAT)n|Simple_repeat|Simple_repeat	8873	ENSMUST00000199728.1
ID1243	chr8	106137043	106137937	+	586.7	NA	promoter-TSS (ENSMUST00000146940.1)	promoter-TSS (NM_176838)	425	ENSMUST00000145343.1
ID49823	chr17	22820363	22821112	+	586.7	NA	Intergenic	L1_Mur3|LINE|L1	-2996	ENSMUST00000181397.1
ID31064	chr3	106363469	106364218	+	586.4	NA	Intergenic	Lx3_Mus|LINE|L1	-9363	ENSMUST00000198208.1
ID7496	chr4	108948713	108949337	+	586.1	NA	intron (ENSMUST00000140919.1, intron 4 of 5)	intron (NR_040664, intron 4 of 5)	9925	ENSMUST00000157062.1
ID28094	chr5	13081590	13082339	+	585.7	NA	exon (ENSMUST00000196100.1, exon 1 of 1)	RLTR19-int|LTR|ERVK	1136	ENSMUST00000196100.1
ID46238	chr10	79597708	79599160	+	584.8	NA	Intergenic	Intergenic	-11103	ENSMUST00000020566.6	21830	Mm.89197	NM_011583	ENSMUSG00000020317	Theg	-	testicular haploid expressed gene	protein-coding
ID36253	chr8	31128333	31129392	+	583.8	NA	exon (ENSMUST00000046941.7, exon 6 of 6)	3' UTR (NM_175136, exon 6 of 6)	17032	ENSMUST00000162640.1
ID34903	chr5	100021798	100022548	+	583.5	NA	Intergenic	MT2B|LTR|ERVL	13895	ENSMUST00000135424.3
ID25994	chr6	55697455	55698208	+	583.5	NA	Intergenic	Charlie5|DNA|hAT-Charlie	-16568	ENSMUST00000044767.8	11922	Mm.5106	NM_009717	ENSMUSG00000037984	Neurod6	Atoh2|Math-2|Math2|Nex|Nex1m|bHLHa2	neurogenic differentiation 6	protein-coding
ID63951	chr8	92512124	92513707	+	582.8	NA	Intergenic	Intergenic	-147294	ENSMUST00000187016.1
ID68130	chr6	136126296	136127045	+	581.5	NA	intron (ENSMUST00000053880.9, intron 2 of 13)	intron (NM_008171, intron 3 of 14)	45219	ENSMUST00000188999.2
ID30817	chr8	118248280	118249029	+	580.9	NA	Intergenic	Intergenic	-35079	ENSMUST00000117160.1	12554	Mm.334841	NM_019707	ENSMUSG00000031841	Cdh13	4932416G01Rik|Cdht|Tcad	cadherin 13	protein-coding
ID31193	chr6	41286563	41287312	+	580.6	NA	Intergenic	Intergenic	5561	ENSMUST00000103282.2
ID54268	chr12	57747926	57748675	+	580.2	NA	Intergenic	Lx9|LINE|L1	98885	ENSMUST00000172852.1
ID36970	chr1	153749963	153750850	+	579.9	NA	promoter-TSS (ENSMUST00000187415.1)	MIR|SINE|MIR	-276	ENSMUST00000187415.1
ID42939	chr8	59444700	59445324	+	578.9	NA	Intergenic	Intergenic	-114303	ENSMUST00000158032.1
ID56387	chr9	72790616	72791368	+	578.3	NA	Intergenic	Intergenic	-14767	ENSMUST00000184673.1
ID22752	chr19	39222752	39223501	+	578.3	NA	Intergenic	L1_Mus3|LINE|L1	-6128	ENSMUST00000176493.4	638988	Mm.483843	NR_033614	ENSMUSG00000093610	Cyp2c53-ps	Cyp2c53|EG638988	cytochrome P450, family 2, subfamily c, polypeptide 53-ps	pseudo
ID53158	chr10	118400985	118401870	+	577.6	NA	Intergenic	(TGG)n|Simple_repeat|Simple_repeat	-39620	ENSMUST00000068592.3	15978	Mm.240327	NM_008337	ENSMUSG00000055170	Ifng	IFN-g|Ifg	interferon gamma	protein-coding
ID37564	chrX	157489624	157490780	+	577.6	NA	intron (ENSMUST00000127089.1, intron 1 of 5)	intron (NM_009214, intron 1 of 10)	1170	ENSMUST00000123770.1
ID32313	chr18	79116541	79117292	+	577.3	NA	Intergenic	ID_B1|SINE|B4	-7525	ENSMUST00000025430.10	240427	Mm.312871	NM_053099	ENSMUSG00000024548	Setbp1	C130092E12|Seb|mKIAA0437	SET binding protein 1	protein-coding
ID58733	chr2	31474427	31475187	+	576.7	NA	intron (ENSMUST00000102840.4, intron 2 of 15)	intron (NR_002687, intron 2 of 15)	4600	ENSMUST00000102840.4	11898	Mm.3217	NM_007494	ENSMUSG00000076441	Ass1	AA408052|ASS|Ass-1|fold	argininosuccinate synthetase 1	protein-coding
ID45011	chr5	133589325	133590263	+	576.7	NA	intron (ENSMUST00000196125.1, intron 1 of 1)	ZP3AR|Satellite|Satellite	8612	ENSMUST00000196125.1
ID11756	chr18	15579574	15580198	+	576.7	NA	intron (ENSMUST00000130553.1, intron 3 of 5)	L1_Mus3|LINE|L1	138160	ENSMUST00000053017.9	71367	Mm.329304	NM_199055	ENSMUSG00000047161	Chst9	5430438D01Rik	carbohydrate (N-acetylgalactosamine 4-0) sulfotransferase 9	protein-coding
ID30094	chr18	72904842	72905592	+	576.3	NA	Intergenic	L1_Mus4|LINE|L1	-5230	ENSMUST00000116985.1
ID37073	chr6	91976939	91977817	+	576	NA	Intergenic	(CACCAT)n|Simple_repeat|Simple_repeat	-1500	ENSMUST00000089334.5	232237	Mm.295740	NM_172731	ENSMUSG00000034037	Fgd5	C330025N11Rik|ZFYVE23|mFLJ00274	FYVE, RhoGEF and PH domain containing 5	protein-coding
ID59684	chr9	98772485	98773109	+	576	NA	intron (ENSMUST00000186387.1, intron 1 of 2)	MER20|DNA|hAT-Charlie	1692	ENSMUST00000192207.1
ID35377	chr9	78482438	78483359	+	575.1	NA	intron (ENSMUST00000154207.4, intron 1 of 4)	Intergenic	-1174	ENSMUST00000042235.11	13627	Mm.138471	NM_010106	ENSMUSG00000037742	Eef1a1	-	eukaryotic translation elongation factor 1 alpha 1	protein-coding
ID7808	chr15	94621220	94621845	+	575.1	NA	Intergenic	ID_B1|SINE|B4	-7653	ENSMUST00000080141.4	320709	Mm.74873	NM_178789	ENSMUSG00000063296	Tmem117	B930062P21Rik	transmembrane protein 117	protein-coding
ID57040	chr15	58617113	58618186	+	575.1	NA	intron (ENSMUST00000161028.1, intron 22 of 40)	Intergenic	-20856	ENSMUST00000159705.1
ID25491	chr13	58997549	58998173	+	574.1	NA	intron (ENSMUST00000079828.5, intron 13 of 17)	intron (NM_001025074, intron 13 of 17)	189961	ENSMUST00000079828.5	18212	Mm.130054	NM_008745	ENSMUSG00000055254	Ntrk2	GP145-TrkB/GP95-TrkB|Tkrb|trk-B|trkB	neurotrophic tyrosine kinase, receptor, type 2	protein-coding
ID29328	chr7	99508533	99509287	+	572.5	NA	Intergenic	RMER20B|LTR|ERVK	11192	ENSMUST00000083377.1
ID16812	chr19	15597697	15598449	+	572.5	NA	Intergenic	Intergenic	-81931	ENSMUST00000083389.1
ID42882	chr3	156043852	156044601	+	571.5	NA	intron (ENSMUST00000198230.1, intron 1 of 2)	Lx4A|LINE|L1	1630	ENSMUST00000198230.1
ID53782	chr14	62894933	62895852	+	571.2	NA	intron (ENSMUST00000014691.8, intron 2 of 11)	intron (NM_175546, intron 2 of 11)	25678	ENSMUST00000122516.1
ID42296	chr8	68915120	68916057	+	571.2	NA	Intergenic	GA-rich|Low_complexity|Low_complexity	24844	ENSMUST00000169749.1
ID66826	chr5	34218933	34220116	+	571.2	NA	intron (ENSMUST00000130435.1, intron 3 of 4)	intron (NM_001015039, intron 7 of 12)	-5722	ENSMUST00000140646.1
ID23102	chrX	17247138	17247892	+	570.8	NA	intron (ENSMUST00000026014.7, intron 2 of 14)	intron (NM_028916, intron 2 of 14)	-4547	ENSMUST00000121680.1
ID12600	chr7	126209338	126209962	+	570.5	NA	Intergenic	ID_B1|SINE|B4	-9149	ENSMUST00000168189.4	74204	Mm.235663	NM_028816	ENSMUSG00000000131	Xpo6	2610005L19Rik|AL022631|C230091E20Rik|R75304|Ranbp20|mKIAA0370	exportin 6	protein-coding
ID4804	chr4	92320523	92321272	+	570.5	NA	Intergenic	L1_Mus3|LINE|L1	52451	ENSMUST00000119531.1
ID60777	chr6	112254412	112255036	+	570.5	NA	Intergenic	B4|SINE|B4	-19034	ENSMUST00000032376.5	30937	Mm.234441	NM_144799	ENSMUSG00000057604	Lmcd1	AW455500|AW553074|dyxin	LIM and cysteine-rich domains 1	protein-coding
ID2205	chr9	62566459	62567083	+	570.2	NA	Intergenic	Intergenic	-29727	ENSMUST00000048043.8	235431	Mm.335229	NM_175484	ENSMUSG00000041729	Coro2b	CLIPINC|E130012P22Rik	coronin, actin binding protein, 2B	protein-coding
ID33198	chr12	70719397	70720274	+	569.9	NA	Intergenic	BC1_Mm|scRNA|scRNA	46189	ENSMUST00000157443.1
ID29927	chr3	118580133	118581227	+	569.2	NA	intron (ENSMUST00000126254.4, intron 1 of 5)	MLTR31E_MM|LTR|ERVK	18494	ENSMUST00000200178.1
ID57053	chr8	115242266	115242890	+	569.2	NA	intron (ENSMUST00000162052.4, intron 2 of 2)	Charlie8|DNA|hAT-Charlie	-189665	ENSMUST00000157803.1
ID6608	chr8	34579446	34580196	+	568.6	NA	Intergenic	Intergenic	219871	ENSMUST00000185695.1
ID22395	chr2	117197406	117198433	+	568.3	NA	Intergenic	RSINE1|SINE|B4	12792	ENSMUST00000102421.1	732489		NR_030440	ENSMUSG00000076376	Mir674	Mirn674|mir-674|mmu-mir-674	microRNA 674	ncRNA
ID26878	chr3	62946558	62947601	+	567.9	NA	Intergenic	B3|SINE|B2	-22846	ENSMUST00000077976.8
ID30185	chr15	62016413	62017172	+	567.6	NA	Intergenic	MLT1C|LTR|ERVL-MaLR	-21194	ENSMUST00000182956.4
ID57493	chr9	63326528	63327152	+	567.3	NA	intron (ENSMUST00000034920.9, intron 7 of 21)	intron (NM_011840, intron 7 of 21)	51062	ENSMUST00000034920.9	23938	Mm.325746	NM_011840	ENSMUSG00000058444	Map2k5	AI324775|AI428457|MEK5|Mapkk5|Prkmk5	mitogen-activated protein kinase kinase 5	protein-coding
ID17444	chr18	89563417	89564166	+	567	NA	intron (ENSMUST00000097495.3, intron 2 of 7)	Lx|LINE|L1	-3722	ENSMUST00000160328.1
ID10487	chr6	72052405	72053029	+	566.3	NA	Intergenic	RMER20A|LTR|ERVK	-44875	ENSMUST00000069994.7	20454	Mm.38248	NM_011375	ENSMUSG00000056091	St3gal5	3S-T|Siat9|[a]2	ST3 beta-galactoside alpha-2,3-sialyltransferase 5	protein-coding
ID14515	chr3	80373096	80373720	+	566.3	NA	Intergenic	(TAGA)n|Simple_repeat|Simple_repeat	26258	ENSMUST00000145087.1
ID58623	chr8	47339086	47339835	+	566	NA	intron (ENSMUST00000181417.1, intron 7 of 7)	URR1B|DNA|hAT-Charlie	12888	ENSMUST00000110367.5	71069	Mm.23973	NM_175162	ENSMUSG00000038143	Stox2	4933409N07Rik|AI449080|AI835114|mKIAA1392	storkhead box 2	protein-coding
ID43997	chr15	48901422	48902171	+	563.4	NA	Intergenic	Lx3B|LINE|L1	4940	ENSMUST00000158689.1
ID27150	chr4	5597834	5598799	+	563.4	NA	Intergenic	Lx8|LINE|L1	5079	ENSMUST00000118328.1
ID38437	chr15	56797865	56798614	+	563.1	NA	Intergenic	Intergenic	32779	ENSMUST00000165880.1
ID29776	chr13	74682212	74683833	+	563.1	NA	intron (ENSMUST00000169114.1, intron 18 of 18)	intron (NM_030711, intron 18 of 18)	43150	ENSMUST00000169114.1	80898	Mm.83526	NM_030711	ENSMUSG00000021583	Erap1	Arts1|ERAAP|PILSA|PILSAP	endoplasmic reticulum aminopeptidase 1	protein-coding
ID37883	chr13	7526329	7526953	+	562.7	NA	Intergenic	Lx2|LINE|L1	-406138	ENSMUST00000102452.1
ID39317	chr19	17882394	17883288	+	562.7	NA	Intergenic	Intergenic	9210	ENSMUST00000102350.1
ID13186	chr2	150218213	150218962	+	562.4	NA	intron (ENSMUST00000073782.3, intron 1 of 3)	intron (NM_001142411, intron 1 of 3)	514	ENSMUST00000073782.3	245174	Mm.378428	NM_001142411	ENSMUSG00000060336	Zfp937	EG245174|Gm4979|ZIPO-I	zinc finger protein 937	protein-coding
ID28535	chr1	171250155	171252710	+	562.1	NA	promoter-TSS (ENSMUST00000111314.1)	exon (NM_172845, exon 1 of 9)	-44	ENSMUST00000191871.1
ID58770	chrX	24301861	24302610	+	562.1	NA	Intergenic	RodERV21-int|LTR|ERV1	-17562	ENSMUST00000119667.1
ID44262	chr16	34550254	34551003	+	561.5	NA	intron (ENSMUST00000114961.4, intron 1 of 36)	Intergenic	22904	ENSMUST00000114961.4
ID10020	chrX	66820287	66821038	+	561.1	NA	Intergenic	Intergenic	2051	ENSMUST00000196314.1	102466239		NR_106148	ENSMUSG00000106642	Mir465d	mmu-mir-465d	microRNA 465d	ncRNA
ID321	chr5	98991432	98992181	+	560.8	NA	intron (ENSMUST00000161490.4, intron 5 of 18)	RSINE1|SINE|B4	-25050	ENSMUST00000160765.1
ID36235	chr1	175691728	175692352	+	560.5	NA	intron (ENSMUST00000027809.7, intron 1 of 3)	intron (NM_010098, intron 1 of 3)	736	ENSMUST00000027809.7	13603	Mm.32744	NM_010098	ENSMUSG00000026525	Opn3	ERO|Ecpn	opsin 3	protein-coding
ID48640	chr2	179933555	179934304	+	559.5	NA	intron (ENSMUST00000041618.10, intron 5 of 14)	intron (NM_001081092, intron 5 of 14)	-4574	ENSMUST00000154961.1
ID65479	chr8	47591790	47592540	+	559.5	NA	TTS (ENSMUST00000184727.1)	L1M4|LINE|L1	497	ENSMUST00000184727.1
ID53030	chr16	8713521	8714614	+	558.9	NA	intron (ENSMUST00000161046.5, intron 2 of 30)	intron (NM_001003918, intron 2 of 30)	-7140	ENSMUST00000159287.4
ID64083	chr15	47193208	47194001	+	558.5	NA	Intergenic	Intergenic	-249156	ENSMUST00000158054.1
ID4215	chr18	31267720	31268344	+	558.5	NA	intron (ENSMUST00000082070.9, intron 1 of 3)	Lx2B2|LINE|L1	49079	ENSMUST00000139924.1
ID9352	chr10	31338750	31339502	+	558.2	NA	intron (ENSMUST00000000305.5, intron 5 of 6)	intron (NM_009413, intron 5 of 6)	18959	ENSMUST00000159659.1
ID3361	chr12	29377139	29378292	+	557.9	NA	Intergenic	Intergenic	-150669	ENSMUST00000049784.12	17933	Mm.253067	NM_008666	ENSMUSG00000061911	Myt1l	2900046C06Rik|2900093J19Rik|C630034G21Rik|Nztf1|Pmng1|Png-1|mKIAA1106	myelin transcription factor 1-like	protein-coding
ID7546	chr5	111276235	111277333	+	557.6	NA	exon (ENSMUST00000040111.9, exon 17 of 24)	exon (NM_001267622, exon 16 of 23)	-1690	ENSMUST00000183861.1
ID63691	chr1	13128636	13129386	+	557.6	NA	Intergenic	Intergenic	-1848	ENSMUST00000047577.6	383491	Mm.309380	NM_001081209	ENSMUSG00000042414	Prdm14	-	PR domain containing 14	protein-coding
ID26738	chr3	30159833	30160609	+	557.6	NA	TTS (ENSMUST00000193223.1)	Intergenic	1665	ENSMUST00000193223.1
ID46840	chr15	77764424	77765298	+	556.9	NA	TTS (ENSMUST00000139729.1)	intron (NM_022410, intron 35 of 40)	2329	ENSMUST00000139729.1
ID45792	chr6	88220383	88221284	+	556.6	NA	Intergenic	Intergenic	-1435	ENSMUST00000061866.5	56691	Mm.272871	NM_019964	ENSMUSG00000048206	Dnajb8	1700016F14Rik|1700031F10Rik|AI326313|mDj6	DnaJ heat shock protein family (Hsp40) member B8	protein-coding
ID48212	chr3	9572450	9573074	+	555.9	NA	intron (ENSMUST00000041124.9, intron 1 of 8)	intron (NM_133218, intron 1 of 8)	-7463	ENSMUST00000193947.1	170753	Mm.212908	NM_133218	ENSMUSG00000040209	Zfp704	C030026M03|C030034L19Rik|Gig1|Znf704	zinc finger protein 704	protein-coding
ID59503	chr17	65865382	65866132	+	555.9	NA	intron (ENSMUST00000166543.5, intron 2 of 9)	RLTR12B|LTR|ERVK	19166	ENSMUST00000024905.9	19765	Mm.17009	NM_009067	ENSMUSG00000024096	Ralbp1	RLIP76|Rip1	ralA binding protein 1	protein-coding
ID33386	chr9	92290557	92291307	+	555.3	NA	intron (ENSMUST00000113044.2, intron 2 of 4)	intron (NM_008880, intron 5 of 7)	113	ENSMUST00000156772.1
ID18464	chr12	64391896	64392647	+	555.3	NA	Intergenic	L1_Mus3|LINE|L1	82627	ENSMUST00000059833.6	623046	Mm.189552	NM_001163271	ENSMUSG00000043060	Fscb	EG623046	fibrous sheath CABYR binding protein	protein-coding
ID59434	chr11	16239433	16240182	+	555.3	NA	Intergenic	RMER21B|LTR|ERV1	2878	ENSMUST00000119734.1
ID31931	chr2	66796831	66797599	+	555	NA	Intergenic	MT2C_Mm|LTR|ERVL	-12301	ENSMUST00000042792.6	20272	Mm.38127	NM_009135	ENSMUSG00000034810	Scn7a	1110034K09Rik|AI642000|NaG|Nav2|Nav2.3|Nax|Scn6a	sodium channel, voltage-gated, type VII, alpha	protein-coding
ID40008	chr16	83456428	83457177	+	554.3	NA	Intergenic	Intergenic	-85069	ENSMUST00000095940.2
ID44657	chr1	61987646	61988397	+	554	NA	intron (ENSMUST00000138768.4, intron 2 of 4)	intron (NM_001081050, intron 2 of 22)	-6814	ENSMUST00000187972.1
ID14163	chr18	26849053	26849805	+	554	NA	Intergenic	L1_Mus3|LINE|L1	78900	ENSMUST00000157254.1
ID64414	chr15	37337767	37338391	+	554	NA	intron (ENSMUST00000161933.1, intron 5 of 8)	intron (NM_026496, intron 12 of 15)	2342	ENSMUST00000159221.1
ID43673	chr15	74043190	74043939	+	553	NA	Intergenic	(TGG)n|Simple_repeat|Simple_repeat	37947	ENSMUST00000100555.3
ID10752	chr15	79104495	79105262	+	552.7	NA	Intergenic	ORR1D1|LTR|ERVL-MaLR	-4094	ENSMUST00000040320.8	27008	Mm.196480	NM_177461	ENSMUSG00000033039	Micall1	AI448246|D15Mit260|D15N2e|EST573322|EST820961|MIRab13|mKIAA1668	microtubule associated monooxygenase, calponin and LIM domain containing -like 1	protein-coding
ID32148	chr15	35877249	35878187	+	552.7	NA	intron (ENSMUST00000048646.7, intron 48 of 61)	L1_Mus2|LINE|L1	57613	ENSMUST00000155638.4
ID29392	chr6	145049121	145049874	+	552.7	NA	promoter-TSS (ENSMUST00000032402.8)	promoter-TSS (NM_001024468)	-685	ENSMUST00000032402.8	12035	Mm.4606	NM_007532	ENSMUSG00000030268	Bcat1	BCATc|Eca39	branched chain aminotransferase 1, cytosolic	protein-coding
ID24249	chr6	40116138	40117842	+	552.4	NA	intron (ENSMUST00000061740.7, intron 1 of 2)	intron (NM_001004182, intron 1 of 2)	-1789	ENSMUST00000181762.1
ID8885	chr12	115127497	115128121	+	551.4	NA	Intergenic	Intergenic	3992	ENSMUST00000192903.1
ID8397	chr11	9652848	9653597	+	550.8	NA	intron (ENSMUST00000042740.9, intron 59 of 61)	Lx|LINE|L1	52401	ENSMUST00000195362.1
ID18190	chr6	94979960	94980709	+	550.4	NA	Intergenic	Intergenic	119973	ENSMUST00000178307.1
ID61199	chr12	73298914	73299664	+	550.4	NA	intron (ENSMUST00000126488.4, intron 4 of 4)	intron (NM_001037717, intron 3 of 15)	12229	ENSMUST00000101313.3
ID58196	chr7	3392573	3393322	+	550.1	NA	intron (ENSMUST00000182222.4, intron 2 of 5)	Intergenic	-1170	ENSMUST00000092351.5	81905	Mm.357990	NM_133190	ENSMUSG00000053395	Cacng8	-	calcium channel, voltage-dependent, gamma subunit 8	protein-coding
ID55195	chr3	53488811	53489563	+	550.1	NA	intron (ENSMUST00000124702.2, intron 1 of 2)	intron (NM_153156, intron 1 of 6)	460	ENSMUST00000029307.3	229277	Mm.222810	NM_153156	ENSMUSG00000027744	Stoml3	Epb7.2l|SLP3|sro	stomatin (Epb7.2)-like 3	protein-coding
ID780	chr18	23020446	23021453	+	550.1	NA	intron (ENSMUST00000164893.4, intron 1 of 9)	ID_B1|SINE|B4	17707	ENSMUST00000081423.9	319211	Mm.209896	NM_199024	ENSMUSG00000041923	Nol4	1700013J13Rik|4930568N03Rik|Gm1262	nucleolar protein 4	protein-coding
ID18985	chr11	117720906	117722958	+	549.5	NA	exon (ENSMUST00000141115.4, exon 5 of 21)	exon (NM_198022, exon 5 of 22)	914	ENSMUST00000138299.1	217351	Mm.40272	NM_198022	ENSMUSG00000025571	Tnrc6c	9930033H14Rik|mKIAA1582	trinucleotide repeat containing 6C	protein-coding
ID44515	chr8	94779729	94780480	+	549.1	NA	TTS (ENSMUST00000135970.1)	exon (NM_009142, exon 3 of 3)	7879	ENSMUST00000150307.1
ID42677	chr12	79404465	79405343	+	549.1	NA	intron (ENSMUST00000079533.8, intron 7 of 7)	intron (NM_009014, intron 7 of 10)	107553	ENSMUST00000079533.8	19363	Mm.341756	NM_009014	ENSMUSG00000059060	Rad51b	AI553500|R51H2|Rad51l1|mREC2	RAD51 paralog B	protein-coding
ID50581	chr10	73240608	73241359	+	549.1	NA	intron (ENSMUST00000147653.1, intron 2 of 2)	Intergenic	39288	ENSMUST00000171003.1
ID16780	chr11	38219648	38220523	+	549.1	NA	exon (ENSMUST00000120104.1, exon 1 of 1)	RLTR19-int|LTR|ERVK	1016	ENSMUST00000120104.1
ID69695	chr3	152401698	152402322	+	548.8	NA	intron (ENSMUST00000089982.7, intron 1 of 13)	ID_B1|SINE|B4	5316	ENSMUST00000106101.1	108946	Mm.379292	NM_198416	ENSMUSG00000039068	Zzz3	3110065C23Rik|6430567E01Rik|AA408566|AI481057|AW556059|R75514	zinc finger, ZZ domain containing 3	protein-coding
ID10955	chr1	93747565	93750132	+	548.5	NA	intron (ENSMUST00000188846.1, intron 1 of 2)	intron (NM_025920, intron 2 of 5)	1106	ENSMUST00000189472.1
ID69476	chr7	139772177	139772801	+	548.2	NA	Intergenic	Intergenic	-6529	ENSMUST00000184499.1	102465215		NR_105827	ENSMUSG00000098619	Mir6401	Gm27442|mmu-mir-6401	microRNA 6401	ncRNA
ID29003	chr8	34846757	34847381	+	548.2	NA	intron (ENSMUST00000033929.4, intron 20 of 26)	intron (NM_175091, intron 20 of 26)	39772	ENSMUST00000033930.4	319520	Mm.170276	NM_176933	ENSMUSG00000031530	Dusp4	2700078F24Rik|AI844617|BB104621|E130306H24Rik|MKP2	dual specificity phosphatase 4	protein-coding
ID23848	chr15	95432653	95433514	+	547.9	NA	intron (ENSMUST00000075275.2, intron 6 of 20)	intron (NM_001289653, intron 6 of 20)	95169	ENSMUST00000075275.2	54003	Mm.3959	NM_016743	ENSMUSG00000022454	Nell2	A330108N19Rik|R75516|mel91	NEL-like 2	protein-coding
ID48297	chr3	95715663	95716414	+	547.5	NA	Intergenic	B2_Mm2|SINE|B2	18935	ENSMUST00000183853.1	102466787		NR_105981	ENSMUSG00000098737	Mir7014	Gm27837|mmu-mir-7014	microRNA 7014	ncRNA
ID26871	chr2	46586690	46587314	+	546.9	NA	Intergenic	MTD-int|LTR|ERVL-MaLR	20081	ENSMUST00000158519.1
ID12766	chr14	30615627	30616251	+	546.6	NA	intron (ENSMUST00000112208.4, intron 1 of 17)	intron (NM_011103, intron 1 of 17)	-5637	ENSMUST00000022521.9	18753	Mm.2314	NM_011103	ENSMUSG00000021948	Prkcd	AI385711|D14Ertd420e|PKC[d]|PKCdelta|Pkcd	protein kinase C, delta	protein-coding
ID68620	chrX	166447211	166447961	+	545.9	NA	intron (ENSMUST00000154573.4, intron 2 of 2)	intron (NM_025432, intron 2 of 4)	2283	ENSMUST00000112194.1
ID67886	chrX	23785207	23785831	+	545.6	NA	intron (ENSMUST00000101670.2, intron 13 of 20)	intron (NM_001305675, intron 13 of 20)	8700	ENSMUST00000135445.1
ID11517	chr5	100526121	100526873	+	545.3	NA	intron (ENSMUST00000123069.1, intron 2 of 5)	intron (NM_012001, intron 1 of 9)	-2143	ENSMUST00000123492.4
ID61448	chr3	35749923	35750547	+	544.9	NA	Intergenic	Intergenic	-3871	ENSMUST00000200351.1
ID10833	chr1	40801129	40802302	+	543.6	NA	Intergenic	(CCA)n|Simple_repeat|Simple_repeat	-3886	ENSMUST00000114765.3	381339	Mm.334678	NM_001081198	ENSMUSG00000079588	Tmem182	2310079P10Rik|AI414494	transmembrane protein 182	protein-coding
ID53280	chr2	61099675	61100633	+	543.6	NA	Intergenic	MTD|LTR|ERVL-MaLR	-69184	ENSMUST00000118519.1
ID51985	chrX	89820319	89821069	+	543	NA	Intergenic	Lx3C|LINE|L1	-14568	ENSMUST00000118038.1
ID62981	chr18	4054189	4054813	+	542.3	NA	Intergenic	(CCA)n|Simple_repeat|Simple_repeat	-111331	ENSMUST00000025076.6	67328	Mm.158148	NM_026092	ENSMUSG00000024233	Lyzl1	1700038F02Rik|Lyc2|Lyzd1	lysozyme-like 1	protein-coding
ID30273	chrX	142462173	142462797	+	542	NA	Intergenic	B4A|SINE|B4	22962	ENSMUST00000104265.1
ID33435	chr4	53545590	53546339	+	541.7	NA	intron (ENSMUST00000107651.5, intron 12 of 15)	intron (NM_133891, intron 12 of 15)	10352	ENSMUST00000107645.1	100434	Mm.482207	NM_133891	ENSMUSG00000028412	Slc44a1	2210409B22Rik|4833416H08Rik|AW547365|CHTL1|CTL1|Cdw92	solute carrier family 44, member 1	protein-coding
ID60907	chr7	34229249	34229999	+	541.1	NA	TTS (ENSMUST00000140881.1)	intron (NM_008155, intron 1 of 17)	170	ENSMUST00000126901.1
ID10247	chr1	162772521	162773272	+	540.7	NA	Intergenic	Intergenic	-32340	ENSMUST00000182660.4	226562	Mm.245446	NM_001081290	ENSMUSG00000040225	Prrc2c	1810043M20Rik|9630039I18Rik|A630006J20|Bat2d|Bat2d1|Bat2l2|E130112L15Rik|Prrc3|mKIAA1096	proline-rich coiled-coil 2C	protein-coding
ID38714	chr6	135183030	135183786	+	540.7	NA	Intergenic	PB1D7|SINE|Alu	-14569	ENSMUST00000111916.1
ID61915	chr3	59539533	59540283	+	540.7	NA	Intergenic	MMERVK9E_I-int|LTR|ERVK	-4682	ENSMUST00000192696.1
ID62436	chr4	87932088	87932712	+	540.7	NA	intron (ENSMUST00000078090.8, intron 2 of 10)	intron (NM_027326, intron 2 of 10)	-57858	ENSMUST00000134555.5
ID35537	chr12	66179050	66179674	+	540.4	NA	Intergenic	Lx8b|LINE|L1	105039	ENSMUST00000081908.7	238217	Mm.188575	NM_001162933	ENSMUSG00000060499	Rpl10l	EG238217	ribosomal protein L10-like	protein-coding
ID34859	chr10	73380704	73381710	+	540.4	NA	intron (ENSMUST00000123398.5, intron 1 of 13)	(TGG)n|Simple_repeat|Simple_repeat	-54180	ENSMUST00000147653.1
ID25475	chr6	21985832	21986456	+	540.1	NA	promoter-TSS (ENSMUST00000151315.1)	5' UTR (NM_001081351, exon 1 of 22)	200	ENSMUST00000153922.4
ID57929	chr2	134611719	134612855	+	538.8	NA	intron (ENSMUST00000038228.7, intron 4 of 7)	Lx9|LINE|L1	31754	ENSMUST00000110120.1
ID33692	chr19	57973231	57974106	+	538.8	NA	intron (ENSMUST00000077282.5, intron 27 of 28)	intron (NM_181415, intron 27 of 28)	-77499	ENSMUST00000176631.1	100885835		NR_049196	ENSMUSG00000093757	Mir5623	Gm26068|mir-5623|mmu-mir-5623	microRNA 5623	ncRNA
ID27826	chr18	54140691	54141459	+	538.5	NA	Intergenic	Intergenic	156754	ENSMUST00000091897.2
ID25737	chr11	5206728	5207478	+	538.1	NA	exon (ENSMUST00000151978.1, exon 4 of 4)	ORR1E-int|LTR|ERVL-MaLR	31345	ENSMUST00000151978.1
ID12342	chr10	79627511	79628402	+	538.1	NA	intron (ENSMUST00000163867.4, intron 4 of 12)	intron (NM_001024539, intron 4 of 12)	-4876	ENSMUST00000166450.1
ID69598	chr1	45783245	45783995	+	537.8	NA	Intergenic	Intergenic	6955	ENSMUST00000189144.1
ID30850	chr8	36352392	36353143	+	537.5	NA	Intergenic	Intergenic	20875	ENSMUST00000183049.1
ID6225	chr13	75990390	75991139	+	537.5	NA	intron (ENSMUST00000022081.1, intron 3 of 4)	intron (NM_029343, intron 3 of 4)	23025	ENSMUST00000022081.1	75571	Mm.443291	NM_029343	ENSMUSG00000021590	Spata9	1700030K01Rik|4930599C08Rik|A930023H06Rik	spermatogenesis associated 9	protein-coding
ID14804	chr2	27414437	27415842	+	537.2	NA	intron (ENSMUST00000056176.7, intron 1 of 27)	intron (NM_009500, intron 1 of 27)	11773	ENSMUST00000185188.4	22325	Mm.179011	NM_009500	ENSMUSG00000009621	Vav2	2810040F13Rik|AI847175|Vav-2	vav 2 oncogene	protein-coding
ID4887	chr6	124308067	124309287	+	536.5	NA	intron (ENSMUST00000032234.2, intron 3 of 16)	intron (NM_053094, intron 3 of 16)	4026	ENSMUST00000112541.5	93671	Mm.37426	NM_053094	ENSMUSG00000008845	Cd163	CD163v2|CD163v3	CD163 antigen	protein-coding
ID33950	chr3	25855930	25856681	+	536.5	NA	intron (ENSMUST00000193603.2, intron 5 of 7)	intron (NM_001163387, intron 3 of 5)	125062	ENSMUST00000192273.1
ID3157	chr11	65204591	65205340	+	535.9	NA	intron (ENSMUST00000101042.5, intron 1 of 9)	intron (NM_146386, intron 5 of 12)	502	ENSMUST00000144399.1
ID65560	chrX	152191913	152192665	+	535.9	NA	intron (ENSMUST00000096275.4, intron 2 of 13)	intron (NM_001005475, intron 2 of 13)	13325	ENSMUST00000096275.4	245666	Mm.33027	NM_001005475	ENSMUSG00000041115	Iqsec2	Brag1	IQ motif and Sec7 domain 2	protein-coding
ID3016	chr8	75242406	75243565	+	533.9	NA	Intergenic	RSINE1|SINE|B4	28483	ENSMUST00000132133.1
ID51644	chr6	32226454	32227551	+	533.6	NA	intron (ENSMUST00000115096.3, intron 9 of 31)	intron (NM_175750, intron 9 of 31)	-76827	ENSMUST00000127668.1
ID36617	chr2	179031801	179032551	+	533.6	NA	Intergenic	Intergenic	-11043	ENSMUST00000118225.1
ID22231	chr14	112362186	112362936	+	533.3	NA	Intergenic	Lx3B|LINE|L1	-118806	ENSMUST00000077551.2
ID64199	chr10	91231213	91231985	+	533	NA	Intergenic	Intergenic	-60017	ENSMUST00000020123.5	21917	Mm.159684	NM_011605	ENSMUSG00000019961	Tmpo	5630400D24Rik|AI195756|AI606875|AW214352|AW547477|LAP2|TP	thymopoietin	protein-coding
ID22458	chr9	60537492	60538375	+	532.6	NA	Intergenic	B4A|SINE|B4	-15887	ENSMUST00000140824.1
ID24695	chr1	150415398	150416147	+	532.6	NA	intron (ENSMUST00000124973.5, intron 18 of 51)	B1F1|SINE|Alu	984	ENSMUST00000147769.1
ID22025	chr7	30585285	30586414	+	532.3	NA	promoter-TSS (ENSMUST00000131002.1)	exon (NM_001290573, exon 3 of 37)	-509	ENSMUST00000131002.1	75410	Mm.168688	NM_029274	ENSMUSG00000006307	Kmt2b	2610014H22Rik|Mll2|Wbp7|mKIAA0304	lysine (K)-specific methyltransferase 2B	protein-coding
ID10590	chr15	83157360	83158111	+	532.3	NA	exon (ENSMUST00000162178.4, exon 8 of 8)	RMER15|LTR|ERVL	8091	ENSMUST00000083242.1	104307	Mm.471434	NR_004432	ENSMUSG00000065176	Rnu12	-	RNA U12, small nuclear	snRNA
ID2181	chr1	41223506	41224561	+	532	NA	Intergenic	Intergenic	-42781	ENSMUST00000194002.1	74897	Mm.243822	NR_040475	ENSMUSG00000104072	4930448I06Rik	-	RIKEN cDNA 4930448I06 gene	ncRNA
ID61546	chr16	75758130	75758754	+	532	NA	TTS (ENSMUST00000137806.1)	exon (NM_030201, exon 5 of 5)	-5880	ENSMUST00000174952.1
ID17337	chr1	64597261	64598029	+	531.7	NA	TTS (ENSMUST00000185594.3)	3' UTR (NM_009952, exon 9 of 9)	17986	ENSMUST00000162806.4
ID34960	chr7	121370915	121372309	+	531.3	NA	Intergenic	RMER19B|LTR|ERVK	-20684	ENSMUST00000084628.3	195646	Mm.247449	NM_177575	ENSMUSG00000046321	Hs3st2	6430516N12Rik|A830061E14Rik|AW491345	heparan sulfate (glucosamine) 3-O-sulfotransferase 2	protein-coding
ID51166	chr8	63131660	63132284	+	531	NA	intron (ENSMUST00000117377.4, intron 3 of 10)	intron (NM_023689, intron 4 of 11)	-23165	ENSMUST00000157794.1
ID55235	chr2	164993673	164994579	+	530.7	NA	intron (ENSMUST00000099092.4, intron 20 of 25)	intron (NM_020333, intron 20 of 25)	-2465	ENSMUST00000137302.1
ID65367	chr4	14598739	14599363	+	530.7	NA	intron (ENSMUST00000042221.10, intron 2 of 18)	intron (NM_145947, intron 2 of 18)	22446	ENSMUST00000149633.1
ID40875	chrX	18420584	18421961	+	530.7	NA	intron (ENSMUST00000044188.4, intron 3 of 4)	intron (NR_132634, intron 5 of 8)	40099	ENSMUST00000044188.4	75905	Mm.159617	NM_175228	ENSMUSG00000037358	4930578C19Rik	-	RIKEN cDNA 4930578C19 gene	protein-coding
ID64248	chr6	29440030	29440779	+	530.4	NA	exon (ENSMUST00000101617.5, exon 4 of 47)	exon (NM_001081185, exon 4 of 48)	7128	ENSMUST00000101617.5	68794	Mm.39046	NM_026839	ENSMUSG00000068699	Flnc	1110055E19Rik|ABP-280|ABPL|Fln2	filamin C, gamma	protein-coding
ID69442	chr7	41191620	41192494	+	529.4	NA	TTS (ENSMUST00000189662.1)	RLTR19-int|LTR|ERVK	944	ENSMUST00000189662.1
ID32490	chr2	73662574	73663198	+	529.4	NA	intron (ENSMUST00000139252.1, intron 5 of 7)	intron (NM_001166603, intron 6 of 11)	-2480	ENSMUST00000102677.7	108699	Mm.257073	NM_029716	ENSMUSG00000056486	Chn1	0610007I19Rik|0710001E19Rik|1700112L09Rik|2900046J01Rik|AI413815|ARHGAP2	chimerin 1	protein-coding
ID358	chr11	35592379	35593003	+	529.4	NA	intron (ENSMUST00000124438.1, intron 5 of 8)	L1MA8|LINE|L1	-24125	ENSMUST00000083649.1	723924		NR_029799	ENSMUSG00000065583	Mir218-2	Mirn218-2|mir-218-2	microRNA 218-2	ncRNA
ID51822	chr14	62270496	62271120	+	529.4	NA	Intergenic	Intergenic	-21781	ENSMUST00000166879.4
ID17971	chr6	55047922	55048546	+	528.8	NA	intron (ENSMUST00000003572.8, intron 3 of 16)	ORR1B1|LTR|ERVL-MaLR	10233	ENSMUST00000003572.8	353172	Mm.250004	NM_180678	ENSMUSG00000029777	Gars	GENA202|Gena201|Nmf249|Sgrp23	glycyl-tRNA synthetase	protein-coding
ID9132	chr1	117416671	117417421	+	528.8	NA	Intergenic	Intergenic	-23514	ENSMUST00000189740.1
ID10239	chr5	34174431	34175180	+	528.8	NA	exon (ENSMUST00000042701.9, exon 6 of 6)	Intergenic	-5357	ENSMUST00000042954.7	272158	Mm.319286	NM_181857	ENSMUSG00000045102	Poln	POL4P	DNA polymerase N	protein-coding
ID29489	chr8	88298892	88299767	+	528.8	NA	intron (ENSMUST00000098521.2, intron 3 of 27)	MIR3|SINE|MIR	5125	ENSMUST00000098521.2	11513	Mm.288206	NM_007406	ENSMUSG00000031659	Adcy7	AA407758	adenylate cyclase 7	protein-coding
ID38422	chr15	61926625	61927374	+	527.8	NA	Intergenic	ID_B1|SINE|B4	56303	ENSMUST00000192740.1
ID17413	chr1	136556032	136556656	+	527.8	NA	TTS (ENSMUST00000194018.1)	Intergenic	14739	ENSMUST00000194018.1
ID60972	chr9	78686877	78687755	+	527.8	NA	intron (ENSMUST00000093812.4, intron 20 of 32)	intron (NM_153098, intron 20 of 32)	-57188	ENSMUST00000171278.1
ID59226	chr14	14631441	14632495	+	527.5	NA	Intergenic	Intergenic	-71057	ENSMUST00000057015.6	218756	Mm.258893	NM_001033270	ENSMUSG00000021733	Slc4a7	E430014N10Rik|NBC3|NBCn1|NBCn1-G	solute carrier family 4, sodium bicarbonate cotransporter, member 7	protein-coding
ID58808	chr12	82303902	82304526	+	527.5	NA	intron (ENSMUST00000166429.4, intron 3 of 23)	MLT2C2|LTR|ERVL	-7135	ENSMUST00000053969.6	217692	Mm.261333	NM_172579	ENSMUSG00000042700	Sipa1l1	4931426N11Rik|AW213287|Spar|mKIAA0440	signal-induced proliferation-associated 1 like 1	protein-coding
ID16393	chr13	74393133	74393882	+	527.1	NA	Intergenic	Lx2|LINE|L1	-12889	ENSMUST00000090860.6
ID31230	chr15	30171879	30172629	+	526.5	NA	promoter-TSS (ENSMUST00000081728.5)	promoter-TSS (NM_008729)	-339	ENSMUST00000081728.5	18163	Mm.321648	NM_008729	ENSMUSG00000022240	Ctnnd2	Catnd2|Nprap|neurojugin	catenin (cadherin associated protein), delta 2	protein-coding
ID49533	chr5	135988479	135989731	+	525.8	NA	TTS (ENSMUST00000005073.9)	TTS (NM_011776)	-5695	ENSMUST00000111142.5	74198	Mm.275574	NM_023742	ENSMUSG00000004947	Dtx2	2610524D08Rik|AA408415|AU022494|Deltex2	deltex 2, E3 ubiquitin ligase	protein-coding
ID59979	chr11	67381776	67382527	+	525.5	NA	Intergenic	Intergenic	17366	ENSMUST00000181027.1
ID54643	chr3	152478180	152478931	+	525.5	NA	promoter-TSS (ENSMUST00000198552.1)	intron (NM_001081277, intron 11 of 13)	-40	ENSMUST00000198552.1
ID54903	chr10	122670232	122671116	+	525.2	NA	Intergenic	Intergenic	-8088	ENSMUST00000162853.4
ID20787	chr1	124425910	124427383	+	524.9	NA	Intergenic	Intergenic	-47404	ENSMUST00000195141.1
ID54571	chr7	141857790	141859295	+	523.9	NA	exon (ENSMUST00000165147.2, exon 31 of 49)	exon (NM_028801, exon 31 of 49)	19472	ENSMUST00000165147.2	74180	Mm.200752	NM_028801	ENSMUSG00000066108	Muc5b	2300002I04Rik|A130042M24|AV085033|MUC5|MUC9|mucin 5b	mucin 5, subtype B, tracheobronchial	protein-coding
ID34901	chr9	22989303	22990054	+	523.9	NA	Intergenic	Intergenic	-216843	ENSMUST00000184937.1
ID50514	chr6	53741524	53742604	+	523.9	NA	Intergenic	Intergenic	-77911	ENSMUST00000104970.2
ID43101	chr9	75752533	75753282	+	523.6	NA	Intergenic	Intergenic	-22457	ENSMUST00000012281.7	12160	Mm.428950	NM_007555	ENSMUSG00000032179	Bmp5	AU023399|se	bone morphogenetic protein 5	protein-coding
ID51749	chr11	57561553	57562865	+	523.2	NA	Intergenic	RMER19A|LTR|ERVK	-10303	ENSMUST00000128521.1
ID21304	chr17	47150483	47151360	+	522.9	NA	intron (ENSMUST00000188947.3, intron 2 of 11)	intron (NM_001097623, intron 3 of 19)	9705	ENSMUST00000191153.3
ID20721	chr10	108947344	108948094	+	522.3	NA	intron (ENSMUST00000064054.10, intron 1 of 10)	intron (NM_009306, intron 1 of 10)	61381	ENSMUST00000126278.1
ID59645	chr5	143415085	143415836	+	522.3	NA	intron (ENSMUST00000110731.3, intron 2 of 4)	intron (NM_025841, intron 2 of 4)	11622	ENSMUST00000110731.3	66913	Mm.181880	NM_025841	ENSMUSG00000079111	Kdelr2	1110007A14Rik	KDEL (Lys-Asp-Glu-Leu) endoplasmic reticulum protein retention receptor 2	protein-coding
ID50230	chr18	87125392	87126143	+	522.3	NA	Intergenic	RMER2|LTR|ERV1	412719	ENSMUST00000169470.1	12405	Mm.70775	NM_172633	ENSMUSG00000024647	Cbln2	6330593N19Rik|A730004O05	cerebellin 2 precursor protein	protein-coding
ID33715	chr6	35221115	35221864	+	522	NA	intron (ENSMUST00000043815.12, intron 23 of 42)	intron (NM_027513, intron 23 of 42)	-22106	ENSMUST00000157183.1
ID45195	chr6	147682419	147683293	+	522	NA	Intergenic	(TGG)n|Simple_repeat|Simple_repeat	-7385	ENSMUST00000152737.1	100039727	Mm.396220	NR_033636	ENSMUSG00000085077	1700049E15Rik	Gm15761|OTTMUSG00000026044	RIKEN cDNA 1700049E15 gene	ncRNA
ID18091	chr12	110367619	110368369	+	522	NA	Intergenic	Intergenic	88734	ENSMUST00000097228.4
ID68904	chr5	102942256	102942880	+	522	NA	intron (ENSMUST00000086854.6, intron 9 of 11)	L1MA9|LINE|L1	9504	ENSMUST00000196071.1
ID8710	chr2	18178219	18179237	+	522	NA	TTS (ENSMUST00000118087.1)	intron (NR_045539, intron 15 of 24)	714	ENSMUST00000118087.1
ID17132	chr16	17097455	17098332	+	522	NA	promoter-TSS (ENSMUST00000141129.1)	intron (NM_001252444, intron 6 of 20)	-749	ENSMUST00000141129.1
ID40329	chr10	60500579	60501203	+	521.6	NA	intron (ENSMUST00000135638.4, intron 8 of 65)	ID_B1|SINE|B4	-94438	ENSMUST00000144462.4
ID63205	chr2	121368791	121369542	+	521.6	NA	intron (ENSMUST00000038389.11, intron 18 of 28)	intron (NM_080459, intron 18 of 28)	5623	ENSMUST00000150332.1
ID22089	chr1	182860239	182861991	+	521.3	NA	intron (ENSMUST00000085724.4, intron 4 of 7)	B3A|SINE|B2	-46595	ENSMUST00000192563.1
ID62393	chr4	149888282	149889159	+	521	NA	Intergenic	Intergenic	-15286	ENSMUST00000146532.1
ID6566	chr8	14534155	14535414	+	521	NA	intron (ENSMUST00000141214.4, intron 2 of 10)	(CACCAT)n|Simple_repeat|Simple_repeat	152788	ENSMUST00000141214.4
ID50506	chr6	97838507	97839131	+	520.3	NA	intron (ENSMUST00000043637.10, intron 1 of 9)	intron (NM_001113198, intron 1 of 9)	31761	ENSMUST00000148233.1
ID2394	chr12	51357861	51358611	+	520	NA	intron (ENSMUST00000119211.4, intron 6 of 15)	intron (NM_001167964, intron 6 of 13)	1087	ENSMUST00000144767.1
ID64914	chr16	38068721	38069475	+	520	NA	Intergenic	Intergenic	-19903	ENSMUST00000023507.9	56637	Mm.394930	NM_019827	ENSMUSG00000022812	Gsk3b	7330414F15Rik|8430431H08Rik|C86142|GSK-3|GSK-3beta|GSK3	glycogen synthase kinase 3 beta	protein-coding
ID62456	chr8	4679266	4679890	+	518.4	NA	intron (ENSMUST00000181337.1, intron 1 of 1)	Intergenic	1116	ENSMUST00000181337.1
ID15574	chr3	84161992	84162910	+	518.4	NA	TTS (ENSMUST00000065380.9)	3' UTR (NM_030706, exon 12 of 12)	-6665	ENSMUST00000047368.7	76915	Mm.274829	NM_029797	ENSMUSG00000033752	Mnd1	2610034E18Rik|AI591601|Gaj	meiotic nuclear divisions 1	protein-coding
ID47821	chr6	50974987	50975882	+	518.1	NA	Intergenic	Intergenic	28819	ENSMUST00000187879.1
ID60142	chr8	102149471	102150224	+	518.1	NA	Intergenic	Intergenic	-374047	ENSMUST00000157971.1
ID56234	chr5	41872147	41872771	+	517.7	NA	Intergenic	Intergenic	-18883	ENSMUST00000183685.1	102465225		NR_105842	ENSMUSG00000098264	Mir6414	Gm27518|mmu-mir-6414	microRNA 6414	ncRNA
ID10738	chr6	26450789	26451540	+	517.4	NA	Intergenic	Intergenic	9266	ENSMUST00000157762.1
ID42866	chr12	95555448	95556197	+	515.8	NA	Intergenic	Intergenic	-63996	ENSMUST00000082478.1
ID9801	chr1	105602304	105603053	+	515.2	NA	intron (ENSMUST00000190811.3, intron 14 of 25)	intron (NM_013784, intron 14 of 30)	-13064	ENSMUST00000187782.1
ID45618	chr18	39641008	39641758	+	515.2	NA	Intergenic	ORR1D1|LTR|ERVL-MaLR	-132114	ENSMUST00000063219.2	18459	Mm.9493	NM_011033	ENSMUSG00000051732	Pabpc2	Pabp|Pabp+|Pabp2	poly(A) binding protein, cytoplasmic 2	protein-coding
ID19598	chr7	73085968	73086717	+	514.8	NA	Intergenic	Intergenic	-96189	ENSMUST00000182995.1
ID67453	chr5	44746862	44747486	+	514.5	NA	intron (ENSMUST00000070748.6, intron 1 of 7)	intron (NM_001347349, intron 1 of 7)	6583	ENSMUST00000196551.1
ID45971	chr9	39363020	39363772	+	514.2	NA	Intergenic	Intergenic	-30397	ENSMUST00000078531.1	258046	Mm.377338	NM_001011812	ENSMUSG00000094269	Olfr951	MOR171-33P|MOR171-49	olfactory receptor 951	protein-coding
ID35826	chr3	142131911	142132678	+	513.9	NA	intron (ENSMUST00000098568.4, intron 1 of 11)	intron (NM_001277216, intron 1 of 11)	36919	ENSMUST00000098568.4	12167	Mm.39089	NM_007560	ENSMUSG00000052430	Bmpr1b	AI385617|ALK-6|AV355320|Acvrlk6|Alk6|BMPR-1B|BMPR-IB|CFK-43a|SKR6	bone morphogenetic protein receptor, type 1B	protein-coding
ID21122	chr2	124619466	124620603	+	513.9	NA	intron (ENSMUST00000078621.8, intron 1 of 17)	intron (NM_001291000, intron 1 of 18)	9433	ENSMUST00000103240.5	214968	Mm.330536	NM_172537	ENSMUSG00000027200	Sema6d	1110067B02Rik|AA409156|D330011G23|mKIAA1479	sema domain, transmembrane domain (TM), and cytoplasmic domain, (semaphorin) 6D	protein-coding
ID29915	chr16	3700706	3701456	+	512.6	NA	Intergenic	RMER17C-int|LTR|ERVK	17043	ENSMUST00000023180.10	54483	Mm.143718	NM_019453	ENSMUSG00000022534	Mefv	FMF|TRIM20|pyrin	Mediterranean fever	protein-coding
ID65160	chr15	66197328	66197952	+	512.6	NA	intron (ENSMUST00000070256.7, intron 1 of 14)	intron (NM_152923, intron 1 of 14)	88411	ENSMUST00000183633.1
ID40274	chr5	36263558	36264585	+	512.2	NA	intron (ENSMUST00000137040.4, intron 1 of 7)	(ATGGTG)n|Simple_repeat|Simple_repeat	4408	ENSMUST00000135324.4
ID52500	chr2	144756572	144758156	+	511.6	NA	exon (ENSMUST00000117385.1, exon 1 of 2)	intron (NM_025314, intron 5 of 5)	1035	ENSMUST00000117385.1
ID68433	chr2	34617584	34618467	+	511.3	NA	intron (ENSMUST00000124443.4, intron 9 of 10)	intron (NM_001290626, intron 9 of 10)	-1557	ENSMUST00000129633.1
ID65011	chr9	118404653	118405277	+	511.3	NA	intron (ENSMUST00000182885.1, intron 1 of 3)	Intergenic	1134	ENSMUST00000182885.1
ID29326	chr4	53740136	53740931	+	510.6	NA	intron (ENSMUST00000061771.8, intron 5 of 8)	intron (NM_139309, intron 6 of 9)	-19333	ENSMUST00000158996.1
ID45036	chr2	55289405	55290154	+	510.3	NA	Intergenic	Intergenic	-2286	ENSMUST00000117686.1
ID23423	chr1	51779900	51780524	+	510.3	NA	intron (ENSMUST00000114541.4, intron 15 of 28)	intron (NM_001290982, intron 15 of 28)	1992	ENSMUST00000126952.1
ID41763	chr2	163552217	163553631	+	509.6	NA	TTS (ENSMUST00000143911.4)	intron (NM_008261, intron 3 of 9)	2841	ENSMUST00000137449.1
ID15388	chr10	66910427	66911179	+	509.3	NA	Intergenic	B2_Mm2|SINE|B2	9455	ENSMUST00000181710.1
ID22034	chrX	169393246	169393870	+	509.3	NA	Intergenic	L1Md_F2|LINE|L1	25369	ENSMUST00000119987.1
ID46393	chr9	59135007	59135631	+	509.3	NA	Intergenic	B4|SINE|B4	10891	ENSMUST00000085631.3
ID68396	chr6	34736029	34736778	+	509.3	NA	intron (ENSMUST00000115021.4, intron 1 of 11)	ID4_|SINE|ID	-1014	ENSMUST00000138341.1
ID8892	chr13	50486650	50487274	+	509	NA	intron (ENSMUST00000185962.1, intron 1 of 1)	RNERVK23-int|LTR|ERVK	4779	ENSMUST00000185962.1
ID25854	chr2	127802507	127803400	+	509	NA	intron (ENSMUST00000028858.7, intron 24 of 24)	intron (NM_009772, intron 24 of 24)	2313	ENSMUST00000138624.1
ID47618	chr4	104426146	104426895	+	509	NA	intron (ENSMUST00000106830.5, intron 1 of 14)	intron (NM_010014, intron 1 of 6)	58930	ENSMUST00000146078.4
ID11201	chr6	115692647	115693396	+	508.7	NA	Intergenic	B3|SINE|B2	-16386	ENSMUST00000127503.1
ID39390	chr16	69902441	69903192	+	508.7	NA	Intergenic	ERV3-16A3_I-int|LTR|ERVL	-39072	ENSMUST00000076500.10	224318	Mm.212743	NM_173069	ENSMUSG00000063163	Speer2	SPEER-2	spermatogenesis associated glutamate (E)-rich protein 2	protein-coding
ID40521	chr14	11632907	11633531	+	508.4	NA	intron (ENSMUST00000148113.1, intron 1 of 3)	intron (NM_008981, intron 1 of 29)	79638	ENSMUST00000148113.1
ID35386	chr8	110639427	110640634	+	508.4	NA	intron (ENSMUST00000034190.9, intron 9 of 18)	intron (NM_146216, intron 9 of 18)	21392	ENSMUST00000034190.9	234729	Mm.274894	NM_146216	ENSMUSG00000010936	Vac14	AA959718|BC032215|D8Wsu151e|Tax1bp2|Trx|ingls	Vac14 homolog (S. cerevisiae)	protein-coding
ID49488	chr7	25430044	25430797	+	508.4	NA	Intergenic	intron (NR_015569, intron 4 of 6)	13043	ENSMUST00000117570.1
ID64368	chr7	135356375	135357127	+	508	NA	Intergenic	Intergenic	-39591	ENSMUST00000097982.2
ID14875	chr2	110169623	110170247	+	506.4	NA	intron (ENSMUST00000150183.5, intron 2 of 2)	Intergenic	-26954	ENSMUST00000130416.1
ID22980	chr5	81500791	81501415	+	506.4	NA	intron (ENSMUST00000036068.11, intron 5 of 24)	intron (NM_001347371, intron 5 of 23)	-144886	ENSMUST00000126227.1
ID53851	chr2	50877753	50878605	+	505.4	NA	Intergenic	Intergenic	-31505	ENSMUST00000119159.1	227885	Mm.301654	NR_033595	ENSMUSG00000083270	Gm13498	OTTMUSG00000012426	heat shock protein 90 alpha (cytosolic), class B member 1 pseudogene	pseudo
ID17192	chr1	159103194	159103818	+	505.4	NA	Intergenic	Intergenic	-30766	ENSMUST00000195279.1	75256	Mm.389205	XR_373637	ENSMUSG00000104014	4930562F17Rik	-	RIKEN cDNA 4930562F17 gene	unknown
ID3608	chrX	61850625	61851376	+	505.1	NA	Intergenic	MLT1D|LTR|ERVL-MaLR	20490	ENSMUST00000117345.1
ID42684	chr6	22135613	22136490	+	505.1	NA	intron (ENSMUST00000137437.4, intron 12 of 21)	intron (NM_001081351, intron 12 of 21)	505	ENSMUST00000154734.1
ID55494	chr16	95228453	95229077	+	504.8	NA	Intergenic	Intergenic	-28793	ENSMUST00000113862.4	16516	Mm.272239	NM_019664	ENSMUSG00000062609	Kcnj15	4930414N08Rik|AI182284|AI267127|IRKK|Kir4.2	potassium inwardly-rectifying channel, subfamily J, member 15	protein-coding
ID59557	chr7	98502863	98504006	+	504.8	NA	Intergenic	Intergenic	-3520	ENSMUST00000083869.1
ID67410	chr15	72685542	72686393	+	504.8	NA	intron (ENSMUST00000023276.11, intron 19 of 21)	intron (NM_029640, intron 19 of 21)	35420	ENSMUST00000157739.2
ID14645	chr9	9615889	9616767	+	503.8	NA	Intergenic	Intergenic	54713	ENSMUST00000175035.1
ID9836	chr1	74418583	74419989	+	503.5	NA	intron (ENSMUST00000159749.1, intron 1 of 6)	intron (NM_009509, intron 4 of 19)	233	ENSMUST00000159749.1
ID65092	chr7	100089421	100090045	+	503.5	NA	exon (ENSMUST00000032969.10, exon 10 of 12)	exon (NM_133692, exon 10 of 12)	304	ENSMUST00000156518.1
ID64200	chr11	60080521	60081270	+	503.2	NA	Intergenic	L1_Mur3|LINE|L1	-18652	ENSMUST00000183502.1
ID25987	chr16	61491418	61492169	+	502.5	NA	Intergenic	Lx7|LINE|L1	30831	ENSMUST00000169031.1
ID55505	chr16	71334688	71335438	+	502.5	NA	Intergenic	Intergenic	-160135	ENSMUST00000179817.1
ID58216	chrX	99923361	99923985	+	502.2	NA	Intergenic	Intergenic	-51933	ENSMUST00000113779.4	13607	Mm.328086	NM_010099	ENSMUSG00000059327	Eda	EDA1|Ed1|Eda-A1|Eda-A2|HED|Ta|Tnlg7c|XLHED|tabby	ectodysplasin-A	protein-coding
ID31655	chrX	160393033	160393783	+	501.9	NA	intron (ENSMUST00000112405.5, intron 1 of 26)	intron (NM_001079847, intron 1 of 26)	2680	ENSMUST00000146805.4
ID52698	chr13	71771613	71772362	+	501.2	NA	Intergenic	Intergenic	191736	ENSMUST00000077337.8	16371	Mm.316056	NM_010573	ENSMUSG00000060969	Irx1	-	Iroquois related homeobox 1 (Drosophila)	protein-coding
ID48580	chr2	46157111	46157862	+	499.3	NA	Intergenic	RMER2|LTR|ERV1	-148850	ENSMUST00000158243.1
ID9218	chr11	105010491	105011115	+	498.6	NA	Intergenic	Intergenic	-20354	ENSMUST00000120525.1
ID15279	chr16	84972546	84973170	+	498.6	NA	intron (ENSMUST00000005406.10, intron 12 of 15)	intron (NR_045889, intron 1 of 3)	112813	ENSMUST00000139101.1
ID66364	chr6	51081201	51081951	+	498.6	NA	Intergenic	Intergenic	-77323	ENSMUST00000187879.1
ID33992	chr8	60631162	60632020	+	498.3	NA	Intergenic	Intergenic	-1236	ENSMUST00000161421.1	71306	Mm.23242	NM_027756	ENSMUSG00000031647	Mfap3l	4933428A15Rik|5430405D20Rik|AI461995|AW125052|NYD-sp9|mKIAA0626	microfibrillar-associated protein 3-like	protein-coding
ID124	chr9	14021162	14022171	+	498.3	NA	Intergenic	Intergenic	184963	ENSMUST00000130106.1
ID1082	chr5	108513736	108514489	+	498	NA	Intergenic	Intergenic	-3067	ENSMUST00000136334.1
ID47558	chr9	65559800	65560424	+	498	NA	intron (ENSMUST00000068944.7, intron 3 of 5)	B1_Mur1|SINE|Alu	19928	ENSMUST00000068944.7	102595	Mm.247303	NM_153119	ENSMUSG00000050721	Plekho2	AI840980|Plekhq1	pleckstrin homology domain containing, family O member 2	protein-coding
ID63175	chr8	119060912	119061662	+	497.7	NA	intron (ENSMUST00000117160.1, intron 6 of 13)	MIRb|SINE|MIR	-216124	ENSMUST00000151842.1
ID45896	chr5	103294194	103294943	+	497.3	NA	intron (ENSMUST00000198193.1, intron 1 of 6)	intron (NR_040699, intron 1 of 6)	4461	ENSMUST00000198193.1	74624	Mm.389662	NR_040699	ENSMUSG00000104956	4930429D17Rik	-	RIKEN cDNA 4930429D17 gene	ncRNA
ID64413	chrX	159826193	159826942	+	497	NA	intron (ENSMUST00000073094.6, intron 7 of 19)	(TGG)n|Simple_repeat|Simple_repeat	-13901	ENSMUST00000112451.4	58194	Mm.286495	NM_021389	ENSMUSG00000040990	Sh3kbp1	1200007H22Rik|1700125L08Rik|5830464D22Rik|AI447724|Cin85|IN85|Ruk|Seta	SH3-domain kinase binding protein 1	protein-coding
ID68999	chr14	73142300	73142924	+	497	NA	promoter-TSS (ENSMUST00000167401.4)	promoter-TSS (NR_033185)	54	ENSMUST00000165429.4
ID11871	chr8	61702629	61703733	+	496.7	NA	exon (ENSMUST00000121493.4, exon 6 of 20)	exon (NM_001293773, exon 6 of 20)	56908	ENSMUST00000121493.4	72333	Mm.29933	NM_001081390	ENSMUSG00000058056	Palld	2410003B16Rik|6030492A02	palladin, cytoskeletal associated protein	protein-coding
ID48909	chr11	106553268	106555150	+	496.4	NA	intron (ENSMUST00000103070.2, intron 2 of 4)	intron (NM_198292, intron 2 of 11)	24904	ENSMUST00000103070.2
ID6026	chr10	104727992	104728744	+	496.4	NA	Intergenic	Intergenic	136940	ENSMUST00000158394.1
ID10174	chr3	71625323	71626073	+	496.4	NA	Intergenic	Intergenic	-46820	ENSMUST00000192015.1
ID15959	chr9	100638344	100638968	+	496	NA	intron (ENSMUST00000124487.4, intron 1 of 3)	Intergenic	-4792	ENSMUST00000129269.4	20842	Mm.42135	NM_009282	ENSMUSG00000037286	Stag1	AU045003|SA-1|Scc3	stromal antigen 1	protein-coding
ID20521	chr14	92630423	92631396	+	496	NA	Intergenic	L1_Mus3|LINE|L1	134281	ENSMUST00000194680.1
ID20346	chr10	123527826	123528575	+	495.7	NA	intron (ENSMUST00000050756.7, intron 2 of 5)	MLTR31D_MM|LTR|ERVK	95634	ENSMUST00000122512.1
ID23748	chr5	149095622	149096395	+	495.7	NA	Intergenic	Intergenic	-42495	ENSMUST00000125605.1
ID63214	chr8	54855004	54855754	+	495.1	NA	intron (ENSMUST00000176866.4, intron 2 of 4)	intron (NM_001253754, intron 1 of 6)	-10882	ENSMUST00000122549.1
ID29703	chr8	103679289	103680040	+	495.1	NA	Intergenic	intron (NR_045730, intron 4 of 4)	-421961	ENSMUST00000034339.8	12562	Mm.21767	NM_009868	ENSMUSG00000031871	Cdh5	7B4|AA408225|Cd144|VE-Cad|VECD|VEcad|Vec	cadherin 5	protein-coding
ID29741	chr9	42958632	42960130	+	494.4	NA	Intergenic	B4A|SINE|B4	-14888	ENSMUST00000114865.4	110637	Mm.370291	NM_175481	ENSMUSG00000032017	Grik4	6330551K01Rik|GluK4|GluRgamma1|KA-1|KA1	glutamate receptor, ionotropic, kainate 4	protein-coding
ID62663	chr8	104113185	104114348	+	494.1	NA	intron (ENSMUST00000034339.8, intron 2 of 11)	(TGG)n|Simple_repeat|Simple_repeat	12141	ENSMUST00000034339.8	12562	Mm.21767	NM_009868	ENSMUSG00000031871	Cdh5	7B4|AA408225|Cd144|VE-Cad|VECD|VEcad|Vec	cadherin 5	protein-coding
ID55112	chr12	88898789	88899413	+	493.8	NA	intron (ENSMUST00000167734.4, intron 4 of 7)	intron (NM_001198587, intron 3 of 19)	-54289	ENSMUST00000170533.1
ID7986	chr9	118556014	118557026	+	493.8	NA	exon (ENSMUST00000084820.4, exon 15 of 24)	exon (NM_018748, exon 15 of 24)	-50170	ENSMUST00000044165.10	104099	Mm.335520	NM_133721	ENSMUSG00000039115	Itga9	(alpha)9|2610002H11Rik|6720458D17Rik|AI461869|D130073C02|D9Ertd428e	integrin alpha 9	protein-coding
ID45593	chr4	23333171	23333923	+	493.5	NA	intron (ENSMUST00000131639.1, intron 1 of 4)	Intergenic	72763	ENSMUST00000131639.1
ID34890	chr2	164991400	164992024	+	493.1	NA	intron (ENSMUST00000099092.4, intron 17 of 25)	MIR|SINE|MIR	-4879	ENSMUST00000137302.1
ID4390	chr1	139000809	139001559	+	493.1	NA	intron (ENSMUST00000094505.5, intron 1 of 20)	intron (NM_181347, intron 1 of 20)	-9115	ENSMUST00000140747.2
ID26295	chr10	14530986	14531736	+	492.8	NA	intron (ENSMUST00000041168.4, intron 2 of 24)	intron (NM_001002268, intron 2 of 24)	8283	ENSMUST00000096020.6
ID7486	chr12	65133546	65134170	+	492.8	NA	exon (ENSMUST00000140391.4, exon 12 of 13)	exon (NM_172578, exon 13 of 14)	4860	ENSMUST00000141456.1
ID9431	chr15	59756341	59757978	+	492.8	NA	Intergenic	Intergenic	108506	ENSMUST00000118228.1
ID26228	chr6	137316451	137317200	+	492.5	NA	intron (ENSMUST00000077115.9, intron 1 of 26)	intron (NM_001164401, intron 1 of 25)	64526	ENSMUST00000167679.4	19277	Mm.186361	NM_011216	ENSMUSG00000030223	Ptpro	D28|GLEPP1|PTPBK|PTPROt|PTPU2|PTPoc|PTPphi|Ptpn15|R-PTP-O	protein tyrosine phosphatase, receptor type, O	protein-coding
ID1083	chr14	96729225	96729849	+	492.5	NA	Intergenic	Intergenic	140710	ENSMUST00000082647.1
ID47971	chr6	126158076	126158825	+	492.2	NA	intron (ENSMUST00000050484.7, intron 1 of 1)	MIR3|SINE|MIR	8294	ENSMUST00000112244.5	18205	Mm.267570	NM_008742	ENSMUSG00000049107	Ntf3	AI316846|AI835689|HDNF|NGF-2|Nt3|Ntf-3	neurotrophin 3	protein-coding
ID61971	chr9	87963627	87964994	+	491.5	NA	Intergenic	Intergenic	57239	ENSMUST00000104365.1
ID53909	chr2	154430459	154431213	+	491.2	NA	Intergenic	B4|SINE|B4	-5645	ENSMUST00000109725.4	12396	Mm.29914	NM_009823	ENSMUSG00000038533	Cbfa2t2	A430091M07|C330013D05Rik|Cbfa2t2h|MTGR1	core-binding factor, runt domain, alpha subunit 2, translocated to, 2 (human)	protein-coding
ID29330	chr9	110525224	110525975	+	490.9	NA	TTS (ENSMUST00000084952.7)	TTS (NM_010628)	-6998	ENSMUST00000153838.4	235626	Mm.288949	NM_001081340	ENSMUSG00000044791	Setd2	4921524K10Rik|BC031601|KMT3A	SET domain containing 2	protein-coding
ID65186	chr13	92464501	92465125	+	490.5	NA	intron (ENSMUST00000040106.7, intron 5 of 5)	intron (NM_001163627, intron 5 of 5)	19218	ENSMUST00000040106.7	73942	Mm.85935	NM_001163627	ENSMUSG00000034334	Fam151b	4930405M20Rik	family with sequence similarity 151, member B	protein-coding
ID134	chr11	45822948	45824495	+	490.2	NA	intron (ENSMUST00000137002.1, intron 1 of 3)	MTE2b|LTR|ERVL-MaLR	-5598	ENSMUST00000121695.1
ID2940	chr4	128634796	128635548	+	489.2	NA	Intergenic	L2|LINE|L2	-2299	ENSMUST00000141242.1
ID43335	chr3	86685742	86686494	+	489.2	NA	intron (ENSMUST00000107635.3, intron 47 of 56)	intron (NM_001077687, intron 47 of 50)	-13950	ENSMUST00000119949.2
ID61299	chr11	109230385	109231135	+	489.2	NA	intron (ENSMUST00000020920.6, intron 17 of 18)	3' UTR (NM_001165934, exon 17 of 17)	16205	ENSMUST00000156785.1
ID4257	chr10	40362190	40364517	+	488.6	NA	intron (ENSMUST00000044672.7, intron 1 of 12)	GA-rich|Low_complexity|Low_complexity	-13250	ENSMUST00000044774.8
ID68352	chr8	41785886	41786510	+	488.6	NA	Intergenic	Lx8|LINE|L1	-41069	ENSMUST00000188324.1	69966	Mm.416903	NR_045497	ENSMUSG00000102046	2810404M03Rik	-	RIKEN cDNA 2810404M03 gene	ncRNA
ID19389	chr1	134939437	134940061	+	488.3	NA	intron (ENSMUST00000086444.5, intron 1 of 23)	B4|SINE|B4	16102	ENSMUST00000168381.4	329251	Mm.188709	NM_001081307	ENSMUSG00000073557	Ppp1r12b	1810037O03Rik|9530009M10Rik|AI132431|Mypt2	protein phosphatase 1, regulatory (inhibitor) subunit 12B	protein-coding
ID24717	chr6	63393775	63394899	+	488.3	NA	intron (ENSMUST00000095852.3, intron 1 of 15)	C-rich|Low_complexity|Low_complexity	137511	ENSMUST00000161105.1
ID29630	chr9	55247188	55248343	+	488.3	NA	intron (ENSMUST00000156112.4, intron 2 of 2)	intron (NM_032002, intron 3 of 7)	-5304	ENSMUST00000144939.4
ID19797	chr9	57353841	57354465	+	488	NA	Intergenic	RMER20A|LTR|ERVK	20025	ENSMUST00000085711.5
ID32893	chr3	34622710	34623334	+	488	NA	intron (ENSMUST00000196795.1, intron 3 of 4)	intron (NR_015580, intron 2 of 4)	-14147	ENSMUST00000196850.1
ID57356	chr13	58452523	58453914	+	487.6	NA	Intergenic	Intergenic	-49875	ENSMUST00000116403.5	15387	Mm.142872	NM_025279	ENSMUSG00000021546	Hnrnpk	Hnrpk|KBBP|NOVA	heterogeneous nuclear ribonucleoprotein K	protein-coding
ID59691	chr8	70328397	70329313	+	487.6	NA	promoter-TSS (ENSMUST00000046516.10)	promoter-TSS (NM_008107)	-962	ENSMUST00000046516.10
ID33705	chr7	19816430	19817179	+	487.3	NA	promoter-TSS (ENSMUST00000141996.1)	intron (NM_033601, intron 2 of 8)	251	ENSMUST00000137373.1
ID27028	chr13	22474674	22475298	+	487.3	NA	exon (ENSMUST00000091730.1, exon 1 of 1)	exon (NM_134221, exon 1 of 1)	368	ENSMUST00000091730.1	171255	Mm.377209	NM_134221	ENSMUSG00000094898	Vmn1r201	V1ri4	vomeronasal 1 receptor 201	protein-coding
ID7532	chr19	50207713	50208337	+	487	NA	intron (ENSMUST00000164039.5, intron 19 of 26)	RMER2|LTR|ERV1	44653	ENSMUST00000168357.4
ID44869	chr10	12162396	12163020	+	486.7	NA	Intergenic	Intergenic	-200702	ENSMUST00000083162.1
ID37677	chr15	57602984	57603736	+	486.7	NA	Intergenic	Intergenic	-91305	ENSMUST00000096430.7	387609	Mm.36557	NM_199449	ENSMUSG00000071757	Zhx2	Afr-1|Afr1|Raf|mKIAA0854	zinc fingers and homeoboxes 2	protein-coding
ID20091	chr13	77287224	77287848	+	486.3	NA	intron (ENSMUST00000168779.1, intron 12 of 19)	intron (NM_001145676, intron 12 of 19)	151996	ENSMUST00000168779.1	72371	Mm.81475	NM_028215	ENSMUSG00000071252	2210408I21Rik	-	RIKEN cDNA 2210408I21 gene	protein-coding
ID20386	chr9	97586302	97587835	+	486	NA	intron (ENSMUST00000035027.9, intron 2 of 17)	intron (NM_022319, intron 2 of 17)	-147441	ENSMUST00000104020.1
ID46084	chr17	72623790	72624414	+	486	NA	Intergenic	B3|SINE|B2	-20393	ENSMUST00000086639.4	11682	Mm.311854	NM_007439	ENSMUSG00000055471	Alk	CD246|Tcrz	anaplastic lymphoma kinase	protein-coding
ID59350	chr5	132994978	132995602	+	485.7	NA	Intergenic	Intergenic	193612	ENSMUST00000157498.1
ID68593	chr12	31119969	31120718	+	485.7	NA	Intergenic	Intergenic	46375	ENSMUST00000041133.8	104943	Mm.248938	NM_027828	ENSMUSG00000036136	Fam110c	9030611O19Rik|AU019489	family with sequence similarity 110, member C	protein-coding
ID21892	chr9	100478531	100479281	+	485.4	NA	intron (ENSMUST00000122880.1, intron 1 of 4)	intron (NM_001033543, intron 1 of 6)	7479	ENSMUST00000122880.1
ID66231	chr12	77778587	77779344	+	484.7	NA	Intergenic	URR1B|DNA|hAT-Charlie	35844	ENSMUST00000104519.1
ID38	chr1	70434601	70435225	+	484.4	NA	intron (ENSMUST00000161310.4, intron 5 of 7)	L1MA6|LINE|L1	-122002	ENSMUST00000194431.1
ID57594	chr9	49027161	49027910	+	484.1	NA	intron (ENSMUST00000047349.6, intron 15 of 23)	intron (NM_175482, intron 15 of 23)	20759	ENSMUST00000197641.1
ID32702	chr7	40784041	40784665	+	484.1	NA	Intergenic	MLTR18B_MM|LTR|ERVK	90971	ENSMUST00000189855.1
ID12022	chr8	108238361	108239117	+	484.1	NA	Intergenic	Intergenic	396288	ENSMUST00000179444.1
ID1344	chr16	62236111	62236863	+	483.7	NA	Intergenic	Lx10|LINE|L1	-334549	ENSMUST00000093663.1
ID30371	chr9	8513646	8514602	+	483.7	NA	Intergenic	Intergenic	-30072	ENSMUST00000050433.6	22068	Mm.325086	NM_013838	ENSMUSG00000031997	Trpc6	AV025995|LLHWJM002|LLHWJM003|LLHWJM004|TRP-6|Trrp6|mtrp6	transient receptor potential cation channel, subfamily C, member 6	protein-coding
ID3225	chr15	70815273	70815897	+	483.7	NA	Intergenic	Intergenic	912253	ENSMUST00000022953.8	70363	Mm.126450	NM_177819	ENSMUSG00000036800	Fam135b	1700010C24Rik|A830008O07Rik	family with sequence similarity 135, member B	protein-coding
ID5076	chr18	57354118	57354890	+	483.1	NA	promoter-TSS (ENSMUST00000025490.8)	promoter-TSS (NM_028447)	-229	ENSMUST00000025490.8	73137	Mm.29889	NM_028447	ENSMUSG00000024594	Prrc1	1190002C06Rik|2310058D16Rik|3110038B19Rik|9430085A19Rik	proline-rich coiled-coil 1	protein-coding
ID9298	chr1	192091640	192092389	+	483.1	NA	promoter-TSS (ENSMUST00000181127.2)	intron (NM_011633, intron 1 of 9)	-341	ENSMUST00000181127.2
ID59090	chr9	94833048	94833798	+	482.4	NA	intron (ENSMUST00000033463.9, intron 5 of 15)	intron (NM_177909, intron 5 of 15)	81594	ENSMUST00000183864.1	102465763		NR_106116	ENSMUSG00000098251	Mir7656	Gm27614|mmu-mir-7656	microRNA 7656	ncRNA
ID64024	chrX	19133385	19134009	+	482.4	NA	Intergenic	Intergenic	12691	ENSMUST00000083488.1	723827		NR_029806	ENSMUSG00000065422	Mir221	Mirn221|mir-221|mmu-mir-221	microRNA 221	ncRNA
ID58745	chr8	61199451	61200202	+	481.8	NA	Intergenic	B1_Mus1|SINE|Alu	-5178	ENSMUST00000129408.1
ID24317	chr7	78835482	78836106	+	481.8	NA	intron (ENSMUST00000107431.1, intron 2 of 2)	L2b|LINE|L2	-1606	ENSMUST00000138062.1
ID51362	chr2	44776900	44777651	+	481.8	NA	intron (ENSMUST00000148279.4, intron 3 of 5)	L1VL4|LINE|L1	-10990	ENSMUST00000121620.1
ID68823	chr10	32677091	32677841	+	481.8	NA	intron (ENSMUST00000191234.3, intron 1 of 6)	intron (NM_001013411, intron 1 of 6)	212995	ENSMUST00000191234.3	432450	Mm.49665	NM_001013411	ENSMUSG00000069670	Nkain2	6330571D19Rik|AW455467|Tcba1	Na+/K+ transporting ATPase interacting 2	protein-coding
ID16379	chr3	107056102	107056726	+	481.8	NA	intron (ENSMUST00000182400.4, intron 1 of 5)	Lx2|LINE|L1	16910	ENSMUST00000070085.5	229694	Mm.347584	NM_173787	ENSMUSG00000056145	AI504432	A230102G19	expressed sequence AI504432	ncRNA
ID16582	chr1	185720419	185721305	+	481.8	NA	Intergenic	(ATGGTG)n|Simple_repeat|Simple_repeat	-23941	ENSMUST00000195210.1
ID68509	chr16	32638920	32639544	+	480.8	NA	Intergenic	RSINE1|SINE|B4	-4642	ENSMUST00000145627.4
ID16749	chr18	35968808	35969558	+	480.8	NA	intron (ENSMUST00000115716.5, intron 1 of 14)	intron (NR_110349, intron 1 of 14)	4078	ENSMUST00000175734.1
ID65530	chr9	117839181	117839933	+	480.5	NA	Intergenic	Intergenic	-33587	ENSMUST00000180386.1
ID20087	chr4	114879255	114880808	+	480.5	NA	intron (ENSMUST00000155499.1, intron 1 of 1)	Intergenic	22828	ENSMUST00000155499.1
ID55136	chr11	99157777	99158543	+	480.5	NA	Intergenic	Intergenic	-3083	ENSMUST00000103134.3	12775	Mm.2932	NM_007719	ENSMUSG00000037944	Ccr7	CC-CKR-7|CCR-7|CD197|Cdw197|Cmkbr7|EBI1|Ebi1h	chemokine (C-C motif) receptor 7	protein-coding
ID2275	chr5	70571609	70572359	+	480.2	NA	Intergenic	Intergenic	10719	ENSMUST00000200644.1
ID30925	chrX	134720795	134721544	+	480.2	NA	TTS (ENSMUST00000137173.1)	exon (NM_030066, exon 6 of 6)	1912	ENSMUST00000137173.1
ID66382	chr19	9846343	9847350	+	479.9	NA	promoter-TSS (ENSMUST00000179814.2)	Intergenic	-716	ENSMUST00000179814.2	102639117		XM_006527538	ENSMUSG00000096872	LOC102639117	-	secretoglobin family 2A member 2-like	protein-coding
ID61335	chr11	117892489	117893113	+	479.9	NA	Intergenic	ID_B1|SINE|B4	-19320	ENSMUST00000153989.1
ID15366	chr11	22928795	22929419	+	479.9	NA	intron (ENSMUST00000071068.8, intron 1 of 1)	intron (NM_144514, intron 2 of 2)	27840	ENSMUST00000161944.1
ID23158	chr2	26242405	26243029	+	479.5	NA	Intergenic	RMER1B|Other|Other	-5192	ENSMUST00000036187.8	227638	Mm.116769	NM_153559	ENSMUSG00000036327	Qsox2	BC030934|Qscn6l1|Soxn	quiescin Q6 sulfhydryl oxidase 2	protein-coding
ID67304	chr17	28735859	28736483	+	479.5	NA	intron (ENSMUST00000004990.9, intron 8 of 11)	intron (NM_001168508, intron 8 of 11)	-5448	ENSMUST00000151613.1
ID6213	chrX	64076233	64077114	+	479.5	NA	Intergenic	Lx3B|LINE|L1	-28767	ENSMUST00000119230.1
ID21479	chr12	54647850	54648626	+	479.5	NA	intron (ENSMUST00000056228.6, intron 1 of 1)	ID4_|SINE|ID	-2226	ENSMUST00000197752.1	100316682		NR_035439	ENSMUSG00000106344	Mir1892	Mirn1892|mir-1892|mmu-mir-1892	microRNA 1892	ncRNA
ID54582	chr16	87592241	87593220	+	479.2	NA	intron (ENSMUST00000026700.7, intron 4 of 4)	(CCA)n|Simple_repeat|Simple_repeat	28390	ENSMUST00000082736.1
ID45132	chr4	57076774	57077527	+	479.2	NA	intron (ENSMUST00000095076.6, intron 8 of 25)	intron (NM_019427, intron 8 of 15)	-6591	ENSMUST00000150665.1
ID60882	chr3	109723068	109724651	+	479.2	NA	Intergenic	RMER1A|Other|Other	76335	ENSMUST00000148866.1
ID1662	chr7	45189728	45190352	+	478.9	NA	promoter-TSS (ENSMUST00000147253.1)	intron (NM_201374, intron 9 of 19)	26	ENSMUST00000147253.1
ID58538	chrX	56461970	56462756	+	478.9	NA	intron (ENSMUST00000132428.4, intron 2 of 17)	intron (NM_172779, intron 2 of 16)	7478	ENSMUST00000132428.4
ID62747	chr19	38314830	38315454	+	478.6	NA	exon (ENSMUST00000199966.1, exon 1 of 1)	Intergenic	113	ENSMUST00000199966.1
ID54554	chr8	64984460	64985084	+	478.6	NA	intron (ENSMUST00000095295.1, intron 1 of 1)	intron (NM_001033429, intron 1 of 1)	2874	ENSMUST00000095295.1	333307	Mm.334557	NM_001033429	ENSMUSG00000071089	Trim75	Gm794	tripartite motif-containing 75	protein-coding
ID59724	chr8	72642825	72643700	+	478.6	NA	Intergenic	Intergenic	-3449	ENSMUST00000161386.4
ID11806	chr6	55589764	55590515	+	478.2	NA	Intergenic	Lx8b|LINE|L1	56633	ENSMUST00000196358.1
ID53391	chr2	161116533	161117288	+	478.2	NA	Intergenic	Intergenic	-7835	ENSMUST00000138078.4
ID14715	chr9	110782201	110782825	+	477.9	NA	Intergenic	Intergenic	14078	ENSMUST00000153142.2
ID22131	chr12	31267241	31267865	+	477.3	NA	TTS (ENSMUST00000170495.1)	intron (NM_008482, intron 2 of 32)	2153	ENSMUST00000164919.1
ID30799	chr13	17613647	17614271	+	476.9	NA	intron (ENSMUST00000068545.4, intron 6 of 13)	RMER6A|LTR|ERVK	80773	ENSMUST00000068545.4	192136	Mm.364180	NM_138654	ENSMUSG00000055137	Sugct	5033411D12Rik|D17907	succinyl-CoA glutarate-CoA transferase	protein-coding
ID50792	chr15	77585976	77588233	+	476.6	NA	intron (ENSMUST00000089465.4, intron 3 of 3)	intron (NM_177820, intron 3 of 3)	9021	ENSMUST00000089465.4	328561	Mm.379486	NM_177820	ENSMUSG00000050014	Apol10b	9130218O11Rik	apolipoprotein L 10B	protein-coding
ID47998	chr11	61861710	61862334	+	476.6	NA	Intergenic	Intergenic	-3453	ENSMUST00000182516.1
ID42148	chr7	121051912	121052662	+	476.3	NA	exon (ENSMUST00000033163.6, exon 3 of 5)	exon (NM_021554, exon 3 of 5)	-11807	ENSMUST00000184804.1
ID59905	chr9	31113608	31114359	+	476	NA	intron (ENSMUST00000034478.2, intron 1 of 18)	MTD|LTR|ERVL-MaLR	-11063	ENSMUST00000133904.1
ID10758	chr1	155904342	155904966	+	476	NA	intron (ENSMUST00000138762.4, intron 22 of 37)	Lx10|LINE|L1	-17429	ENSMUST00000129865.4
ID37339	chr12	72688876	72689500	+	476	NA	Intergenic	Intergenic	-24360	ENSMUST00000021512.9	66375	Mm.289653	NM_025522	ENSMUSG00000021094	Dhrs7	2310016E22Rik|5730564L20Rik|AW061210|Retdsr4|Retsdr4	dehydrogenase/reductase (SDR family) member 7	protein-coding
ID51200	chr9	43321168	43322205	+	475.6	NA	intron (ENSMUST00000034511.5, intron 3 of 8)	L2c|LINE|L2	10923	ENSMUST00000034511.5	72169	Mm.273277	NM_023655	ENSMUSG00000032013	Trim29	1110047J21Rik|2810431N19Rik|4732461M22Rik|AI119726	tripartite motif-containing 29	protein-coding
ID23820	chr10	99673990	99674615	+	475.6	NA	Intergenic	Intergenic	85356	ENSMUST00000056085.4	71832	Mm.483162	NM_027945	ENSMUSG00000046934	Csl	1700007H16Rik	citrate synthase like	protein-coding
ID33579	chr10	97415638	97416262	+	475.6	NA	Intergenic	Intergenic	-7528	ENSMUST00000198473.1	100628616		NR_039547	ENSMUSG00000105557	Mir3966	mmu-mir-3966|mu-mir-3966	microRNA 3966	ncRNA
ID32986	chr15	97227775	97228682	+	475.3	NA	Intergenic	Intergenic	-18879	ENSMUST00000059433.6	239647	Mm.130036	NM_172293	ENSMUSG00000044250	Pced1b	Fam113b	PC-esterase domain containing 1B	protein-coding
ID19442	chr13	34274618	34275373	+	474.7	NA	intron (ENSMUST00000148390.1, intron 3 of 9)	intron (NM_001033167, intron 3 of 10)	2257	ENSMUST00000157948.1
ID27984	chr5	111014890	111015839	+	474.7	NA	intron (ENSMUST00000156290.5, intron 2 of 22)	intron (NM_001267622, intron 2 of 22)	-6518	ENSMUST00000118677.1
ID13575	chr1	103130516	103131570	+	474.7	NA	Intergenic	Lx6|LINE|L1	-40883	ENSMUST00000186155.1
ID10424	chr14	20156878	20157502	+	474.7	NA	intron (ENSMUST00000024011.8, intron 1 of 4)	intron (NM_021542, intron 1 of 4)	24592	ENSMUST00000024011.8	16529	Mm.68998	NM_021542	ENSMUSG00000023243	Kcnk5	KCNK5b|TASK-2	potassium channel, subfamily K, member 5	protein-coding
ID29192	chr12	12623153	12623904	+	474.4	NA	Intergenic	Intergenic	28705	ENSMUST00000192798.1
ID43407	chr5	73495988	73496612	+	474.4	NA	intron (ENSMUST00000156806.4, intron 1 of 4)	ORR1E|LTR|ERVL-MaLR	3453	ENSMUST00000149970.4
ID53084	chr15	102063062	102063839	+	474.4	NA	Intergenic	Intergenic	-10323	ENSMUST00000169681.1	75705	Mm.290022	NM_145625	ENSMUSG00000058655	Eif4b	2310046H11Rik|AL024095|C85189|Eif4a2	eukaryotic translation initiation factor 4B	protein-coding
ID50485	chr10	16411452	16413093	+	474	NA	Intergenic	Intergenic	683510	ENSMUST00000185722.1	100504235	Mm.84044	NR_038020	ENSMUSG00000101969	Gm20125	-	predicted gene, 20125	ncRNA
ID913	chr19	32270114	32270865	+	473.7	NA	intron (ENSMUST00000142618.4, intron 2 of 9)	B4|SINE|B4	6437	ENSMUST00000131768.4
ID35604	chr2	102802533	102803283	+	473.1	NA	Intergenic	MTE2a|LTR|ERVL-MaLR	41735	ENSMUST00000154446.1
ID20445	chr17	66068668	66069419	+	473.1	NA	intron (ENSMUST00000143516.4, intron 1 of 7)	intron (NM_001025572, intron 1 of 12)	7979	ENSMUST00000150766.1
ID1919	chr9	8021656	8022406	+	473.1	NA	exon (ENSMUST00000065291.1, exon 7 of 7)	3' UTR (NM_199017, exon 7 of 7)	-17435	ENSMUST00000065353.9	22601	Mm.221992	NM_009534	ENSMUSG00000053110	Yap1	AI325207|Yap|Yap65|Yki|Yorkie	yes-associated protein 1	protein-coding
ID9330	chr5	140771047	140771671	+	473.1	NA	intron (ENSMUST00000000153.5, intron 2 of 3)	L1MB7|LINE|L1	22076	ENSMUST00000176035.1
ID16192	chr1	191236285	191237356	+	473.1	NA	Intergenic	MTEb|LTR|ERVL-MaLR	12346	ENSMUST00000194375.1
ID43769	chr12	117041359	117042110	+	472.7	NA	intron (ENSMUST00000070733.8, intron 12 of 22)	MLT1B|LTR|ERVL-MaLR	109481	ENSMUST00000190266.1	100038689	Mm.445351	NR_033538	ENSMUSG00000099907	Gm10421	ENSMUSG00000072792	predicted gene 10421	ncRNA
ID65031	chr8	3104434	3105369	+	472.7	NA	Intergenic	Intergenic	-5395	ENSMUST00000116716.1
ID15790	chr17	13357137	13358085	+	472.4	NA	intron (ENSMUST00000097403.3, intron 4 of 11)	Lx7|LINE|L1	3039	ENSMUST00000097403.3	100041352	Mm.490251	NM_001167578	ENSMUSG00000052469	Tcp10c	D17Leh66C|D17Leh66ca|Gm9880|T66C-a|Tcp-10c	t-complex protein 10c	protein-coding
ID2715	chr2	31350783	31351851	+	472.4	NA	intron (ENSMUST00000113532.5, intron 10 of 97)	B4A|SINE|B4	36902	ENSMUST00000113532.5	665700	Mm.80703	NM_177649	ENSMUSG00000055632	Hmcn2	D030068H01	hemicentin 2	protein-coding
ID34324	chr14	63654436	63655060	+	471.1	NA	intron (ENSMUST00000119973.2, intron 1 of 2)	intron (NM_173393, intron 1 of 2)	-4409	ENSMUST00000176862.1
ID55242	chr11	70811248	70811998	+	471.1	NA	intron (ENSMUST00000074572.6, intron 1 of 4)	intron (NM_001045526, intron 1 of 4)	936	ENSMUST00000074572.6
ID14828	chr11	106041002	106041889	+	470.8	NA	intron (ENSMUST00000106891.1, intron 1 of 3)	L1_Mur3|LINE|L1	4545	ENSMUST00000106891.1
ID9030	chr11	106407875	106408624	+	470.5	NA	exon (ENSMUST00000001059.5, exon 15 of 22)	exon (NM_023913, exon 15 of 22)	-20174	ENSMUST00000141146.1
ID65828	chr19	23991314	23992832	+	470.1	NA	intron (ENSMUST00000096164.4, intron 3 of 10)	intron (NM_001114174, intron 3 of 10)	38946	ENSMUST00000096164.4	381217	Mm.426078	NM_001114174	ENSMUSG00000071604	Fam189a2	AI414343|AI666772|Gm967	family with sequence similarity 189, member A2	protein-coding
ID4271	chrX	7857688	7858438	+	470.1	NA	intron (ENSMUST00000150644.4, intron 2 of 7)	B2_Mm1t|SINE|B2	2336	ENSMUST00000148841.1
ID64651	chr2	142358992	142359616	+	469.5	NA	intron (ENSMUST00000110064.4, intron 16 of 18)	intron (NM_001013802, intron 16 of 18)	-22684	ENSMUST00000158693.1
ID67360	chr14	85984788	85985537	+	469.2	NA	Intergenic	Intergenic	326216	ENSMUST00000082473.1
ID61501	chr3	110764342	110764966	+	468.8	NA	Intergenic	Lx4A|LINE|L1	130331	ENSMUST00000200424.1
ID18368	chr2	167564350	167565728	+	468.5	NA	intron (ENSMUST00000127006.1, intron 2 of 3)	Intergenic	11725	ENSMUST00000127006.1	102634096	Mm.396640	XR_375262	ENSMUSG00000085596	Gm11476	OTTMUSG00000001146	predicted gene 11476	ncRNA
ID51002	chrX	57126965	57128052	+	468.5	NA	Intergenic	Intergenic	27922	ENSMUST00000141936.1
ID23935	chr14	123917942	123918801	+	468.5	NA	intron (ENSMUST00000132026.1, intron 5 of 8)	MLTR18B_MM|LTR|ERVK	-15347	ENSMUST00000104293.1
ID54747	chr14	95296264	95297017	+	468.2	NA	Intergenic	Lx3B|LINE|L1	366939	ENSMUST00000158759.1
ID25856	chr8	45480993	45481901	+	468.2	NA	Intergenic	Intergenic	-26341	ENSMUST00000067065.10
ID63107	chr5	119073955	119074579	+	468.2	NA	Intergenic	Intergenic	-33967	ENSMUST00000190550.1	73477	Mm.410863	NR_040693	ENSMUSG00000100573	1700081H04Rik	-	RIKEN cDNA 1700081H04 gene	ncRNA
ID32743	chr3	65317798	65318547	+	468.2	NA	intron (ENSMUST00000161979.4, intron 8 of 14)	intron (NM_010597, intron 7 of 13)	-15487	ENSMUST00000195685.1	102637797	Mm.446731	NR_126080	ENSMUSG00000104093	A330015K06Rik	-	RIKEN cDNA A330015K06 gene	ncRNA
ID9111	chr4	126145906	126147015	+	468.2	NA	intron (ENSMUST00000122969.1, intron 1 of 1)	Intergenic	481	ENSMUST00000122969.1
ID3315	chr2	42293961	42294712	+	467.9	NA	intron (ENSMUST00000052550.9, intron 2 of 90)	intron (NM_053011, intron 2 of 90)	153232	ENSMUST00000183581.1	102465171		NR_105754	ENSMUSG00000098660	Mir6336	Gm27584|mmu-mir-6336	microRNA 6336	ncRNA
ID29682	chr13	24562972	24563596	+	467.6	NA	Intergenic	(CCA)n|Simple_repeat|Simple_repeat	-18905	ENSMUST00000110383.4	193385	Mm.217319	NM_029679	ENSMUSG00000036006	Fam65b	-	family with sequence similarity 65, member B	protein-coding
ID8504	chr10	16365012	16365636	+	467.2	NA	Intergenic	L1Md_F2|LINE|L1	730458	ENSMUST00000185722.1	100504235	Mm.84044	NR_038020	ENSMUSG00000101969	Gm20125	-	predicted gene, 20125	ncRNA
ID42578	chr15	11708193	11710218	+	467.2	NA	Intergenic	(TG)n|Simple_repeat|Simple_repeat	196469	ENSMUST00000066529.3	18162	Mm.25259	NM_008728	ENSMUSG00000022206	Npr3	ANP-C|ANPR-C|EF-2|NPR-C|lgj|stri	natriuretic peptide receptor 3	protein-coding
ID32820	chr1	21071650	21072274	+	466.6	NA	intron (ENSMUST00000037998.5, intron 1 of 10)	B4A|SINE|B4	7267	ENSMUST00000037998.5	170829	Mm.185680	NM_177409	ENSMUSG00000041779	Tram2	C330003D03Rik	translocating chain-associating membrane protein 2	protein-coding
ID43413	chr16	20537076	20537825	+	466.6	NA	intron (ENSMUST00000090023.9, intron 1 of 10)	intron (NM_001302970, intron 1 of 10)	1901	ENSMUST00000133443.1
ID57219	chr17	33042676	33043300	+	466.6	NA	Intergenic	B2_Mm1a|SINE|B2	-9586	ENSMUST00000087654.4	73451	Mm.129453	NM_028543	ENSMUSG00000067430	Zfp763	1700065O13Rik|AI839635	zinc finger protein 763	protein-coding
ID67934	chr7	70052746	70053498	+	465.6	NA	Intergenic	Intergenic	-95218	ENSMUST00000103978.1
ID14895	chr4	106948650	106949402	+	465.3	NA	intron (ENSMUST00000141963.4, intron 1 of 13)	intron (NM_023672, intron 4 of 17)	-6833	ENSMUST00000124936.4
ID55209	chr2	109650531	109651155	+	465	NA	Intergenic	Intergenic	-22323	ENSMUST00000175796.1
ID44010	chr2	67258440	67259190	+	465	NA	Intergenic	Intergenic	-64080	ENSMUST00000147939.1
ID36064	chr5	65932646	65933270	+	464.6	NA	Intergenic	ID_B1|SINE|B4	-34166	ENSMUST00000031108.7	231252	Mm.140015	NM_001081104	ENSMUSG00000029205	Chrna9	2410015I05Rik|Acra9|EG666827|Gm8311	cholinergic receptor, nicotinic, alpha polypeptide 9	protein-coding
ID66555	chr4	119901257	119902036	+	464.6	NA	intron (ENSMUST00000106307.5, intron 1 of 8)	intron (NM_010657, intron 1 of 8)	87151	ENSMUST00000106307.5	16656	Mm.302758	NM_010657	ENSMUSG00000028634	Hivep3	2900056N03Rik|A130075N07|AI848000|E030045D18Rik|KBP-1|KBP1|Krc|Rc|Schnurri-3|Shn3|Zas3	human immunodeficiency virus type I enhancer binding protein 3	protein-coding
ID65209	chrX	64288576	64289327	+	464.6	NA	Intergenic	Intergenic	-11955	ENSMUST00000069926.10	245446	Mm.101707	NM_178740	ENSMUSG00000046699	Slitrk4	6430513G13|D930039I09Rik	SLIT and NTRK-like family, member 4	protein-coding
ID62923	chr15	34877690	34878585	+	464.6	NA	intron (ENSMUST00000018476.10, intron 10 of 10)	intron (NM_019635, intron 10 of 10)	40756	ENSMUST00000072868.3	16539	Mm.71045	NM_181317	ENSMUSG00000050963	Kcns2	E130006J24Rik|Kv9.2	K+ voltage-gated channel, subfamily S, 2	protein-coding
ID17767	chrX	151861663	151862414	+	464.3	NA	intron (ENSMUST00000112622.4, intron 16 of 80)	intron (NM_021523, intron 18 of 82)	1871	ENSMUST00000138023.4
ID65417	chr13	100489554	100490303	+	464.3	NA	intron (ENSMUST00000066940.7, intron 2 of 8)	intron (NM_022011, intron 2 of 15)	2410	ENSMUST00000145266.4	23894	Mm.272533	NM_022011	ENSMUSG00000021639	Gtf2h2	44kDa|BTF2 p44|BTF2-p44|Btf2p44|p44	general transcription factor II H, polypeptide 2	protein-coding
ID51620	chr10	29069519	29070143	+	464.3	NA	Intergenic	RLTR25A|LTR|ERVK	39703	ENSMUST00000178707.1
ID31809	chr6	109502995	109503935	+	464	NA	Intergenic	Intergenic	674824	ENSMUST00000089162.3	192193	Mm.21596	NM_138677	ENSMUSG00000030104	Edem1	A130059K23Rik|EDEM|mKIAA0212	ER degradation enhancer, mannosidase alpha-like 1	protein-coding
ID26001	chr19	44695470	44696637	+	464	NA	promoter-TSS (ENSMUST00000181365.1)	Intergenic	-778	ENSMUST00000181365.1
ID2778	chr9	8927562	8928311	+	464	NA	intron (ENSMUST00000189181.3, intron 3 of 7)	intron (NM_008829, intron 3 of 7)	27468	ENSMUST00000098986.3
ID25021	chr18	49301874	49302498	+	463.7	NA	Intergenic	Intergenic	-221103	ENSMUST00000190201.1	67321	Mm.245802	NR_033785	ENSMUSG00000100297	1700044K03Rik	-	RIKEN cDNA 1700044K03 gene	ncRNA
ID2621	chr12	3690735	3691488	+	463.7	NA	intron (ENSMUST00000174109.4, intron 8 of 13)	RLTR10D2|LTR|ERVK	4355	ENSMUST00000173074.1
ID11916	chrX	58441838	58442462	+	463.3	NA	Intergenic	Intergenic	-14075	ENSMUST00000118597.1
ID34530	chrX	105892182	105892932	+	463	NA	intron (ENSMUST00000199233.1, intron 1 of 6)	L1M4|LINE|L1	-4734	ENSMUST00000197302.1
ID56579	chr1	39012441	39013065	+	463	NA	Intergenic	Intergenic	17593	ENSMUST00000193073.1
ID42147	chr3	93293047	93293925	+	463	NA	exon (ENSMUST00000050758.4, exon 1 of 1)	Intergenic	1287	ENSMUST00000050758.4
ID45110	chr2	132142936	132143560	+	463	NA	intron (ENSMUST00000028815.11, intron 1 of 15)	intron (NM_018824, intron 1 of 15)	-1285	ENSMUST00000131603.1	102633555		XR_866752	ENSMUSG00000086756	Gm14051	OTTMUSG00000015545	predicted gene 14051	ncRNA
ID11610	chr14	72298882	72300359	+	462.7	NA	Intergenic	Intergenic	168532	ENSMUST00000082551.1
ID68078	chr18	14205890	14206908	+	462.4	NA	Intergenic	B1_Mur1|SINE|Alu	-218469	ENSMUST00000069552.5
ID43286	chr18	68223939	68224563	+	462	NA	intron (ENSMUST00000063775.3, intron 3 of 5)	intron (NM_172631, intron 3 of 5)	36722	ENSMUST00000184508.1	102465702		NR_106078	ENSMUSG00000098253	Mir7219	Gm27613|mmu-mir-7219	microRNA 7219	ncRNA
ID4757	chr9	27716805	27717429	+	462	NA	Intergenic	Intergenic	-73658	ENSMUST00000134002.1
ID57611	chr13	23099220	23099969	+	462	NA	exon (ENSMUST00000080253.3, exon 1 of 1)	exon (NM_134245, exon 1 of 1)	445	ENSMUST00000080253.3	171279	Mm.377229	NM_134245	ENSMUSG00000057799	Vmn1r216	V1ri10	vomeronasal 1 receptor 216	protein-coding
ID11203	chr9	31466156	31467122	+	461.7	NA	Intergenic	Intergenic	-2401	ENSMUST00000048050.7	235135	Mm.390134	NM_144936	ENSMUSG00000041737	Tmem45b	BC018222	transmembrane protein 45b	protein-coding
ID13051	chrX	85544534	85546082	+	461.7	NA	Intergenic	Lx8b|LINE|L1	-28714	ENSMUST00000048250.6	66724	Mm.119646	NM_025729	ENSMUSG00000035476	Tab3	4921526G09Rik|Map3k7ip3|mKIAA4135	TGF-beta activated kinase 1/MAP3K7 binding protein 3	protein-coding
ID20735	chr19	47711777	47712688	+	461.7	NA	Intergenic	RMER1B|Other|Other	1366	ENSMUST00000157900.1
ID22372	chrX	31765299	31767668	+	461.1	NA	Intergenic	Intergenic	-49327	ENSMUST00000179086.1	100862274		XM_003688963	ENSMUSG00000095637	Btbd35f25	Gm21608	BTB domain containing 35, family member 25	protein-coding
ID7757	chr11	36067372	36068123	+	460.8	NA	intron (ENSMUST00000057207.5, intron 17 of 28)	intron (NM_011856, intron 17 of 28)	-12917	ENSMUST00000147717.1
ID29550	chr15	92591552	92592177	+	460.8	NA	intron (ENSMUST00000169942.5, intron 3 of 9)	intron (NM_001164593, intron 3 of 9)	-5245	ENSMUST00000035399.8	239618	Mm.309826	NM_001164593	ENSMUSG00000036218	Pdzrn4	1110017D07Rik|LNX4|SAMCAP3L|mKIAA3027	PDZ domain containing RING finger 4	protein-coding
ID42682	chr17	35242850	35244638	+	459.5	NA	promoter-TSS (ENSMUST00000184879.1)	promoter-TSS (NR_105941)	-331	ENSMUST00000184879.1	102465589		NR_105941	ENSMUSG00000098499	Mir6975	Gm27693|mmu-mir-6975	microRNA 6975	ncRNA
ID39414	chr1	173697794	173698544	+	459.1	NA	TTS (ENSMUST00000169857.1)	3' UTR (NM_001162938, exon 7 of 7)	-3216	ENSMUST00000192876.2
ID29009	chr18	38131448	38133115	+	459.1	NA	Intergenic	Intergenic	70882	ENSMUST00000161701.2	75599	Mm.36560	NM_029357	ENSMUSG00000051375	Pcdh1	2010005A06Rik|AI585920	protocadherin 1	protein-coding
ID41313	chr11	104360249	104361021	+	459.1	NA	intron (ENSMUST00000106972.4, intron 4 of 14)	intron (NM_001081045, intron 4 of 13)	-19336	ENSMUST00000069188.6
ID52121	chr19	41213250	41213874	+	459.1	NA	exon (ENSMUST00000025989.8, exon 15 of 15)	3' UTR (NM_133352, exon 15 of 15)	-6788	ENSMUST00000025986.10	24087	Mm.89983	NM_011904	ENSMUSG00000025013	Tll2	-	tolloid-like 2	protein-coding
ID18826	chr2	4815573	4816325	+	458.8	NA	Intergenic	B4A|SINE|B4	18663	ENSMUST00000117910.1
ID11240	chr2	132100396	132101020	+	458.8	NA	exon (ENSMUST00000121434.1, exon 1 of 1)	RLTR19-int|LTR|ERVK	839	ENSMUST00000121434.1
ID60585	chr12	43987551	43988303	+	458.5	NA	Intergenic	L1Md_F2|LINE|L1	222141	ENSMUST00000015049.3	27362	Mm.27432	NM_013760	ENSMUSG00000014905	Dnajb9	AA408011|AA673251|AA673481|AW556981|ERdj4|Mdg1|mDj7	DnaJ heat shock protein family (Hsp40) member B9	protein-coding
ID42517	chr9	49273448	49274072	+	458.5	NA	intron (ENSMUST00000067007.7, intron 1 of 2)	intron (NM_177701, intron 2 of 3)	5188	ENSMUST00000067007.7
ID37216	chr15	27608248	27609066	+	458.2	NA	exon (ENSMUST00000059662.7, exon 6 of 7)	exon (NM_001013792, exon 6 of 7)	22036	ENSMUST00000059662.7	432940	Mm.309164	NM_001013792	ENSMUSG00000046034	Otulin	C79097|Fam105b|m3Sapc|m7-1Sapc	OTU deubiquitinase with linear linkage specificity	protein-coding
ID16279	chr10	9736533	9737283	+	457.8	NA	Intergenic	L1MA8|LINE|L1	32040	ENSMUST00000148009.1
ID56276	chr7	144820644	144821922	+	457.5	NA	Intergenic	Intergenic	-16800	ENSMUST00000155320.4
ID31481	chr1	120835533	120836282	+	457.5	NA	intron (ENSMUST00000189213.1, intron 2 of 2)	B3A|SINE|B2	-10451	ENSMUST00000068143.8
ID22559	chr7	34861944	34862568	+	457.2	NA	Intergenic	Intergenic	-49545	ENSMUST00000135295.1
ID13719	chr14	25304695	25306233	+	456.9	NA	Intergenic	Intergenic	73171	ENSMUST00000181582.1
ID37046	chr3	89339663	89340461	+	456.9	NA	TTS (ENSMUST00000144608.1)	exon (NM_001037722, exon 22 of 23)	290	ENSMUST00000139705.1
ID43770	chr10	117188818	117189570	+	456.9	NA	Intergenic	Intergenic	-5783	ENSMUST00000157772.1
ID30880	chr5	57761679	57763376	+	456.9	NA	intron (ENSMUST00000094783.6, intron 1 of 2)	intron (NM_001310608, intron 1 of 3)	-16346	ENSMUST00000196822.1
ID54685	chr8	113824921	113825680	+	456.9	NA	intron (ENSMUST00000093113.4, intron 3 of 22)	intron (NM_172466, intron 3 of 22)	23315	ENSMUST00000093113.4	208936	Mm.167471	NM_172466	ENSMUSG00000053399	Adamts18	9630038L21|ADAMTS21|E130314N14Rik	a disintegrin-like and metallopeptidase (reprolysin type) with thrombospondin type 1 motif, 18	protein-coding
ID47403	chr5	28394369	28395118	+	456.9	NA	intron (ENSMUST00000144967.4, intron 1 of 4)	intron (NM_028234, intron 15 of 18)	688	ENSMUST00000144967.4
ID55860	chr2	172633337	172634382	+	456.5	NA	Intergenic	MLT1B|LTR|ERVL-MaLR	81743	ENSMUST00000142633.1
ID36156	chr10	14096501	14097125	+	456.2	NA	intron (ENSMUST00000186989.3, intron 3 of 4)	MIRb|SINE|MIR	57633	ENSMUST00000189331.1
ID49017	chr1	34366278	34367920	+	456.2	NA	promoter-TSS (ENSMUST00000187302.1)	L1_Rod|LINE|L1	-272	ENSMUST00000187302.1
ID69566	chr5	76460240	76461318	+	455.9	NA	Intergenic	intron (NR_035422, intron 1 of 2)	-23261	ENSMUST00000191515.3	639545	Mm.478255	NR_033501	ENSMUSG00000091204	Gm7271	EG639545	predicted gene 7271	pseudo
ID13710	chr5	10522853	10523477	+	455.9	NA	Intergenic	RMER2|LTR|ERV1	-14120	ENSMUST00000163248.1
ID5258	chr19	14537008	14537632	+	455.9	NA	intron (ENSMUST00000052011.10, intron 6 of 19)	RCHARR1|DNA|hAT-Charlie	60663	ENSMUST00000052011.10	21888	Mm.103638	NM_011600	ENSMUSG00000024642	Tle4	5730411M05Rik|AA792082|Bce-1|Bce1|ESTM13|ESTM14|Grg4|X83332|X83333|grg-4	transducin-like enhancer of split 4	protein-coding
ID66379	chr8	45680395	45681019	+	455.6	NA	intron (ENSMUST00000149752.4, intron 1 of 5)	intron (NM_001310708, intron 1 of 19)	-7626	ENSMUST00000150102.4
ID37341	chr11	16536178	16536929	+	455.6	NA	Intergenic	Intergenic	22020	ENSMUST00000120718.1
ID43760	chr10	71035227	71036118	+	455.6	NA	intron (ENSMUST00000014473.5, intron 2 of 21)	intron (NM_031397, intron 2 of 20)	-47204	ENSMUST00000160178.1
ID37918	chr5	111337840	111338674	+	455.6	NA	intron (ENSMUST00000086635.5, intron 2 of 11)	intron (NM_001301644, intron 2 of 11)	7450	ENSMUST00000200298.1	56305	Mm.200516	NM_019640	ENSMUSG00000050017	Pitpnb	PI-TP-beta	phosphatidylinositol transfer protein, beta	protein-coding
ID63452	chr14	72596634	72597384	+	455.3	NA	intron (ENSMUST00000089017.8, intron 4 of 25)	intron (NM_207636, intron 4 of 25)	5953	ENSMUST00000162825.4	319448	Mm.205421	NM_207636	ENSMUSG00000033487	Fndc3a	1700094E19Rik|D14Ertd453e|F730017H24Rik|Fndc3|sys	fibronectin type III domain containing 3A	protein-coding
ID35543	chr7	73928793	73929544	+	454.9	NA	Intergenic	Intergenic	-19255	ENSMUST00000191751.1
ID3951	chr5	46823812	46824564	+	454.6	NA	Intergenic	RLTR17B_Mm|LTR|ERVK	-329463	ENSMUST00000196294.1
ID49825	chr18	77324346	77325685	+	454.6	NA	intron (ENSMUST00000035501.7, intron 2 of 20)	intron (NM_172834, intron 5 of 38)	-7379	ENSMUST00000148341.4
ID12025	chr2	90465479	90466276	+	454.6	NA	intron (ENSMUST00000168621.2, intron 5 of 23)	MLT1A0|LTR|ERVL-MaLR	5459	ENSMUST00000111493.4	19271	Mm.330393	NM_008982	ENSMUSG00000025314	Ptprj	AI450271|BET|Byp|CD148|DEP-1|PTPbeta2|Ptpb2|RPTPJ|Scc-1|Scc1	protein tyrosine phosphatase, receptor type, J	protein-coding
ID37214	chr10	31247675	31248727	+	454.3	NA	promoter-TSS (ENSMUST00000050717.8)	Intergenic	61	ENSMUST00000050717.8
ID29483	chr2	85312017	85312766	+	454	NA	Intergenic	L1MC1|LINE|L1	19580	ENSMUST00000099929.2	257951	Mm.389304	NM_001011785	ENSMUSG00000075223	Olfr987	GA_x5J8B7TRSBM-251-3|GA_x5J8B7W531T-1241080-1240524|MOR203-7P	olfactory receptor 987	protein-coding
ID2403	chr11	49837364	49838114	+	454	NA	exon (ENSMUST00000020629.4, exon 19 of 19)	exon (NM_013529, exon 19 of 19)	-9012	ENSMUST00000178543.4	26420	Mm.68933	NM_016961	ENSMUSG00000020366	Mapk9	AI851083|JNK2|Prkm9|p54aSAPK	mitogen-activated protein kinase 9	protein-coding
ID36282	chr9	43786059	43786813	+	453.3	NA	intron (ENSMUST00000034510.7, intron 1 of 5)	MIR|SINE|MIR	41860	ENSMUST00000034510.7	58235	Mm.335096	NM_021424	ENSMUSG00000032012	Nectin1	AI835281|AW549174|Cd111|HIgR|HveC|PRR|PRR1|Pvrl1|nectin-1	nectin cell adhesion molecule 1	protein-coding
ID44370	chr15	90428988	90429612	+	453.3	NA	Intergenic	MTD|LTR|ERVL-MaLR	-132047	ENSMUST00000108774.1
ID33792	chr10	85978529	85979279	+	453	NA	intron (ENSMUST00000061699.8, intron 9 of 15)	MIR|SINE|MIR	-21081	ENSMUST00000001834.3	28088	Mm.9257	NM_145422	ENSMUSG00000001783	Rtcb	AI255213|AI463255|D10Wsu52e|FAAP|HSPC117	RNA 2',3'-cyclic phosphate and 5'-OH ligase	protein-coding
ID13259	chr16	31036925	31037549	+	453	NA	intron (ENSMUST00000140566.4, intron 2 of 3)	L1M2|LINE|L1	24190	ENSMUST00000140566.4
ID40291	chr3	56089748	56090372	+	453	NA	intron (ENSMUST00000029374.7, intron 2 of 57)	intron (NM_030595, intron 2 of 57)	36099	ENSMUST00000197736.1
ID55961	chr7	75553405	75556027	+	452.7	NA	intron (ENSMUST00000147005.4, intron 2 of 37)	intron (NM_029332, intron 2 of 36)	-55323	ENSMUST00000125771.4
ID53836	chr15	77924058	77924956	+	452.3	NA	exon (ENSMUST00000109747.5, exon 3 of 3)	intron (NM_019913, intron 3 of 3)	3221	ENSMUST00000174468.4
ID46248	chr14	45021723	45023233	+	452	NA	Intergenic	Intergenic	-15578	ENSMUST00000168000.1
ID61172	chr9	73523140	73523891	+	452	NA	intron (ENSMUST00000184666.4, intron 29 of 32)	intron (NM_001081153, intron 27 of 30)	30355	ENSMUST00000195250.1
ID58102	chr4	148520718	148521342	+	451.7	NA	intron (ENSMUST00000103221.6, intron 30 of 57)	intron (NM_020009, intron 30 of 57)	-18097	ENSMUST00000158456.1
ID60094	chr1	75157304	75158055	+	451.7	NA	Intergenic	MT2B|LTR|ERVL	-10967	ENSMUST00000161106.4
ID26489	chr16	13571470	13572222	+	451.4	NA	intron (ENSMUST00000058884.8, intron 21 of 23)	intron (NM_028761, intron 21 of 23)	-40295	ENSMUST00000104300.1
ID15105	chr1	110887897	110888646	+	451.4	NA	TTS (ENSMUST00000094626.4)	TTS (NM_001081386)	72555	ENSMUST00000194910.1
ID59028	chr13	69979283	69980607	+	451.4	NA	Intergenic	Intergenic	46902	ENSMUST00000188461.3
ID59302	chr4	98714777	98715766	+	451.4	NA	intron (ENSMUST00000041284.6, intron 43 of 43)	CT-rich|Low_complexity|Low_complexity	-11463	ENSMUST00000152889.5
ID66235	chr11	117934151	117934775	+	451.4	NA	Intergenic	Intergenic	12558	ENSMUST00000121028.1
ID57788	chr9	86572639	86573263	+	451	NA	exon (ENSMUST00000034988.6, exon 2 of 3)	exon (NM_001145969, exon 2 of 3)	898	ENSMUST00000179212.2	69519	Mm.272517	NM_027100	ENSMUSG00000032417	Rwdd2a	1700030C20Rik|AI848608|Rwdd2	RWD domain containing 2A	protein-coding
ID51408	chr2	125593102	125593851	+	451	NA	intron (ENSMUST00000089776.2, intron 13 of 27)	intron (NM_001081091, intron 13 of 27)	31637	ENSMUST00000089776.2	99100	Mm.330545	NM_001081091	ENSMUSG00000068394	Cep152	AI851464|mKIAA0912	centrosomal protein 152	protein-coding
ID6151	chr5	129728311	129728935	+	451	NA	TTS (ENSMUST00000155796.1)	intron (NM_008095, intron 1 of 9)	451	ENSMUST00000199631.1
ID20480	chr11	105512009	105512759	+	450.7	NA	Intergenic	Intergenic	-55649	ENSMUST00000100332.3	632687	Mm.121570	NM_172568	ENSMUSG00000078627	2020-03-10	4933417C16Rik|AV039223|OTTMUSG00000002847|Rnf190	membrane-associated ring finger (C3HC4) 10	protein-coding
ID50484	chr12	36722418	36723472	+	450.4	NA	Intergenic	Intergenic	-93260	ENSMUST00000175257.1	100628578		NR_039558	ENSMUSG00000092998	Mir5099	mmu-mir-5099|mu-mir-5099	microRNA 5099	ncRNA
ID17058	chr9	41280805	41281429	+	450.1	NA	Intergenic	Intergenic	58424	ENSMUST00000082975.1
ID57269	chr1	186992598	186993347	+	450.1	NA	Intergenic	Intergenic	13632	ENSMUST00000192135.1
ID33127	chr9	16708695	16709444	+	449.7	NA	Intergenic	Intergenic	-320976	ENSMUST00000164523.2
ID20965	chr6	63888893	63889644	+	449.7	NA	intron (ENSMUST00000095852.3, intron 2 of 15)	Lx8b|LINE|L1	-187524	ENSMUST00000162968.1
ID57656	chr10	53180744	53181368	+	449.7	NA	Intergenic	Intergenic	-156630	ENSMUST00000046221.6	18821	Mm.34145	NM_023129	ENSMUSG00000038583	Pln	Plb	phospholamban	protein-coding
ID11037	chr12	80567678	80569202	+	449.4	NA	intron (ENSMUST00000021558.6, intron 1 of 14)	B3|SINE|B2	49450	ENSMUST00000021558.6	108760	Mm.308296	NM_001081421	ENSMUSG00000021130	Galnt16	5730405L21Rik|AI415388|Galntl1|mpp-GalNAc-T16	UDP-N-acetyl-alpha-D-galactosamine:polypeptide N-acetylgalactosaminyltransferase 16	protein-coding
ID68931	chr4	39357761	39358385	+	448.8	NA	Intergenic	Lx2B|LINE|L1	62610	ENSMUST00000104550.1
ID66122	chr17	72802228	72802978	+	448.8	NA	Intergenic	MTEa|LTR|ERVL-MaLR	-34101	ENSMUST00000045174.5	383295	Mm.277533	NM_027166	ENSMUSG00000039770	Ypel5	2310076K21Rik|CGI-127	yippee-like 5 (Drosophila)	protein-coding
ID14896	chr10	22700489	22701113	+	448.5	NA	intron (ENSMUST00000042261.4, intron 4 of 4)	intron (NM_178934, intron 4 of 4)	5584	ENSMUST00000141569.1
ID14727	chr2	158503093	158503857	+	448.1	NA	intron (ENSMUST00000059889.3, intron 1 of 2)	intron (NM_145635, intron 1 of 2)	736	ENSMUST00000148187.1
ID43788	chr10	114949219	114949969	+	447.8	NA	Intergenic	Intergenic	-38559	ENSMUST00000122552.1
ID57224	chr6	41009430	41010054	+	447.8	NA	Intergenic	Lx5b|LINE|L1	1626	ENSMUST00000193048.1
ID50519	chr8	119970282	119970906	+	447.8	NA	intron (ENSMUST00000127664.1, intron 1 of 15)	Intergenic	14388	ENSMUST00000139648.1
ID19824	chr14	118989122	118989874	+	447.2	NA	intron (ENSMUST00000123350.4, intron 4 of 4)	intron (NM_001081252, intron 38 of 38)	17219	ENSMUST00000131424.4
ID53463	chr8	124164307	124165060	+	446.8	NA	intron (ENSMUST00000127664.1, intron 1 of 15)	Intergenic	-66708	ENSMUST00000034458.8	108148	Mm.33808	NM_139272	ENSMUSG00000089704	Galnt2	AI480629	UDP-N-acetyl-alpha-D-galactosamine:polypeptide N-acetylgalactosaminyltransferase 2	protein-coding
ID7456	chr17	73797505	73798255	+	446.8	NA	Intergenic	Intergenic	-6961	ENSMUST00000024860.7	57440	Mm.18526	NM_020578	ENSMUSG00000024065	Ehd3	Ehd2	EH-domain containing 3	protein-coding
ID21326	chr19	57378057	57378809	+	446.5	NA	intron (ENSMUST00000036407.4, intron 5 of 16)	intron (NM_145505, intron 5 of 16)	17424	ENSMUST00000036407.4	226252	Mm.358870	NM_145505	ENSMUSG00000033478	Fam160b1	AI450540|mKIAA1600	family with sequence similarity 160, member B1	protein-coding
ID14000	chr6	107863438	107864062	+	446.5	NA	Intergenic	Lx8|LINE|L1	-201295	ENSMUST00000049246.6	74729	Mm.56539	NM_178391	ENSMUSG00000034639	Setmar	5830404F24Rik|Etet2	SET domain without mariner transposase fusion	protein-coding
ID60176	chr18	80572485	80573109	+	446.5	NA	Intergenic	Intergenic	-103102	ENSMUST00000036229.9	67655	Mm.312893	NM_026295	ENSMUSG00000033323	Ctdp1	4930563P03Rik|AW553592	CTD (carboxy-terminal domain, RNA polymerase II, polypeptide A) phosphatase, subunit 1	protein-coding
ID14298	chr19	44283402	44284373	+	446.2	NA	Intergenic	Intergenic	-9789	ENSMUST00000026221.5	20250	Mm.487021	NM_009128	ENSMUSG00000025203	Scd2	Mir5114|Scd-2|mir-5114|swty	stearoyl-Coenzyme A desaturase 2	protein-coding
ID53294	chr12	12318459	12319393	+	446.2	NA	intron (ENSMUST00000069066.9, intron 3 of 12)	Lx4A|LINE|L1	56787	ENSMUST00000069066.9	76820	Mm.440802	NM_029758	ENSMUSG00000020589	Fam49a	2410157M17Rik|9630047E15|D12Ertd553e	family with sequence similarity 49, member A	protein-coding
ID21250	chr3	67291052	67291933	+	446.2	NA	intron (ENSMUST00000065074.10, intron 7 of 9)	Lx2B2|LINE|L1	-82605	ENSMUST00000077916.8	17349	Mm.10414	NM_010801	ENSMUSG00000048416	Mlf1	HLS7	myeloid leukemia factor 1	protein-coding
ID58119	chr10	51613857	51614606	+	445.5	NA	TTS (ENSMUST00000020062.3)	TTS (NM_153071)	17227	ENSMUST00000020062.3	210198	Mm.221031	NM_153071	ENSMUSG00000019905	Gprc6a	-	G protein-coupled receptor, family C, group 6, member A	protein-coding
ID6103	chr12	51632053	51632804	+	445.5	NA	intron (ENSMUST00000169503.1, intron 7 of 15)	intron (NM_001172098, intron 7 of 15)	39087	ENSMUST00000085412.5	12810	Mm.21325	NM_007728	ENSMUSG00000020953	Coch	AW122937|Coch-5B2|D12H14S564E	cochlin	protein-coding
ID53831	chr11	88843455	88844079	+	444.9	NA	intron (ENSMUST00000143720.4, intron 2 of 11)	intron (NR_104310, intron 2 of 11)	731	ENSMUST00000153787.1
ID9918	chr2	112752267	112753016	+	444.6	NA	intron (ENSMUST00000091818.5, intron 58 of 103)	G-rich|Low_complexity|Low_complexity	-99883	ENSMUST00000137131.4
ID27015	chr4	81392312	81393162	+	444.6	NA	intron (ENSMUST00000102830.6, intron 3 of 46)	intron (NM_010820, intron 3 of 46)	-29622	ENSMUST00000141995.1
ID25064	chr1	127238574	127240268	+	443.9	NA	intron (ENSMUST00000189427.3, intron 1 of 7)	intron (NM_145128, intron 1 of 17)	-2670	ENSMUST00000191635.1
ID64310	chr14	35029316	35030066	+	443.9	NA	intron (ENSMUST00000043349.5, intron 4 of 15)	intron (NM_008166, intron 4 of 15)	135082	ENSMUST00000083547.1	723847		NR_029774	ENSMUSG00000065481	Mir346	Mirn346|mir-346|mmu-mir-346	microRNA 346	ncRNA
ID37755	chr2	161907197	161908076	+	443.9	NA	intron (ENSMUST00000109442.4, intron 8 of 30)	ID_B1|SINE|B4	-107481	ENSMUST00000153770.1
ID57844	chr4	135167264	135168016	+	443.9	NA	intron (ENSMUST00000056977.10, intron 4 of 5)	intron (NM_019732, intron 4 of 5)	13204	ENSMUST00000127109.1
ID23839	chr1	43486642	43487773	+	443.6	NA	intron (ENSMUST00000086421.5, intron 1 of 4)	intron (NM_010879, intron 1 of 4)	-1240	ENSMUST00000194710.1
ID17995	chr2	5752564	5753189	+	443.6	NA	Intergenic	Intergenic	-38361	ENSMUST00000044009.10	227541	Mm.191949	NM_177343	ENSMUSG00000039145	Camk1d	A630059D12Rik|CKLiK|CaMKIdelta|E030025C11Rik|mCKLiK	calcium/calmodulin-dependent protein kinase ID	protein-coding
ID20085	chr18	9506502	9509970	+	443.6	NA	Intergenic	Intergenic	-58086	ENSMUST00000053917.4	67974	Mm.86523	NM_026484	ENSMUSG00000024286	Ccny	1700025H17Rik|3110050L10Rik|4631402G10Rik|5730405I09Rik	cyclin Y	protein-coding
ID32656	chr12	109224724	109225474	+	443.6	NA	Intergenic	Lx|LINE|L1	94417	ENSMUST00000174906.1
ID8707	chr3	113794331	113795443	+	443.6	NA	Intergenic	RLTR31B_Mm|LTR|ERVK	-59849	ENSMUST00000197877.1
ID41442	chr3	94583610	94584360	+	443.3	NA	Intergenic	Intergenic	-1269	ENSMUST00000029783.12	76742	Mm.28160	NM_029721	ENSMUSG00000028136	Snx27	5730552M22Rik|ESTM45|ESTM47|R75405	sorting nexin family member 27	protein-coding
ID9445	chr9	60739384	60740136	+	443.3	NA	TTS (ENSMUST00000038407.5)	TTS (NM_026235)	-3360	ENSMUST00000190053.1
ID38699	chr14	105433593	105434217	+	442.6	NA	Intergenic	MER3|DNA|hAT-Charlie	-64883	ENSMUST00000022711.4	74864	Mm.159344	NR_045921	ENSMUSG00000022116	4930449E01Rik	-	RIKEN cDNA 4930449E01 gene	ncRNA
ID10950	chr14	90991375	90992124	+	442.6	NA	Intergenic	Lx9|LINE|L1	116543	ENSMUST00000158121.1
ID16691	chr16	58093976	58094725	+	442.3	NA	Intergenic	(TGG)n|Simple_repeat|Simple_repeat	191417	ENSMUST00000194055.1
ID67585	chr14	50789748	50790372	+	442	NA	intron (ENSMUST00000095932.3, intron 3 of 3)	intron (NM_001111119, intron 3 of 3)	-4542	ENSMUST00000006451.6	219022	Mm.276362	NM_177625	ENSMUSG00000006288	Ttc5	-	tetratricopeptide repeat domain 5	protein-coding
ID11854	chr9	60846484	60847235	+	441.7	NA	intron (ENSMUST00000050183.6, intron 3 of 18)	intron (NM_028283, intron 3 of 18)	-8659	ENSMUST00000063858.7
ID57172	chr12	37714412	37715161	+	441.7	NA	Intergenic	RMER13A|LTR|ERVK	-165919	ENSMUST00000040500.7	217480	Mm.126525	NM_178681	ENSMUSG00000036095	Dgkb	6430574F24|90kda|C630029D13Rik|DAGK2|DGK|DGK-beta|mKIAA0718	diacylglycerol kinase, beta	protein-coding
ID32990	chr14	51007716	51008465	+	441.3	NA	intron (ENSMUST00000022424.6, intron 1 of 1)	intron (NM_029145, intron 1 of 1)	161	ENSMUST00000022424.6	75019	Mm.318775	NM_029145	ENSMUSG00000021872	Rnase10	4930474F22Rik|Rah1	ribonuclease, RNase A family, 10 (non-active)	protein-coding
ID44408	chr1	57773117	57773741	+	441.3	NA	promoter-TSS (ENSMUST00000172068.4)	Intergenic	-733	ENSMUST00000172287.4
ID46307	chr5	92394817	92395441	+	441.3	NA	intron (ENSMUST00000113083.5, intron 4 of 9)	intron (NM_001310665, intron 2 of 6)	2070	ENSMUST00000138003.4
ID51866	chr9	48234112	48234736	+	441.3	NA	Intergenic	Intergenic	106410	ENSMUST00000135457.4
ID5499	chr1	127254524	127255148	+	441	NA	intron (ENSMUST00000190921.1, intron 2 of 10)	ID|SINE|ID	12745	ENSMUST00000191635.1
ID3400	chr6	73279643	73280267	+	441	NA	Intergenic	Intergenic	19595	ENSMUST00000173409.1
ID5268	chr8	49629775	49630866	+	441	NA	Intergenic	Intergenic	144839	ENSMUST00000126285.1
ID7814	chr1	176882121	176882745	+	440.7	NA	TTS (ENSMUST00000192665.1)	RLTR19-int|LTR|ERVK	862	ENSMUST00000192665.1
ID2944	chr18	80080551	80081300	+	440.4	NA	intron (ENSMUST00000070219.7, intron 2 of 2)	intron (NM_053117, intron 2 of 2)	9037	ENSMUST00000178391.1
ID21343	chr14	15437210	15437834	+	440.4	NA	promoter-TSS (ENSMUST00000181388.4)	intron (NM_146052, intron 1 of 1)	-101	ENSMUST00000181388.4
ID31774	chr12	68317085	68317839	+	440.4	NA	Intergenic	Intergenic	-283508	ENSMUST00000122711.1
ID10706	chr16	35658968	35660303	+	440.4	NA	exon (ENSMUST00000149097.1, exon 1 of 2)	intron (NM_013661, intron 13 of 21)	200	ENSMUST00000149097.1
ID62301	chr12	16375443	16376193	+	440	NA	Intergenic	Chap1_Mam|DNA|hAT-Charlie	213952	ENSMUST00000111067.5	14245	Mm.153625	NM_015763	ENSMUSG00000020593	Lpin1	4631420P06|Kiaa0188|Lipin1|fld|mKIAA0188	lipin 1	protein-coding
ID66076	chr12	29438107	29438910	+	439.7	NA	Intergenic	MTE2a|LTR|ERVL-MaLR	-89876	ENSMUST00000049784.12	17933	Mm.253067	NM_008666	ENSMUSG00000061911	Myt1l	2900046C06Rik|2900093J19Rik|C630034G21Rik|Nztf1|Pmng1|Png-1|mKIAA1106	myelin transcription factor 1-like	protein-coding
ID59800	chr18	76262311	76263062	+	439.4	NA	exon (ENSMUST00000168423.4, exon 2 of 11)	exon (NM_010754, exon 2 of 11)	194	ENSMUST00000165084.4
ID8461	chr14	13461968	13462592	+	439.4	NA	intron (ENSMUST00000147677.1, intron 1 of 3)	intron (NM_001163032, intron 1 of 4)	8209	ENSMUST00000147677.1
ID21685	chr6	40051936	40052847	+	439.4	NA	intron (ENSMUST00000180886.1, intron 2 of 3)	MIRb|SINE|MIR	25497	ENSMUST00000194958.1
ID26288	chr4	59561818	59562442	+	439.4	NA	Intergenic	Intergenic	-12766	ENSMUST00000030076.8	230257	Mm.331640	NM_144904	ENSMUSG00000028382	Ptbp3	5830471K22Rik|AA407443|AI462022|AW107884|C86549|Rod1	polypyrimidine tract binding protein 3	protein-coding
ID17288	chr12	52098862	52100361	+	439.1	NA	intron (ENSMUST00000040090.12, intron 2 of 10)	MIRb|SINE|MIR	1850	ENSMUST00000159485.1
ID3997	chr14	124677031	124677782	+	438.7	NA	promoter-TSS (ENSMUST00000095529.6)	promoter-TSS (NM_207667)	-279	ENSMUST00000095529.6	14169	Mm.206362	NM_010201	ENSMUSG00000025551	Fgf14	FHF-4|Fhf4|mFHF-4(1B)	fibroblast growth factor 14	protein-coding
ID17150	chrX	152154630	152155380	+	438.7	NA	intron (ENSMUST00000112604.4, intron 1 of 13)	intron (NM_001114664, intron 1 of 14)	10733	ENSMUST00000112605.4	245666	Mm.33027	NM_001005475	ENSMUSG00000041115	Iqsec2	Brag1	IQ motif and Sec7 domain 2	protein-coding
ID32957	chr9	85608499	85609251	+	438.7	NA	Intergenic	Lx8|LINE|L1	109663	ENSMUST00000188768.1
ID69544	chr13	25769048	25769672	+	438.7	NA	Intergenic	AT_rich|Low_complexity|Low_complexity	-88217	ENSMUST00000121436.1
ID35758	chr2	154109625	154110691	+	438.4	NA	Intergenic	Lx2B2|LINE|L1	-20178	ENSMUST00000028984.9	73388	Mm.71904	NM_028528	ENSMUSG00000027482	Bpifa3	1700058C13Rik|Splunc3	BPI fold containing family A, member 3	protein-coding
ID17806	chr18	20278974	20279724	+	438.4	NA	intron (ENSMUST00000054128.6, intron 12 of 14)	intron (NM_181680, intron 12 of 14)	-31462	ENSMUST00000077146.3	13510	Mm.37953	NM_010079	ENSMUSG00000069441	Dsg1a	DG1|DGI|Dsg1|dsg1-alpha	desmoglein 1 alpha	protein-coding
ID36532	chr3	126582721	126584052	+	438.1	NA	Intergenic	MTD|LTR|ERVL-MaLR	-12916	ENSMUST00000143383.4
ID33515	chr5	74338549	74339199	+	437.8	NA	intron (ENSMUST00000121330.4, intron 5 of 7)	intron (NM_001286437, intron 5 of 7)	19541	ENSMUST00000121681.1
ID58864	chr18	75992324	75992948	+	436.5	NA	intron (ENSMUST00000058997.10, intron 2 of 4)	MTD|LTR|ERVL-MaLR	-66822	ENSMUST00000167921.1	207259	Mm.159332	NM_145356	ENSMUSG00000044646	Zbtb7c	B230208J24Rik|Kr-pok|Zbtb36	zinc finger and BTB domain containing 7C	protein-coding
ID29348	chr1	69550116	69550865	+	436.5	NA	intron (ENSMUST00000191262.3, intron 2 of 4)	intron (NM_011770, intron 5 of 7)	36558	ENSMUST00000187100.1
ID11885	chr1	137949208	137950165	+	436.5	NA	exon (ENSMUST00000194483.1, exon 1 of 1)	Intergenic	264	ENSMUST00000194483.1
ID46414	chr8	70229229	70229981	+	436.5	NA	exon (ENSMUST00000135931.1, exon 3 of 4)	exon (NM_133972, exon 3 of 8)	-4428	ENSMUST00000147387.1
ID36175	chr7	28491223	28491847	+	436.5	NA	intron (ENSMUST00000040531.8, intron 1 of 12)	Intergenic	-1015	ENSMUST00000190841.1
ID242	chr16	49801764	49802751	+	436.1	NA	intron (ENSMUST00000181817.1, intron 1 of 2)	RMER10A|LTR|ERVL	1724	ENSMUST00000181817.1
ID63764	chr6	9592375	9593124	+	435.8	NA	Intergenic	B2_Mm2|SINE|B2	643073	ENSMUST00000060369.3	18231	Mm.46954	NM_008751	ENSMUSG00000046178	Nxph1	C130005L03Rik	neurexophilin 1	protein-coding
ID57062	chr1	43391833	43392457	+	435.8	NA	Intergenic	Intergenic	-17439	ENSMUST00000189199.1
ID5951	chr1	167890991	167891740	+	435.8	NA	Intergenic	Intergenic	-112774	ENSMUST00000177351.2
ID47445	chr5	101988454	101989078	+	435.8	NA	intron (ENSMUST00000174698.1, intron 3 of 15)	intron (NM_172882, intron 3 of 66)	-7208	ENSMUST00000174598.4	72145	Mm.332522	NM_172882	ENSMUSG00000043940	Wdfy3	2610509D04Rik|ALFY|AW319683|B930017C24|BWF1|Bchs|D5Ertd66e|Ggtb3|ZFYVE25|mKIAA0993	WD repeat and FYVE domain containing 3	protein-coding
ID30171	chr2	38682848	38683472	+	435.8	NA	intron (ENSMUST00000118797.1, intron 15 of 17)	Intergenic	10623	ENSMUST00000152645.1
ID32807	chr13	51290710	51292163	+	435.5	NA	Intergenic	B4A|SINE|B4	-88371	ENSMUST00000091708.4
ID51811	chr12	20763296	20764045	+	435.2	NA	Intergenic	Intergenic	41038	ENSMUST00000185966.1
ID53852	chr4	90836542	90837305	+	434.9	NA	Intergenic	MTD|LTR|ERVL-MaLR	-19960	ENSMUST00000121223.1
ID43695	chr12	34774620	34775535	+	434.9	NA	Intergenic	intron (NM_001271386, intron 3 of 27)	99751	ENSMUST00000061679.2
ID34939	chr7	124578492	124579243	+	434.5	NA	Intergenic	Intergenic	-84566	ENSMUST00000153577.1
ID7281	chr14	68734412	68735036	+	434.5	NA	Intergenic	Intergenic	-78882	ENSMUST00000111072.4	13522	Mm.117450	NM_010082	ENSMUSG00000014725	Adam28	C130072N01Rik|D430033C21Rik|Dtgn1|MDC-L|MDCL|TECADAM|eMDCII	a disintegrin and metallopeptidase domain 28	protein-coding
ID63188	chr16	97115433	97116182	+	434.5	NA	intron (ENSMUST00000056102.7, intron 1 of 32)	MLT1B|LTR|ERVL-MaLR	54945	ENSMUST00000056102.7	13508	Mm.102437	NM_031174	ENSMUSG00000050272	Dscam	4932410A21Rik	Down syndrome cell adhesion molecule	protein-coding
ID50418	chr1	75895036	75896005	+	434.5	NA	Intergenic	MT2A|LTR|ERVL	123236	ENSMUST00000188786.1
ID34192	chr14	29219423	29220047	+	434.2	NA	intron (ENSMUST00000022567.8, intron 11 of 37)	intron (NM_009785, intron 11 of 37)	2096	ENSMUST00000099961.4
ID35378	chr17	45359231	45360369	+	434.2	NA	Intergenic	Intergenic	73907	ENSMUST00000024727.8	71702	Mm.28270	NM_152810	ENSMUSG00000023932	Cdc5l	1200002I02Rik|AA408004|PCDC5RP	cell division cycle 5-like (S. pombe)	protein-coding
ID55193	chr2	125529613	125530237	+	433.9	NA	Intergenic	Intergenic	-21932	ENSMUST00000103234.1
ID21828	chr3	135142747	135143496	+	433.6	NA	Intergenic	Intergenic	-4287	ENSMUST00000102411.1
ID4308	chr1	74274508	74276955	+	433.6	NA	Intergenic	Intergenic	-2819	ENSMUST00000077985.3	227289	Mm.246587	NM_174985	ENSMUSG00000064272	Gpbar1	BG37|GPCR|GPR131|M-BAR|TGR5	G protein-coupled bile acid receptor 1	protein-coding
ID28196	chrX	93113735	93114485	+	433.6	NA	Intergenic	Intergenic	-42044	ENSMUST00000088134.3	100042663	Mm.291732	NR_103799	ENSMUSG00000095110	1700003E24Rik	ENSMUSG00000067646|Gm14779|OTTMUSG00000017966	Gm5941 pseudogene	pseudo
ID38885	chr3	78533806	78534557	+	433.6	NA	Intergenic	Intergenic	-45544	ENSMUST00000117905.1
ID47050	chr1	181982280	181982904	+	433.2	NA	intron (ENSMUST00000177811.4, intron 1 of 14)	G-rich|Low_complexity|Low_complexity	7612	ENSMUST00000192441.1
ID12400	chr3	156227874	156228624	+	433.2	NA	Intergenic	(ATGGTG)n|Simple_repeat|Simple_repeat	-36337	ENSMUST00000199214.1
ID3217	chr13	75384574	75385198	+	433.2	NA	Intergenic	Intergenic	-259978	ENSMUST00000099371.3
ID27686	chr13	102767253	102767877	+	433.2	NA	exon (ENSMUST00000164211.1, exon 2 of 2)	intron (NM_175171, intron 19 of 28)	3504	ENSMUST00000164211.1
ID23025	chr4	30709468	30710348	+	432.9	NA	intron (ENSMUST00000128925.1, intron 5 of 6)	ID_B1|SINE|B4	-7373	ENSMUST00000118491.1
ID50729	chr14	31322710	31323461	+	432.6	NA	intron (ENSMUST00000048603.7, intron 1 of 77)	intron (NM_001033668, intron 1 of 77)	811	ENSMUST00000048603.7	110084	Mm.101811	NM_001033668	ENSMUSG00000019027	Dnah1	B230373P09Rik|Dnahc1|E030034C22Rik|MDHC7	dynein, axonemal, heavy chain 1	protein-coding
ID32189	chr9	58261421	58262171	+	432.6	NA	exon (ENSMUST00000034883.5, exon 7 of 7)	exon (NM_026942, exon 7 of 7)	8632	ENSMUST00000034883.5	69106	Mm.216502	NM_026942	ENSMUSG00000032333	Stoml1	1810015E19Rik|AI847431|SLP1|STORP|UNC24|WPB72	stomatin-like 1	protein-coding
ID46145	chr8	125894293	125895045	+	432.3	NA	intron (ENSMUST00000047239.9, intron 1 of 33)	B4A|SINE|B4	-3245	ENSMUST00000188193.1
ID10748	chr15	32537431	32538185	+	431.9	NA	intron (ENSMUST00000067458.6, intron 5 of 22)	intron (NM_009154, intron 5 of 22)	292995	ENSMUST00000067458.6	20356	Mm.260374	NM_009154	ENSMUSG00000022231	Sema5a	5930434A13|9130201M22Rik|AI464145|Semaf|semF	sema domain, seven thrombospondin repeats (type 1 and type 1-like), transmembrane domain (TM) and short cytoplasmic domain, (semaphorin) 5A	protein-coding
ID39496	chrX	74323269	74323894	+	431.9	NA	Intergenic	Intergenic	-5485	ENSMUST00000136114.4
ID61631	chr12	21346552	21347176	+	431.9	NA	intron (ENSMUST00000101551.6, intron 6 of 19)	intron (NM_001277266, intron 6 of 19)	-2635	ENSMUST00000155115.1
ID3138	chr3	156374192	156374816	+	431.6	NA	Intergenic	Intergenic	109918	ENSMUST00000199214.1
ID47719	chr17	85873693	85874444	+	431.3	NA	Intergenic	Intergenic	-50024	ENSMUST00000186162.1
ID48435	chr10	10200730	10201479	+	431.3	NA	Intergenic	Intergenic	100151	ENSMUST00000083942.1
ID29055	chr11	112845671	112846674	+	431.3	NA	Intergenic	(TGG)n|Simple_repeat|Simple_repeat	20993	ENSMUST00000153429.1
ID61528	chr17	23818852	23820176	+	430.6	NA	exon (ENSMUST00000186914.1, exon 1 of 2)	exon (NM_175229, exon 10 of 14)	206	ENSMUST00000186914.1
ID34220	chr13	63414229	63415118	+	430.6	NA	intron (ENSMUST00000159024.1, intron 1 of 6)	intron (NM_001347515, intron 1 of 15)	-4905	ENSMUST00000160617.1
ID66301	chr9	22645779	22646529	+	430.6	NA	intron (ENSMUST00000136084.4, intron 4 of 6)	intron (NM_178415, intron 15 of 22)	2313	ENSMUST00000127296.4
ID26546	chr19	53013930	53014554	+	430.6	NA	promoter-TSS (ENSMUST00000182844.1)	intron (NM_133216, intron 4 of 20)	-638	ENSMUST00000182844.1
ID28920	chr16	78641173	78641923	+	430.3	NA	Intergenic	ORR1D2|LTR|ERVL-MaLR	16801	ENSMUST00000083459.1
ID49312	chr14	58765847	58766471	+	430.3	NA	Intergenic	Intergenic	113156	ENSMUST00000183285.1
ID39754	chr17	42643267	42644018	+	430.3	NA	Intergenic	Intergenic	-32329	ENSMUST00000068355.6	353344	Mm.184937	NM_181753	ENSMUSG00000043972	Opn5	Gpr136|Neuropsin|PGR12|TMEM13	opsin 5	protein-coding
ID59141	chr9	23676669	23677293	+	430	NA	Intergenic	Lx8b|LINE|L1	-421015	ENSMUST00000133787.4
ID13971	chr11	53308294	53308918	+	430	NA	Intergenic	Intergenic	-8149	ENSMUST00000020630.7	15525	Mm.239865	NM_008300	ENSMUSG00000020361	Hspa4	70kDa|AI317151|APG-2|Hsp110|Hsp70RY|mKIAA4025	heat shock protein 4	protein-coding
ID6424	chr13	30341503	30342253	+	429.3	NA	intron (ENSMUST00000143181.4, intron 1 of 2)	intron (NM_177322, intron 1 of 2)	5437	ENSMUST00000066412.7	11607	Mm.35062	NM_177322	ENSMUSG00000049115	Agtr1a	1810074K20Rik|AG2S|AI551199|AT1|AT1a|AT2R1|AT2R1A|Agtr-1a|Agtr1|Angtr-1a	angiotensin II receptor, type 1a	protein-coding
ID4948	chr16	60695293	60696043	+	428.7	NA	Intergenic	RMER2|LTR|ERV1	3623	ENSMUST00000184926.1
ID66279	chr6	13576472	13578538	+	428.7	NA	Intergenic	Lx4A|LINE|L1	27999	ENSMUST00000179274.1
ID5969	chr4	29873707	29874458	+	428.4	NA	Intergenic	L1Md_F2|LINE|L1	-319565	ENSMUST00000121375.1
ID68516	chr1	113076142	113076892	+	428.4	NA	Intergenic	RLTR17B_Mm|LTR|ERVK	-109586	ENSMUST00000189766.1
ID5725	chr19	7546091	7546842	+	428.1	NA	Intergenic	Lx3C|LINE|L1	-10993	ENSMUST00000025925.7	225845	Mm.274810	NM_139269	ENSMUSG00000060675	Pla2g16	C78643|HRSL3|Hrasls3|Hrev107|MLP-3	phospholipase A2, group XVI	protein-coding
ID26691	chr3	157816615	157817526	+	428.1	NA	exon (ENSMUST00000198658.1, exon 1 of 1)	(CCA)n|Simple_repeat|Simple_repeat	725	ENSMUST00000198658.1
ID19503	chr19	57909037	57909962	+	427.7	NA	intron (ENSMUST00000077282.5, intron 26 of 28)	intron (NM_181415, intron 26 of 28)	-141668	ENSMUST00000176631.1	100885835		NR_049196	ENSMUSG00000093757	Mir5623	Gm26068|mir-5623|mmu-mir-5623	microRNA 5623	ncRNA
ID36388	chr19	6352756	6353657	+	427.7	NA	intron (ENSMUST00000124556.4, intron 30 of 31)	intron (NM_009006, intron 30 of 31)	431	ENSMUST00000142862.1
ID47265	chr1	159983872	159984496	+	427.4	NA	promoter-TSS (ENSMUST00000157520.1)	Intergenic	-579	ENSMUST00000157520.1
ID27550	chr19	8620002	8620626	+	427.1	NA	intron (ENSMUST00000010250.2, intron 3 of 9)	PB1D10|SINE|Alu	2318	ENSMUST00000010250.2	18399	Mm.30090	NM_008766	ENSMUSG00000024650	Slc22a6	NKT|Oat1|Orctl1|mOat1	solute carrier family 22 (organic anion transporter), member 6	protein-coding
ID42250	chr2	35164749	35165867	+	426.8	NA	promoter-TSS (ENSMUST00000143647.1)	intron (NM_012018, intron 31 of 43)	-394	ENSMUST00000143647.1
ID12082	chr2	37923170	37923926	+	426.8	NA	intron (ENSMUST00000140552.4, intron 12 of 18)	intron (NM_146122, intron 13 of 21)	-71108	ENSMUST00000136460.1
ID18639	chr19	57642077	57642829	+	426.1	NA	exon (ENSMUST00000077282.5, exon 5 of 29)	exon (NM_181415, exon 5 of 29)	31419	ENSMUST00000077282.5	226255	Mm.245340	NM_181415	ENSMUSG00000054843	Atrnl1	AI504415|AW555641|Alp|Atrnl|Atrnlp	attractin like 1	protein-coding
ID38568	chr3	90520581	90521331	+	426.1	NA	intron (ENSMUST00000048138.6, intron 3 of 3)	B1_Mur3|SINE|Alu	-5900	ENSMUST00000199538.1	66166	Mm.24006	NM_025393	ENSMUSG00000042306	S100a14	1110013O05Rik|S100a15|S114	S100 calcium binding protein A14	protein-coding
ID11599	chr12	64971790	64972414	+	426.1	NA	intron (ENSMUST00000066296.7, intron 1 of 19)	L1MC1|LINE|L1	6360	ENSMUST00000066296.7	328108	Mm.138465	NM_177805	ENSMUSG00000035614	Fam179b	A430041B07Rik|BC062107|C130034K06|mKIAA0423	family with sequence similarity 179, member B	protein-coding
ID37370	chr6	113140651	113141438	+	425.8	NA	intron (ENSMUST00000149584.4, intron 14 of 18)	intron (NM_173005, intron 16 of 20)	12363	ENSMUST00000156048.1
ID5294	chr2	137555293	137556043	+	425.8	NA	Intergenic	Intergenic	-107767	ENSMUST00000134833.1
ID62790	chr12	51781017	51782040	+	425.8	NA	intron (ENSMUST00000179265.4, intron 19 of 42)	intron (NM_144788, intron 19 of 42)	-41186	ENSMUST00000158721.1
ID37573	chr1	139410779	139411530	+	425.8	NA	intron (ENSMUST00000193363.1, intron 2 of 2)	B2_Mm1a|SINE|B2	2876	ENSMUST00000193363.1	102638197	Mm.115721	XR_387452	ENSMUSG00000102661	Gm34816	-	predicted gene, 34816	ncRNA
ID53265	chr6	143972729	143973481	+	425.8	NA	intron (ENSMUST00000077160.8, intron 6 of 13)	(CAA)n|Simple_repeat|Simple_repeat	-25999	ENSMUST00000111748.4	20678	Mm.1752	NM_011444	ENSMUSG00000041540	Sox5	A730017D01Rik|AI528773	SRY (sex determining region Y)-box 5	protein-coding
ID43277	chr2	181234591	181236266	+	425.8	NA	exon (ENSMUST00000149417.1, exon 1 of 5)	intron (NM_183162, intron 8 of 18)	326	ENSMUST00000149417.1
ID45589	chr4	24708209	24708833	+	425.5	NA	intron (ENSMUST00000084781.5, intron 4 of 9)	intron (NM_001033531, intron 4 of 9)	-33094	ENSMUST00000144062.1
ID70319	chr16	25906787	25907538	+	425.1	NA	Intergenic	Lx2B2|LINE|L1	-49313	ENSMUST00000161614.1
ID43974	chr15	50392346	50392970	+	425.1	NA	Intergenic	Lx6|LINE|L1	434863	ENSMUST00000183421.1
ID59836	chrX	65663577	65664201	+	425.1	NA	Intergenic	Intergenic	-272460	ENSMUST00000118588.1
ID5812	chr16	47068367	47069117	+	425.1	NA	Intergenic	L1_Mus3|LINE|L1	-5456	ENSMUST00000117218.1
ID57261	chr13	3065950	3066704	+	425.1	NA	Intergenic	Intergenic	-54805	ENSMUST00000169144.1
ID57397	chr14	72869084	72870350	+	424.8	NA	Intergenic	Intergenic	-159714	ENSMUST00000089017.8	319448	Mm.205421	NM_207636	ENSMUSG00000033487	Fndc3a	1700094E19Rik|D14Ertd453e|F730017H24Rik|Fndc3|sys	fibronectin type III domain containing 3A	protein-coding
ID6639	chr7	133303575	133304200	+	424.8	NA	Intergenic	MLT1B|LTR|ERVL-MaLR	-179533	ENSMUST00000171882.4
ID63206	chr1	140506756	140507507	+	424.8	NA	intron (ENSMUST00000119786.4, intron 14 of 26)	MLT1A0|LTR|ERVL-MaLR	-5825	ENSMUST00000193606.1
ID42929	chr14	118770016	118770768	+	424.8	NA	Intergenic	Intergenic	-4760	ENSMUST00000157480.1
ID64468	chr8	38500708	38501587	+	424.2	NA	intron (ENSMUST00000135764.4, intron 1 of 9)	intron (NM_145841, intron 1 of 7)	160361	ENSMUST00000135764.4
ID21033	chr18	57718294	57719080	+	424.2	NA	intron (ENSMUST00000123872.1, intron 5 of 5)	intron (NM_029290, intron 6 of 6)	36873	ENSMUST00000196794.1
ID66762	chr9	22435837	22436642	+	424.2	NA	intron (ENSMUST00000058868.7, intron 5 of 6)	L1MB7|LINE|L1	-18051	ENSMUST00000168332.1
ID42379	chr7	51734011	51734767	+	423.8	NA	Intergenic	Intergenic	-12308	ENSMUST00000107041.3
ID35110	chr1	157813889	157814513	+	423.8	NA	Intergenic	Intergenic	-126184	ENSMUST00000192097.1
ID65629	chr5	3351423	3352472	+	423.8	NA	intron (ENSMUST00000165117.4, intron 2 of 7)	intron (NM_009873, intron 2 of 7)	7635	ENSMUST00000042410.4
ID40404	chr14	85011326	85012075	+	423.8	NA	Intergenic	Intergenic	568137	ENSMUST00000071370.5	219228	Mm.153643	NM_001013753	ENSMUSG00000035566	Pcdh17	C030033F14Rik|Gm78	protocadherin 17	protein-coding
ID47914	chr15	98026067	98026963	+	423.5	NA	Intergenic	Intergenic	-21820	ENSMUST00000023123.11	12824	Mm.2423	NM_031163	ENSMUSG00000022483	Col2a1	Col2|Col2a|Col2a-1|Del1|Dmm|Lpk|Rgsc856	collagen, type II, alpha 1	protein-coding
ID19423	chr13	73806163	73806787	+	423.5	NA	intron (ENSMUST00000017900.7, intron 20 of 23)	intron (NM_011390, intron 20 of 23)	-23457	ENSMUST00000139696.1
ID59129	chr10	111729694	111731020	+	423.5	NA	Intergenic	Intergenic	-80423	ENSMUST00000192131.1
ID11611	chr5	136864969	136865593	+	423.2	NA	intron (ENSMUST00000174452.1, intron 1 of 1)	B3A|SINE|B2	4441	ENSMUST00000174452.1
ID42322	chr7	88031115	88031739	+	423.2	NA	intron (ENSMUST00000155358.1, intron 3 of 7)	intron (NM_001143834, intron 6 of 10)	55824	ENSMUST00000157322.1
ID20760	chr1	14073268	14074149	+	422.5	NA	Intergenic	L1_Rod|LINE|L1	39111	ENSMUST00000193148.1
ID29232	chr6	109632809	109633687	+	422.5	NA	Intergenic	Intergenic	804607	ENSMUST00000089162.3	192193	Mm.21596	NM_138677	ENSMUSG00000030104	Edem1	A130059K23Rik|EDEM|mKIAA0212	ER degradation enhancer, mannosidase alpha-like 1	protein-coding
ID54927	chr11	97674268	97675867	+	422.2	NA	promoter-TSS (ENSMUST00000151729.4)	intron (NM_139311, intron 12 of 19)	-985	ENSMUST00000143220.1
ID41466	chr10	5378705	5380227	+	422.2	NA	intron (ENSMUST00000041639.5, intron 13 of 31)	L2|LINE|L2	22293	ENSMUST00000104408.1
ID15541	chr2	93473168	93474055	+	421.9	NA	Intergenic	(ATGGTG)n|Simple_repeat|Simple_repeat	5172	ENSMUST00000167654.1
ID3153	chr18	60833199	60833823	+	421.6	NA	exon (ENSMUST00000175934.4, exon 8 of 26)	exon (NM_011552, exon 8 of 25)	-4484	ENSMUST00000176088.1
ID17461	chr9	62406480	62407229	+	421.6	NA	Intergenic	Intergenic	21147	ENSMUST00000131981.1
ID31702	chr15	31876257	31877006	+	421.6	NA	Intergenic	MTC|LTR|ERVL-MaLR	274513	ENSMUST00000042702.6	68073	Mm.119185	NM_026546	ENSMUSG00000039065	Fam173b	A930016P21Rik|AA987072	family with sequence similarity 173, member B	protein-coding
ID57627	chr4	61878603	61879367	+	421.6	NA	intron (ENSMUST00000120145.1, intron 2 of 5)	MERVL-int|LTR|ERVL	4311	ENSMUST00000120145.1
ID57705	chr13	11351393	11352017	+	421.3	NA	Intergenic	Intergenic	75193	ENSMUST00000104430.1
ID2835	chr8	60443274	60444023	+	421.3	NA	intron (ENSMUST00000093494.5, intron 2 of 2)	Intergenic	59550	ENSMUST00000093494.5
ID15048	chrX	93346006	93346756	+	420.6	NA	intron (ENSMUST00000006856.2, intron 36 of 36)	RSINE1|SINE|B4	59871	ENSMUST00000113947.5	11878	Mm.275547	NM_007492	ENSMUSG00000035277	Arx	-	aristaless related homeobox	protein-coding
ID58067	chr11	95979817	95980716	+	420.6	NA	intron (ENSMUST00000013559.2, intron 2 of 14)	B3A|SINE|B2	2328	ENSMUST00000152896.4
ID229	chr3	86219803	86220554	+	420.6	NA	Intergenic	PB1D10|SINE|Alu	-4502	ENSMUST00000194759.2	80877	Mm.439825	NM_030695	ENSMUSG00000028080	Lrba	C80285|D3Ertd775e|Lab300|Lba	LPS-responsive beige-like anchor	protein-coding
ID17066	chr9	52923086	52923835	+	420.6	NA	Intergenic	L1_Mur2|LINE|L1	166552	ENSMUST00000175224.1
ID33976	chrX	67263678	67264427	+	420.3	NA	Intergenic	Lx2B|LINE|L1	-93822	ENSMUST00000119380.1
ID63916	chr1	164913206	164914080	+	420.3	NA	intron (ENSMUST00000194322.1, intron 2 of 3)	Intergenic	-14052	ENSMUST00000193955.1
ID57618	chr2	75364145	75364770	+	420	NA	Intergenic	Lx5b|LINE|L1	-15752	ENSMUST00000193407.1
ID28280	chr5	144477390	144478141	+	420	NA	Intergenic	B4|SINE|B4	-68137	ENSMUST00000071782.7	53324	Mm.10099	NM_016789	ENSMUSG00000059991	Nptx2	Narp|np2	neuronal pentraxin 2	protein-coding
ID60054	chr4	43267098	43267887	+	420	NA	intron (ENSMUST00000102953.3, intron 1 of 11)	intron (NM_177195, intron 1 of 28)	301	ENSMUST00000102953.3
ID5061	chr3	42437033	42437782	+	419.6	NA	Intergenic	Intergenic	-74630	ENSMUST00000195689.1
ID12628	chr14	63365537	63366287	+	419.6	NA	Intergenic	Intergenic	51275	ENSMUST00000014597.3	12143	Mm.3962	NM_007549	ENSMUSG00000014453	Blk	-	B lymphoid kinase	protein-coding
ID8434	chr9	31686453	31687203	+	419.3	NA	Intergenic	Intergenic	-222590	ENSMUST00000048050.7	235135	Mm.390134	NM_144936	ENSMUSG00000041737	Tmem45b	BC018222	transmembrane protein 45b	protein-coding
ID52904	chr8	50733797	50735113	+	419.3	NA	Intergenic	Intergenic	171214	ENSMUST00000157144.1
ID20651	chr13	99009677	99010301	+	419	NA	Intergenic	L1MEc|LINE|L1	-25424	ENSMUST00000054425.6	69382	Mm.45466	NM_027064	ENSMUSG00000045022	1700024P04Rik	H2bl1|Subh2bv	RIKEN cDNA 1700024P04 gene	protein-coding
ID41152	chr18	35915364	35917099	+	419	NA	Intergenic	Intergenic	-36593	ENSMUST00000116879.1
ID37673	chr10	70134095	70134844	+	419	NA	intron (ENSMUST00000147545.4, intron 1 of 8)	MTD|LTR|ERVL-MaLR	37348	ENSMUST00000147545.4	76551	Mm.281741	NM_001111121	ENSMUSG00000048701	Ccdc6	2810012H18Rik|AA536681|AA960498|AW061011	coiled-coil domain containing 6	protein-coding
ID29154	chr8	124709033	124709782	+	418.7	NA	exon (ENSMUST00000127167.1, exon 4 of 4)	intron (NM_145607, intron 4 of 17)	12557	ENSMUST00000117624.4
ID48486	chr12	34489097	34489866	+	418.7	NA	intron (ENSMUST00000110819.2, intron 2 of 11)	intron (NM_001271386, intron 4 of 27)	39408	ENSMUST00000110819.2	79221	Mm.310551	NM_024124	ENSMUSG00000004698	Hdac9	AV022454|D030072B18Rik|HD7B|HD9|HDRP|Hdac7b|Mitr|mKIAA0744	histone deacetylase 9	protein-coding
ID31843	chr9	52756262	52757416	+	418.3	NA	promoter-TSS (ENSMUST00000175224.1)	B2_Mm2|SINE|B2	-69	ENSMUST00000175224.1
ID25641	chr4	63674930	63675749	+	418	NA	Intergenic	Intergenic	-11960	ENSMUST00000184810.1
ID4441	chr1	119489589	119490340	+	417.7	NA	intron (ENSMUST00000004565.11, intron 1 of 4)	intron (NM_022327, intron 1 of 4)	-9513	ENSMUST00000190805.1
ID70069	chr14	103106441	103107734	+	417.7	NA	Intergenic	(CCA)n|Simple_repeat|Simple_repeat	-7521	ENSMUST00000144141.4
ID52511	chr5	73503397	73504644	+	417.4	NA	intron (ENSMUST00000145645.4, intron 2 of 7)	L1MA5|LINE|L1	-6848	ENSMUST00000136268.1
ID20628	chr5	100862527	100863151	+	417.4	NA	intron (ENSMUST00000092990.3, intron 2 of 11)	ORR1F|LTR|ERVL-MaLR	-15672	ENSMUST00000142871.1
ID12779	chr10	14041823	14042850	+	417	NA	intron (ENSMUST00000191464.1, intron 2 of 3)	B4A|SINE|B4	-34931	ENSMUST00000181888.1
ID53055	chr8	38157665	38158289	+	417	NA	intron (ENSMUST00000135764.4, intron 1 of 9)	intron (NM_145841, intron 1 of 7)	81263	ENSMUST00000117864.1
ID25391	chr15	41079991	41081044	+	417	NA	intron (ENSMUST00000053467.4, intron 5 of 7)	intron (NM_011766, intron 5 of 7)	-93184	ENSMUST00000060066.4
ID55629	chr4	121283602	121284352	+	416.7	NA	Intergenic	RSINE1|SINE|B4	40940	ENSMUST00000097905.2	545677	Mm.372731	NM_001033791	ENSMUSG00000073764	Gm12888	OTTMUSG00000008911	predicted gene 12888	protein-coding
ID44728	chr15	34854500	34855249	+	416.1	NA	Intergenic	Lx2B2|LINE|L1	17493	ENSMUST00000072868.3	16539	Mm.71045	NM_181317	ENSMUSG00000050963	Kcns2	E130006J24Rik|Kv9.2	K+ voltage-gated channel, subfamily S, 2	protein-coding
ID18727	chr2	109923839	109924588	+	416.1	NA	intron (ENSMUST00000111037.2, intron 1 of 16)	intron (NM_172671, intron 1 of 17)	6566	ENSMUST00000046548.10	107515	Mm.277351	NM_172671	ENSMUSG00000050199	Lgr4	9130225G07|A330106J01Rik|A930009A08Rik|Gpr48	leucine-rich repeat-containing G protein-coupled receptor 4	protein-coding
ID39025	chr3	42056931	42057555	+	416.1	NA	Intergenic	Intergenic	-79195	ENSMUST00000192935.1
ID33884	chrX	11712816	11713569	+	415.7	NA	Intergenic	Intergenic	-29068	ENSMUST00000117403.1
ID6994	chr5	13448067	13448817	+	415.7	NA	intron (ENSMUST00000137798.4, intron 2 of 17)	Lx2B|LINE|L1	-32586	ENSMUST00000197721.1
ID29361	chr13	35612738	35613362	+	415.7	NA	Intergenic	LTR16B2|LTR|ERVL	-46812	ENSMUST00000075220.9	12593	Mm.29002	NM_009881	ENSMUSG00000059288	Cdyl	AI325931	chromodomain protein, Y chromosome-like	protein-coding
ID48816	chr11	40402556	40403383	+	415.7	NA	Intergenic	MTEa|LTR|ERVL-MaLR	20385	ENSMUST00000121775.1
ID10687	chr2	131308537	131309161	+	415.7	NA	intron (ENSMUST00000165420.4, intron 1 of 4)	L1ME3|LINE|L1	4465	ENSMUST00000165420.4
ID18321	chr1	182515722	182516534	+	415.4	NA	intron (ENSMUST00000068505.9, intron 1 of 20)	ID_B1|SINE|B4	1396	ENSMUST00000068505.9	12334	Mm.19306	NM_009794	ENSMUSG00000026509	Capn2	AI326419|Capa-2|Capa2|m-calpain|m-calpin	calpain 2	protein-coding
ID6397	chr8	37258329	37259079	+	415.4	NA	Intergenic	L2|LINE|L2	58874	ENSMUST00000083343.1
ID64916	chr9	43728467	43729828	+	415.1	NA	Intergenic	Intergenic	-15429	ENSMUST00000034510.7	58235	Mm.335096	NM_021424	ENSMUSG00000032012	Nectin1	AI835281|AW549174|Cd111|HIgR|HveC|PRR|PRR1|Pvrl1|nectin-1	nectin cell adhesion molecule 1	protein-coding
ID20954	chr7	111305104	111305853	+	415.1	NA	Intergenic	Intergenic	-222448	ENSMUST00000162415.4	13690	Mm.185453	NM_013507	ENSMUSG00000005610	Eif4g2	DAP-5|E130105L11Rik|Nat1|Natm1|p97	eukaryotic translation initiation factor 4, gamma 2	protein-coding
ID69483	chr4	131498223	131498847	+	415.1	NA	intron (ENSMUST00000149942.1, intron 5 of 7)	L1MC3|LINE|L1	11338	ENSMUST00000149942.1
ID12768	chr11	57294038	57294787	+	415.1	NA	intron (ENSMUST00000036315.12, intron 13 of 15)	intron (NM_001252403, intron 13 of 15)	117894	ENSMUST00000173531.1
ID26487	chr1	107711683	107712580	+	414.8	NA	Intergenic	Intergenic	25123	ENSMUST00000153774.1	102635334		XR_387297	ENSMUSG00000086161	Gm15389	OTTMUSG00000020989	predicted gene 15389	ncRNA
ID36507	chr19	43275271	43275896	+	414.8	NA	intron (ENSMUST00000099428.3, intron 3 of 11)	L1_Mur3|LINE|L1	-5215	ENSMUST00000057752.1
ID36502	chr16	15009055	15009804	+	414.8	NA	Intergenic	Intergenic	102792	ENSMUST00000090277.1	66793	Mm.100270	NM_025769	ENSMUSG00000068617	Efcab1	4930449A16Rik|5430404L10Rik	EF hand calcium binding domain 1	protein-coding
ID31039	chr16	89889534	89890158	+	414.8	NA	intron (ENSMUST00000002588.6, intron 4 of 27)	intron (NM_009384, intron 4 of 27)	29139	ENSMUST00000139544.1
ID22022	chr10	102383124	102384007	+	414.8	NA	intron (ENSMUST00000138522.4, intron 4 of 5)	intron (NM_001205098, intron 6 of 7)	9130	ENSMUST00000120748.1	67569	Mm.25252	NM_026243	ENSMUSG00000019888	Mgat4c	9130411I17Rik|GntIVh	MGAT4 family, member C	protein-coding
ID26165	chr13	48175209	48175834	+	414.8	NA	intron (ENSMUST00000180921.1, intron 1 of 2)	intron (NR_102303, intron 1 of 2)	-85906	ENSMUST00000021810.1	15904	Mm.458006	NM_031166	ENSMUSG00000021379	Id4	Idb4|bHLHb27	inhibitor of DNA binding 4	protein-coding
ID43304	chr5	99033482	99034233	+	414.8	NA	intron (ENSMUST00000161490.4, intron 1 of 18)	intron (NM_008926, intron 1 of 18)	3178	ENSMUST00000031277.6
ID34985	chr9	113074561	113075311	+	414.1	NA	Intergenic	Intergenic	-328539	ENSMUST00000157192.1
ID48988	chr13	105573207	105573831	+	413.5	NA	Intergenic	Intergenic	129826	ENSMUST00000022235.4	15550	Mm.4716	NM_008308	ENSMUSG00000021721	Htr1a	Gpcr18	5-hydroxytryptamine (serotonin) receptor 1A	protein-coding
ID16926	chr1	152440881	152441506	+	413.2	NA	intron (ENSMUST00000127586.4, intron 1 of 13)	intron (NM_177756, intron 1 of 11)	-33668	ENSMUST00000121610.1
ID21330	chr5	146874891	146875643	+	412.8	NA	Intergenic	Intergenic	29502	ENSMUST00000198570.1
ID43989	chr3	136315531	136316155	+	412.8	NA	intron (ENSMUST00000041577.9, intron 1 of 16)	intron (NM_001033350, intron 1 of 16)	10182	ENSMUST00000198206.1	242248	Mm.30832	NM_001033350	ENSMUSG00000037922	Bank1	A530094C12Rik|AI451642|AVIEF|BANK	B cell scaffold protein with ankyrin repeats 1	protein-coding
ID62664	chr14	92300929	92301678	+	412.8	NA	Intergenic	RMER6-int|LTR|ERVK	67326	ENSMUST00000104110.1
ID66955	chr16	18239935	18240688	+	412.8	NA	TTS (ENSMUST00000116714.1)	intron (NM_011239, intron 5 of 5)	531	ENSMUST00000116714.1
ID41006	chr8	71623833	71624756	+	412.8	NA	TTS (ENSMUST00000030170.11)	3' UTR (NM_146211, exon 12 of 12)	6812	ENSMUST00000184793.1	102466799		NR_106035	ENSMUSG00000098976	Mir6769b	Gm27546|mmu-mir-6769b	microRNA 6769b	ncRNA
ID7512	chr13	22354420	22355298	+	412.5	NA	exon (ENSMUST00000091733.1, exon 1 of 1)	exon (NM_134220, exon 1 of 1)	513	ENSMUST00000091733.1	171254	Mm.377208	NM_134220	ENSMUSG00000095125	Vmn1r198	V1ri3	vomeronasal 1 receptor 198	protein-coding
ID24540	chr7	49288812	49289569	+	412.5	NA	intron (ENSMUST00000184124.4, intron 1 of 10)	intron (NM_175272, intron 1 of 37)	-14948	ENSMUST00000184928.4
ID2423	chr4	152906323	152907207	+	412.5	NA	Intergenic	(CCA)n|Simple_repeat|Simple_repeat	106819	ENSMUST00000116710.1
ID61509	chr7	127794812	127795436	+	412.5	NA	intron (ENSMUST00000047075.10, intron 13 of 18)	intron (NM_178029, intron 13 of 18)	-4267	ENSMUST00000136823.4
ID36545	chr9	107833231	107833981	+	412.2	NA	intron (ENSMUST00000035201.9, intron 5 of 20)	intron (NM_011251, intron 5 of 20)	-13594	ENSMUST00000193842.1
ID35836	chr4	150517874	150518755	+	412.2	NA	intron (ENSMUST00000105680.5, intron 4 of 16)	intron (NM_001085492, intron 10 of 22)	29921	ENSMUST00000105680.5	68703	Mm.291274	NM_001085492	ENSMUSG00000039852	Rere	1110033A15Rik|AI414665|ARG|ARP|ATN1L|AW742570|Atr2|DNB1|eye<m03Jus>|eyes3|mKIAA0458	arginine glutamic acid dipeptide (RE) repeats	protein-coding
ID42451	chr7	24426115	24426739	+	412.2	NA	Intergenic	B1F|SINE|Alu	6232	ENSMUST00000146686.1
ID35573	chr9	32665004	32665628	+	412.2	NA	intron (ENSMUST00000183879.1, intron 3 of 3)	Intergenic	29077	ENSMUST00000184110.1
ID24162	chr6	93645706	93646475	+	412.2	NA	Intergenic	Intergenic	136517	ENSMUST00000158005.1
ID40608	chr11	74488031	74488782	+	412.2	NA	intron (ENSMUST00000047488.10, intron 2 of 24)	intron (NM_001015046, intron 2 of 24)	-80381	ENSMUST00000123440.1
ID51740	chr10	6039335	6040086	+	411.9	NA	Intergenic	Intergenic	-117310	ENSMUST00000064225.10	56533	Mm.44606	NM_019958	ENSMUSG00000019775	Rgs17	6430507P11Rik|Rgsz2	regulator of G-protein signaling 17	protein-coding
ID25978	chrX	57507501	57508251	+	411.2	NA	Intergenic	Intergenic	-4119	ENSMUST00000057645.5	245424	Mm.336070	NM_001033360	ENSMUSG00000036357	Gpr101	GPCR6|Gm365	G protein-coupled receptor 101	protein-coding
ID59000	chr11	96536647	96537398	+	410.9	NA	intron (ENSMUST00000136836.4, intron 3 of 7)	intron (NM_001033186, intron 3 of 12)	47161	ENSMUST00000127639.1
ID1820	chr6	18869608	18870232	+	410.9	NA	exon (ENSMUST00000115396.5, exon 5 of 6)	exon (NM_029202, exon 5 of 6)	3602	ENSMUST00000115396.5	75196	Mm.67665	NM_029202	ENSMUSG00000029517	Ankrd7	4930532L20Rik|AV278427	ankyrin repeat domain 7	protein-coding
ID57212	chr16	69680158	69680783	+	410.6	NA	Intergenic	L1_Mur3|LINE|L1	180016	ENSMUST00000166256.1
ID43858	chr2	73214499	73215123	+	410.2	NA	promoter-TSS (ENSMUST00000136684.1)	promoter-TSS (NM_025942)	-364	ENSMUST00000028517.9	67059	Mm.22661	NM_025942	ENSMUSG00000027108	Ola1	2510025G09Rik|2810405J23Rik|2810409H07Rik|Gtpbp9|PTD004	Obg-like ATPase 1	protein-coding
ID13504	chr6	8748381	8749005	+	410.2	NA	intron (ENSMUST00000115519.4, intron 4 of 12)	L1MC4|LINE|L1	9706	ENSMUST00000156695.4
ID38404	chr19	15560796	15561735	+	410.2	NA	Intergenic	(TGG)n|Simple_repeat|Simple_repeat	-118739	ENSMUST00000083389.1
ID305	chr14	122122125	122122749	+	409.9	NA	exon (ENSMUST00000166043.1, exon 1 of 1)	RLTR19-int|LTR|ERVK	884	ENSMUST00000166043.1
ID60185	chr11	78643539	78644288	+	408.9	NA	intron (ENSMUST00000142739.4, intron 1 of 10)	intron (NM_008702, intron 1 of 10)	52581	ENSMUST00000165271.1
ID12652	chr12	84784781	84785672	+	408.9	NA	TTS (ENSMUST00000166383.1)	exon (NM_013589, exon 33 of 35)	6617	ENSMUST00000166383.1
ID11562	chr5	114743741	114744506	+	408.6	NA	promoter-TSS (ENSMUST00000146044.4)	intron (NM_001347400, intron 13 of 19)	-255	ENSMUST00000146044.4
ID50054	chr17	63803118	63803742	+	408.3	NA	Intergenic	Intergenic	60361	ENSMUST00000050753.3
ID44560	chrX	132174755	132175379	+	408.3	NA	Intergenic	(TTTA)n|Simple_repeat|Simple_repeat	-4960	ENSMUST00000119209.1
ID15818	chr11	47403637	47404386	+	408	NA	intron (ENSMUST00000154578.4, intron 2 of 2)	Lx5b|LINE|L1	-21253	ENSMUST00000118506.1
ID21070	chr11	111250774	111251398	+	408	NA	Intergenic	Intergenic	-25014	ENSMUST00000121873.1
ID58498	chr5	25051232	25053548	+	408	NA	intron (ENSMUST00000030784.10, intron 1 of 15)	intron (NM_145401, intron 1 of 15)	48252	ENSMUST00000030784.10	108099	Mm.33649	NM_145401	ENSMUSG00000028944	Prkag2	2410051C13Rik|AAKG|AAKG2|AI854673|H91620p|WPWS	protein kinase, AMP-activated, gamma 2 non-catalytic subunit	protein-coding
ID36641	chr13	51746483	51747233	+	408	NA	intron (ENSMUST00000110040.5, intron 2 of 16)	intron (NM_001281880, intron 2 of 16)	1868	ENSMUST00000143396.1
ID33312	chr7	28848725	28849478	+	407.7	NA	Intergenic	Intergenic	8095	ENSMUST00000137468.1
ID15075	chr3	142462291	142463041	+	407.7	NA	Intergenic	Intergenic	-31312	ENSMUST00000198803.1
ID12960	chr14	84380804	84381428	+	407.3	NA	Intergenic	Lx7|LINE|L1	-62447	ENSMUST00000071370.5	219228	Mm.153643	NM_001013753	ENSMUSG00000035566	Pcdh17	C030033F14Rik|Gm78	protocadherin 17	protein-coding
ID11431	chr15	83010250	83011001	+	407.3	NA	intron (ENSMUST00000023076.5, intron 3 of 5)	intron (NM_001271414, intron 3 of 5)	12513	ENSMUST00000109503.6	74039	Mm.32584	NM_028728	ENSMUSG00000058099	Nfam1	4921501M20Rik|Cnaip	Nfat activating molecule with ITAM motif 1	protein-coding
ID67067	chr1	166981808	166982557	+	407.3	NA	intron (ENSMUST00000180995.2, intron 2 of 2)	B1F|SINE|Alu	17546	ENSMUST00000180995.2	100503962	Mm.216842	NR_037988	ENSMUSG00000102548	Gm16701	-	predicted gene, 16701	ncRNA
ID5274	chrX	129971161	129971911	+	407.3	NA	promoter-TSS (ENSMUST00000133457.1)	exon (NM_172493, exon 16 of 27)	-997	ENSMUST00000133457.1
ID58820	chr8	34161969	34162864	+	407.3	NA	intron (ENSMUST00000033933.5, intron 2 of 5)	intron (NM_026432, intron 2 of 5)	4296	ENSMUST00000183885.1	102465211		NR_105820	ENSMUSG00000098785	Mir6395	Gm27561|mmu-mir-6395	microRNA 6395	ncRNA
ID60944	chr5	74668170	74669101	+	407	NA	intron (ENSMUST00000127396.4, intron 1 of 12)	intron (NM_001159578, intron 1 of 12)	9157	ENSMUST00000117525.4	16924	Mm.440403	NM_010727	ENSMUSG00000029228	Lnx1	Lnx	ligand of numb-protein X 1	protein-coding
ID52954	chr5	120762273	120762897	+	407	NA	intron (ENSMUST00000044833.8, intron 8 of 15)	RMER12|LTR|ERVK	-6326	ENSMUST00000165820.1
ID62299	chr15	43229701	43230454	+	407	NA	Intergenic	G-rich|Low_complexity|Low_complexity	-5157	ENSMUST00000157280.1
ID23991	chr1	169990151	169990775	+	406.7	NA	exon (ENSMUST00000194690.2, exon 12 of 18)	exon (NM_022563, exon 11 of 17)	21011	ENSMUST00000193930.1
ID5383	chr5	45326885	45327509	+	406.7	NA	intron (ENSMUST00000197016.1, intron 2 of 5)	B4A|SINE|B4	-75268	ENSMUST00000200133.1
ID1374	chr9	80532457	80533212	+	406.4	NA	Intergenic	Intergenic	-67353	ENSMUST00000113250.6	63859	Mm.422780	NM_022016	ENSMUSG00000032343	Impg1	A930015H12Rik|IMP150|SPACR	interphotoreceptor matrix proteoglycan 1	protein-coding
ID25552	chr6	92605724	92607353	+	406.4	NA	intron (ENSMUST00000032093.8, intron 2 of 8)	intron (NM_001081146, intron 2 of 8)	-39172	ENSMUST00000113447.4	243548	Mm.248820	NM_001081146	ENSMUSG00000030020	Prickle2	6230400G14Rik|6720451F06Rik|mpk2	prickle planar cell polarity protein 2	protein-coding
ID20879	chr13	113214336	113214960	+	406.4	NA	intron (ENSMUST00000038144.8, intron 2 of 2)	intron (NM_023612, intron 2 of 2)	4989	ENSMUST00000038144.8	71690	Mm.38929	NM_023612	ENSMUSG00000042379	Esm1	0610042H23Rik|AV004503|ESM-1	endothelial cell-specific molecule 1	protein-coding
ID27962	chr1	165034036	165034791	+	406.4	NA	Intergenic	Intergenic	10068	ENSMUST00000116911.1
ID59747	chr1	135589874	135590498	+	406	NA	intron (ENSMUST00000067468.5, intron 1 of 5)	L2|LINE|L2	-4481	ENSMUST00000067414.9	215690	Mm.34977	NM_173437	ENSMUSG00000009418	Nav1	9530089B19|9930003A20Rik|C230080M11Rik|Pomfil3|Unc53h1|mKIAA1151|steerin-1	neuron navigator 1	protein-coding
ID32457	chr9	83118265	83118889	+	406	NA	intron (ENSMUST00000162246.5, intron 2 of 5)	intron (NM_175074, intron 2 of 5)	4469	ENSMUST00000194697.1
ID49031	chr6	89248194	89248943	+	406	NA	TTS (ENSMUST00000157174.1)	Intergenic	1034	ENSMUST00000157174.1
ID48064	chr2	91452660	91453284	+	405.4	NA	Intergenic	Intergenic	-4539	ENSMUST00000143874.4
ID64617	chr19	4241851	4242600	+	405.4	NA	Intergenic	(TGG)n|Simple_repeat|Simple_repeat	10326	ENSMUST00000025773.3	69745	Mm.32518	NM_027196	ENSMUSG00000024854	Pold4	2410012M21Rik|AI463381|AW060307|Polds|p12	polymerase (DNA-directed), delta 4	protein-coding
ID17962	chr8	122509477	122510955	+	405.4	NA	intron (ENSMUST00000067252.10, intron 2 of 50)	intron (NM_001037298, intron 2 of 50)	-10330	ENSMUST00000156333.4	234839	Mm.37324	NM_001037298	ENSMUSG00000014444	Piezo1	9630020g22|Fam38a|mKIAA0233	piezo-type mechanosensitive ion channel component 1	protein-coding
ID35400	chr13	21201117	21201741	+	405.1	NA	Intergenic	Intergenic	11337	ENSMUST00000139287.1
ID25816	chr7	15663632	15664384	+	405.1	NA	Intergenic	Intergenic	-10384	ENSMUST00000198160.1
ID36012	chr5	74018210	74019653	+	404.7	NA	intron (ENSMUST00000128750.1, intron 3 of 7)	intron (NM_177561, intron 4 of 8)	4715	ENSMUST00000129275.1
ID52603	chr13	74492396	74493020	+	404.7	NA	Intergenic	Lx2B2|LINE|L1	-9765	ENSMUST00000074369.6	235956	Mm.296909	NM_146231	ENSMUSG00000069208	Zfp825	-	zinc finger protein 825	protein-coding
ID56355	chr1	181766915	181767881	+	404.7	NA	intron (ENSMUST00000160345.1, intron 11 of 11)	B3|SINE|B2	24658	ENSMUST00000160793.1
ID56442	chr13	22384995	22386459	+	404.4	NA	promoter-TSS (ENSMUST00000120663.1)	Intergenic	78	ENSMUST00000120663.1
ID21092	chr11	84861677	84862426	+	404.4	NA	intron (ENSMUST00000018547.5, intron 3 of 14)	B1_Mur1|SINE|Alu	-1392	ENSMUST00000165459.1
ID38979	chr2	75750263	75750887	+	404.4	NA	Intergenic	(TAGG)n|Simple_repeat|Simple_repeat	-20403	ENSMUST00000123829.1
ID10504	chr4	11698723	11699724	+	404.1	NA	Intergenic	Intergenic	-5234	ENSMUST00000108304.5	14579	Mm.247486	NM_010276	ENSMUSG00000028214	Gem	AV020497	GTP binding protein (gene overexpressed in skeletal muscle)	protein-coding
ID41265	chrX	11869356	11870106	+	404.1	NA	Intergenic	Intergenic	2466	ENSMUST00000120350.1
ID58221	chr17	85137128	85137879	+	404.1	NA	intron (ENSMUST00000095188.5, intron 3 of 10)	intron (NM_028576, intron 3 of 10)	46777	ENSMUST00000095188.5	73582	Mm.260753	NM_028576	ENSMUSG00000071037	Camkmt	1700106N22Rik|AI480743|AV099781|CLNMT|CaM KMT	calmodulin-lysine N-methyltransferase	protein-coding
ID35780	chr2	104317603	104318363	+	404.1	NA	intron (ENSMUST00000089726.6, intron 1 of 20)	intron (NM_001033347, intron 1 of 20)	26409	ENSMUST00000120886.1
ID11955	chr5	44079022	44079646	+	404.1	NA	intron (ENSMUST00000196003.1, intron 1 of 1)	intron (NM_001163582, intron 1 of 21)	10199	ENSMUST00000197140.1
ID29745	chr19	46416176	46416926	+	404.1	NA	intron (ENSMUST00000039922.9, intron 2 of 11)	intron (NM_001025391, intron 2 of 11)	19525	ENSMUST00000118440.1
ID27699	chr3	62452903	62453652	+	403.8	NA	intron (ENSMUST00000079300.9, intron 11 of 13)	RMER13A2|LTR|ERVK	19310	ENSMUST00000160858.1
ID8658	chr9	26472352	26473876	+	403.4	NA	Intergenic	Intergenic	-260614	ENSMUST00000160899.4	76898	Mm.218788	NM_029792	ENSMUSG00000045994	B3gat1	0710007K08Rik|AI846286|GlcAT-P|Glcatp|Hnk1	beta-1,3-glucuronyltransferase 1 (glucuronosyltransferase P)	protein-coding
ID30735	chr18	78262894	78263518	+	403.1	NA	Intergenic	ORR1E|LTR|ERVL-MaLR	-54112	ENSMUST00000025434.10	27411	Mm.44158	NM_030683	ENSMUSG00000024552	Slc14a2	UT-A1|UT-A3	solute carrier family 14 (urea transporter), member 2	protein-coding
ID54730	chr11	35236471	35237095	+	402.8	NA	intron (ENSMUST00000153098.1, intron 2 of 3)	intron (NM_011412, intron 4 of 35)	22382	ENSMUST00000157500.1
ID57810	chr5	137090378	137091002	+	402.8	NA	Intergenic	B1_Mur4|SINE|Alu	-18422	ENSMUST00000199832.1
ID61523	chr11	47304896	47305663	+	402.5	NA	intron (ENSMUST00000077221.5, intron 2 of 7)	intron (NM_011891, intron 2 of 7)	74243	ENSMUST00000077221.5	24052	Mm.338890	NM_011891	ENSMUSG00000020354	Sgcd	35kDa|delta-SG	sarcoglycan, delta (dystrophin-associated glycoprotein)	protein-coding
ID6685	chr3	73933383	73934365	+	402.5	NA	exon (ENSMUST00000194185.1, exon 1 of 1)	(TGG)n|Simple_repeat|Simple_repeat	828	ENSMUST00000194185.1
ID9911	chrX	20132531	20133155	+	402.5	NA	intron (ENSMUST00000151845.4, intron 3 of 4)	MER31B|LTR|ERV1	73283	ENSMUST00000044138.7	60322	Mm.44827	NM_021715	ENSMUSG00000037347	Chst7	2600013M07Rik|C6ST-2|GST5|Gn6st-4|glcNAc6ST-4	carbohydrate (N-acetylglucosamino) sulfotransferase 7	protein-coding
ID66020	chr3	115830913	115831662	+	402.5	NA	Intergenic	(CCCTAA)n|Simple_repeat|Simple_repeat	-56550	ENSMUST00000189799.3
ID23328	chr2	117517548	117518172	+	402.5	NA	Intergenic	LTR33|LTR|ERVL	-100163	ENSMUST00000138372.1	102634513	Mm.461722	XR_374899	ENSMUSG00000085681	Gm13982	OTTMUSG00000015230	predicted gene 13982	ncRNA
ID45930	chr4	136086690	136087314	+	402.1	NA	Intergenic	MIR|SINE|MIR	-12030	ENSMUST00000121307.1
ID37105	chr13	24671946	24672570	+	401.8	NA	promoter-TSS (ENSMUST00000176303.1)	intron (NM_001286100, intron 3 of 22)	-681	ENSMUST00000176303.1
ID51164	chr11	94594066	94594816	+	401.8	NA	intron (ENSMUST00000155122.1, intron 1 of 6)	B1F2|SINE|Alu	7328	ENSMUST00000155122.1
ID51504	chr15	86079632	86080599	+	401.8	NA	intron (ENSMUST00000147286.1, intron 1 of 1)	intron (NM_001205353, intron 1 of 18)	5382	ENSMUST00000147286.1
ID2046	chr15	10748128	10749454	+	401.5	NA	intron (ENSMUST00000180604.1, intron 2 of 6)	intron (NR_045063, intron 2 of 6)	31647	ENSMUST00000181739.1
ID62441	chr12	82115689	82116438	+	401.5	NA	Intergenic	Intergenic	-34405	ENSMUST00000082780.1
ID1551	chr3	61022975	61023599	+	401.5	NA	Intergenic	Intergenic	-19501	ENSMUST00000194809.1
ID20610	chr2	31772957	31773720	+	401.5	NA	intron (ENSMUST00000124089.1, intron 1 of 2)	MTB_Mm-int|LTR|ERVL-MaLR	13165	ENSMUST00000124089.1
ID8999	chr9	102482862	102483487	+	401.2	NA	Intergenic	Lx8|LINE|L1	-22576	ENSMUST00000039390.5	16716	Mm.101692	NM_024291	ENSMUSG00000035606	Ky	CD1|D9Mgc44e|ky	kyphoscoliosis peptidase	protein-coding
ID50892	chr12	29021996	29022620	+	401.2	NA	Intergenic	Intergenic	12986	ENSMUST00000158958.1
ID62723	chr3	84257823	84258572	+	401.2	NA	exon (ENSMUST00000152953.1, exon 2 of 2)	intron (NM_001271726, intron 1 of 11)	1172	ENSMUST00000147901.4
ID29070	chr9	71715124	71715882	+	401.2	NA	intron (ENSMUST00000072899.5, intron 6 of 18)	intron (NM_001304362, intron 6 of 18)	56057	ENSMUST00000122065.1	68178	Mm.99961	NM_026599	ENSMUSG00000032232	Cgnl1	4933421H10Rik|9930020M10Rik|AI503810|Jacop	cingulin-like 1	protein-coding
ID40252	chr3	48036189	48036980	+	401.2	NA	Intergenic	MT2C_Mm|LTR|ERVL	-9824	ENSMUST00000193787.1	666202	Mm.465057	NR_040408	ENSMUSG00000103257	Gm7977	EG666202	tyrosine 3-monooxygenase/tryptophan 5-monooxygenase activation protein, theta polypeptide pseudogene	pseudo
ID9047	chr12	49284198	49285209	+	401.2	NA	Intergenic	ORR1B1|LTR|ERVL-MaLR	-97957	ENSMUST00000135006.2
ID48993	chr2	8432213	8432837	+	401.2	NA	Intergenic	Intergenic	39859	ENSMUST00000157949.1
ID51614	chr1	88807189	88808072	+	400.9	NA	Intergenic	RLTR11B|LTR|ERVK	52676	ENSMUST00000180596.1
ID38703	chr6	60636521	60637146	+	400.9	NA	Intergenic	L1_Rod|LINE|L1	192163	ENSMUST00000114268.3	20617	Mm.17484	NM_009221	ENSMUSG00000025889	Snca	NACP|alphaSYN	synuclein, alpha	protein-coding
ID5429	chr19	52924834	52925586	+	400.9	NA	Intergenic	intron (NR_030678, intron 1 of 1)	71423	ENSMUST00000182728.1
ID41676	chr11	43829616	43830490	+	400.9	NA	intron (ENSMUST00000124306.1, intron 1 of 1)	(CCA)n|Simple_repeat|Simple_repeat	6279	ENSMUST00000124306.1
ID19193	chr15	53757279	53757903	+	400.9	NA	intron (ENSMUST00000078673.9, intron 2 of 4)	(TGG)n|Simple_repeat|Simple_repeat	-127315	ENSMUST00000100666.2
ID41054	chr6	20062870	20063494	+	400.9	NA	Intergenic	Lx7|LINE|L1	438573	ENSMUST00000083768.1
ID52605	chr17	7647332	7648650	+	400.9	NA	Intergenic	RMER6A|LTR|ERVK	-56849	ENSMUST00000177784.1
ID42335	chr12	28784067	28784691	+	400.5	NA	intron (ENSMUST00000035657.7, intron 3 of 8)	intron (NM_201357, intron 3 of 8)	32551	ENSMUST00000035657.7	380752	Mm.273724	NM_201357	ENSMUSG00000036613	Tssc1	D12Ertd604e|Eipr1	tumor suppressing subtransferable candidate 1	protein-coding
ID63878	chr16	22189440	22190064	+	400.5	NA	Intergenic	RLTR17|LTR|ERVK	-26453	ENSMUST00000100052.7	319765	Mm.489442	NM_183029	ENSMUSG00000033581	Igf2bp2	C330012H03Rik|IMP-2|Imp2|Neilsen	insulin-like growth factor 2 mRNA binding protein 2	protein-coding
ID33983	chr3	63829041	63829790	+	400.5	NA	intron (ENSMUST00000177143.4, intron 2 of 22)	intron (NM_001177733, intron 1 of 23)	3621	ENSMUST00000162296.1
ID4314	chr19	23451874	23452498	+	400.5	NA	Intergenic	Intergenic	-3864	ENSMUST00000036069.6	71738	Mm.50841	NM_174857	ENSMUSG00000033207	Mamdc2	1200015L10Rik|AI591564|mamcan	MAM domain containing 2	protein-coding
ID7617	chr9	101607317	101608863	+	400.5	NA	Intergenic	Intergenic	-158737	ENSMUST00000075243.7
ID24383	chr9	84287070	84288451	+	399.9	NA	Intergenic	ORR1D2|LTR|ERVL-MaLR	99405	ENSMUST00000104478.1
ID1615	chr15	93424618	93425629	+	399.9	NA	intron (ENSMUST00000068457.10, intron 3 of 8)	intron (NM_175363, intron 3 of 8)	26659	ENSMUST00000165935.1	223828	Mm.74208	NM_146062	ENSMUSG00000036167	Pphln1	CR|HSPC206|HSPC232	periphilin 1	protein-coding
ID37898	chr7	144193427	144194176	+	399.6	NA	intron (ENSMUST00000105900.4, intron 4 of 14)	intron (NM_001113373, intron 4 of 15)	18272	ENSMUST00000105900.4	210274	Mm.483624	NM_001081370	ENSMUSG00000037541	Shank2	ProSAP1|mKIAA1022	SH3/ankyrin domain gene 2	protein-coding
ID27244	chrX	129871480	129872104	+	399.6	NA	intron (ENSMUST00000113320.2, intron 4 of 26)	(GGGAGA)n|Simple_repeat|Simple_repeat	-100741	ENSMUST00000133457.1
ID51739	chr11	111240433	111241708	+	399.6	NA	Intergenic	Intergenic	-35030	ENSMUST00000121873.1
ID20378	chr2	127463457	127464082	+	399.6	NA	intron (ENSMUST00000103215.7, intron 5 of 8)	intron (NM_001291005, intron 5 of 8)	9539	ENSMUST00000122679.1
ID39112	chr2	167388200	167388824	+	399.2	NA	Intergenic	B1_Mur3|SINE|Alu	-33200	ENSMUST00000047815.9	77031	Mm.278924	NM_148929	ENSMUSG00000039463	Slc9a8	1200006P13Rik|6430709P13Rik|AI182282|NHE-8|NHE8	solute carrier family 9 (sodium/hydrogen exchanger), member 8	protein-coding
ID61781	chr5	141421354	141422103	+	399.2	NA	intron (ENSMUST00000145908.1, intron 1 of 9)	intron (NM_177879, intron 1 of 44)	-40802	ENSMUST00000153879.1
ID50271	chr5	113306321	113306945	+	399.2	NA	intron (ENSMUST00000140981.1, intron 2 of 5)	intron (NM_001162965, intron 2 of 21)	4064	ENSMUST00000154248.4
ID63678	chr2	7360171	7360795	+	399.2	NA	intron (ENSMUST00000002176.9, intron 1 of 15)	intron (NM_001110231, intron 2 of 15)	10386	ENSMUST00000104208.1
ID12360	chr2	130826411	130827297	+	398.6	NA	intron (ENSMUST00000146975.1, intron 1 of 3)	Lx8|LINE|L1	-12562	ENSMUST00000142128.1
ID27591	chr2	73582573	73583197	+	398.6	NA	Intergenic	RSINE1|SINE|B4	-1965	ENSMUST00000125413.1
ID29384	chr18	12943183	12944998	+	398.6	NA	Intergenic	Intergenic	-2249	ENSMUST00000132594.4
ID69	chr11	25651685	25652436	+	398.6	NA	promoter-TSS (ENSMUST00000144841.1)	non-coding (NR_027973, exon 3 of 6)	8	ENSMUST00000144841.1
ID50360	chr18	82032266	82032890	+	398.6	NA	Intergenic	Intergenic	-40498	ENSMUST00000175295.1	100628596		NR_039589	ENSMUSG00000093036	Mir5127	mmu-mir-5127|mu-mir-5127	microRNA 5127	ncRNA
ID19128	chr1	118514188	118515068	+	397.9	NA	intron (ENSMUST00000185405.3, intron 20 of 39)	intron (NM_001293300, intron 20 of 40)	4391	ENSMUST00000189216.1
ID9578	chr8	42434260	42434884	+	397.9	NA	Intergenic	Lx5b|LINE|L1	87631	ENSMUST00000104567.1
ID62413	chr2	29049498	29050404	+	397.9	NA	intron (ENSMUST00000189027.3, intron 1 of 6)	B2_Mm2|SINE|B2	5073	ENSMUST00000189027.3
ID6527	chr10	25727159	25728912	+	397.9	NA	Intergenic	MLT1D|LTR|ERVL-MaLR	191649	ENSMUST00000191547.1	102640597	Mm.412041	NR_136909	ENSMUSG00000101537	Gm29571	-	predicted gene 29571	ncRNA
ID61530	chr1	148535763	148536387	+	397.6	NA	Intergenic	MTB|LTR|ERVL-MaLR	37567	ENSMUST00000189771.1
ID5107	chr7	28778539	28779966	+	397.6	NA	intron (ENSMUST00000072965.4, intron 8 of 15)	intron (NM_001122765, intron 7 of 14)	2244	ENSMUST00000153956.1
ID29595	chr2	157450359	157451111	+	397.3	NA	intron (ENSMUST00000029175.10, intron 2 of 13)	intron (NM_009271, intron 2 of 14)	-4936	ENSMUST00000109531.4
ID43767	chr19	22063088	22063842	+	397.3	NA	Intergenic	MTE2a|LTR|ERVL-MaLR	-75654	ENSMUST00000099569.5	226025	Mm.131943	NM_177341	ENSMUSG00000052387	Trpm3	6330504P12Rik|9330180E14|AU018608|B930001P07Rik|LTRPC3|MLSN2	transient receptor potential cation channel, subfamily M, member 3	protein-coding
ID53597	chr9	61369866	61370490	+	397.3	NA	TTS (ENSMUST00000098658.2)	Intergenic	1449	ENSMUST00000187131.1
ID3388	chr4	33544620	33545244	+	396.6	NA	Intergenic	Intergenic	70206	ENSMUST00000121474.1
ID30022	chr1	113437970	113438594	+	396.6	NA	Intergenic	Intergenic	127701	ENSMUST00000186856.1
ID54168	chr10	22907647	22908396	+	396.6	NA	Intergenic	Lx8|LINE|L1	-87893	ENSMUST00000049930.7	21412	Mm.16497	NM_011545	ENSMUSG00000045680	Tcf21	Pod-1|Pod1|bHLHa23|capsulin|epc|epicardin	transcription factor 21	protein-coding
ID13651	chr11	95079732	95080356	+	396.6	NA	Intergenic	Intergenic	-3243	ENSMUST00000120375.4	16400	Mm.57035	NM_013565	ENSMUSG00000001507	Itga3	AA407068|CD49C|GAPB3	integrin alpha 3	protein-coding
ID65848	chr1	38787648	38788399	+	396.6	NA	Intergenic	Intergenic	20839	ENSMUST00000192930.1
ID37394	chr14	60576976	60577725	+	396.6	NA	intron (ENSMUST00000190392.1, intron 2 of 2)	(TTTTG)n|Simple_repeat|Simple_repeat	-56651	ENSMUST00000159169.1
ID36771	chr14	23436605	23437355	+	396.3	NA	intron (ENSMUST00000177634.4, intron 16 of 29)	Tigger5|DNA|TcMar-Tigger	-123268	ENSMUST00000191517.1
ID22434	chr10	75297502	75298576	+	396	NA	intron (ENSMUST00000105421.5, intron 13 of 15)	L1MB5|LINE|L1	-18904	ENSMUST00000105420.1	11540	Mm.333734	NM_009630	ENSMUSG00000020178	Adora2a	A2AAR|A2aR|AA2AR	adenosine A2a receptor	protein-coding
ID10599	chr2	165791277	165791901	+	395.7	NA	intron (ENSMUST00000170272.4, intron 21 of 22)	intron (NM_027230, intron 22 of 23)	22403	ENSMUST00000128280.1
ID32035	chr10	4896246	4896870	+	395.3	NA	intron (ENSMUST00000067086.10, intron 5 of 8)	intron (NM_001302531, intron 5 of 8)	-26412	ENSMUST00000127934.4
ID68118	chr14	69224392	69225220	+	395.3	NA	Intergenic	Lx4A|LINE|L1	-11677	ENSMUST00000194515.1
ID16913	chr1	135431107	135431918	+	395.3	NA	Intergenic	RMER1B|Other|Other	-1013	ENSMUST00000041023.10	226432	Mm.271642	NM_153774	ENSMUSG00000041879	Ipo9	0710008K06Rik|AI845704|C78347|Imp9|Ranbp9|mKIAA1192	importin 9	protein-coding
ID57517	chr19	57498964	57499714	+	395	NA	Intergenic	Intergenic	-37786	ENSMUST00000181959.1
ID35021	chr1	146983764	146984388	+	395	NA	Intergenic	Intergenic	-104961	ENSMUST00000193917.1
ID36275	chr9	18250691	18251440	+	395	NA	Intergenic	Intergenic	-41202	ENSMUST00000001825.7	66917	Mm.103534	NM_025844	ENSMUSG00000001774	Chordc1	1110001O09Rik|AA409036|Chp-1|morgana	cysteine and histidine-rich domain (CHORD)-containing, zinc-binding protein 1	protein-coding
ID47313	chr11	118758929	118759553	+	394.7	NA	intron (ENSMUST00000069343.8, intron 2 of 13)	intron (NM_001039168, intron 2 of 14)	1800	ENSMUST00000103023.4	52897	Mm.341103	NM_001024931	ENSMUSG00000025576	Rbfox3	Fox-3|Hrnbp3|NeuN|Neuna60	RNA binding protein, fox-1 homolog (C. elegans) 3	protein-coding
ID3175	chr5	33496966	33497590	+	394.7	NA	Intergenic	(ATGGTG)n|Simple_repeat|Simple_repeat	-63302	ENSMUST00000173348.1	672284		NM_011320	ENSMUSG00000029112	Nkx1-1	Nkx-1.1|Sax2	NK1 transcription factor related, locus 1 (Drosophila)	protein-coding
ID31976	chr5	110781103	110781856	+	394.7	NA	promoter-TSS (ENSMUST00000086643.8)	promoter-TSS (NM_019700)	-820	ENSMUST00000031481.9	56361	Mm.23528	NM_019700	ENSMUSG00000029507	Pus1	A730013B20Rik|MPUS1|mPus1p	pseudouridine synthase 1	protein-coding
ID15648	chr14	60837027	60837779	+	394.4	NA	intron (ENSMUST00000063562.7, intron 14 of 18)	L1M5|LINE|L1	-52822	ENSMUST00000155855.1
ID22502	chr2	65111885	65112509	+	394.4	NA	intron (ENSMUST00000102726.4, intron 6 of 13)	intron (NM_027225, intron 6 of 12)	-6338	ENSMUST00000155768.1
ID51081	chr5	74594890	74595514	+	394.1	NA	exon (ENSMUST00000113535.5, exon 15 of 16)	exon (NM_001159573, exon 17 of 18)	459	ENSMUST00000125129.1
ID26745	chrX	96742529	96743310	+	393.7	NA	Intergenic	Lx7|LINE|L1	28722	ENSMUST00000137479.1
ID49617	chr11	112902088	112902841	+	393.4	NA	Intergenic	Intergenic	77285	ENSMUST00000153429.1
ID61182	chr6	39809076	39809700	+	393.4	NA	intron (ENSMUST00000031978.8, intron 1 of 2)	RSINE1|SINE|B4	1497	ENSMUST00000114797.1	14548	Mm.377071	NM_010270	ENSMUSG00000029918	Mrps33	AI841153|CGI-139|Gdap3|MRP-S33|PTD003	mitochondrial ribosomal protein S33	protein-coding
ID68726	chrX	130081289	130082038	+	392.8	NA	intron (ENSMUST00000113320.2, intron 20 of 26)	intron (NM_172493, intron 20 of 26)	109130	ENSMUST00000133457.1
ID46915	chr2	59940209	59940833	+	392.8	NA	intron (ENSMUST00000112550.4, intron 14 of 34)	intron (NM_001001182, intron 15 of 35)	7695	ENSMUST00000153136.1
ID16457	chr3	19877887	19878805	+	392.8	NA	Intergenic	Intergenic	-16540	ENSMUST00000059704.4
ID70077	chr12	109070657	109071407	+	392.1	NA	Intergenic	Intergenic	-2815	ENSMUST00000190647.2	380785	Mm.342085	NM_001163175	ENSMUSG00000040867	Begain	BM948371|Gm897	brain-enriched guanylate kinase-associated	protein-coding
ID48485	chr17	19571581	19572331	+	392.1	NA	Intergenic	B1_Mus1|SINE|Alu	-5275	ENSMUST00000171914.1	627576	Mm.469857	NM_001104563	ENSMUSG00000094892	Vmn2r101	EG627576	vomeronasal 2, receptor 101	protein-coding
ID15115	chr6	51925872	51926624	+	392.1	NA	intron (ENSMUST00000078214.5, intron 4 of 12)	L1_Mur3|LINE|L1	86301	ENSMUST00000078214.5
ID19627	chr9	25303543	25304292	+	392.1	NA	intron (ENSMUST00000115272.5, intron 12 of 13)	intron (NM_009859, intron 11 of 12)	51478	ENSMUST00000115272.5	235072	Mm.270259	NM_009859	ENSMUSG00000001833	2020-09-07	Cdc10|E430034N22	septin 7	protein-coding
ID60411	chr2	80144835	80145717	+	391.8	NA	Intergenic	GA-rich|Low_complexity|Low_complexity	13346	ENSMUST00000121276.1
ID15002	chr11	117217532	117218610	+	391.8	NA	intron (ENSMUST00000093907.7, intron 1 of 11)	intron (NM_001113486, intron 1 of 11)	-14214	ENSMUST00000106354.5	53860	Mm.38450	NM_017380	ENSMUSG00000059248	2020-09-09	MSF1|Msf|PNUTL4|Sint1	septin 9	protein-coding
ID54591	chrX	71197652	71198527	+	391.8	NA	TTS (ENSMUST00000122378.1)	RLTR19-int|LTR|ERVK	962	ENSMUST00000122378.1
ID6390	chr11	80576330	80576954	+	391.8	NA	intron (ENSMUST00000041065.10, intron 20 of 21)	ID4|SINE|ID	-67536	ENSMUST00000133400.1	77417	Mm.437510	NR_126552	ENSMUSG00000085078	C030013C21Rik	-	RIKEN cDNA C030013C21 gene	ncRNA
ID46267	chr14	68960764	68961902	+	391.5	NA	Intergenic	Intergenic	-67956	ENSMUST00000014957.8	20855	Mm.20911	NM_009285	ENSMUSG00000014813	Stc1	Stc	stanniocalcin 1	protein-coding
ID48412	chr1	44441337	44441961	+	391.5	NA	Intergenic	Intergenic	22582	ENSMUST00000186385.1
ID22078	chr15	6410100	6410849	+	391.5	NA	intron (ENSMUST00000162094.1, intron 1 of 3)	intron (NM_001310446, intron 1 of 13)	-11766	ENSMUST00000163082.1
ID34138	chr15	66275240	66275990	+	391.1	NA	intron (ENSMUST00000070256.7, intron 1 of 14)	L1MC3|LINE|L1	10436	ENSMUST00000183633.1
ID41023	chr11	30167199	30167955	+	391.1	NA	intron (ENSMUST00000006629.10, intron 2 of 35)	B4|SINE|B4	30680	ENSMUST00000102838.6	20742	Mm.123110	NM_009260	ENSMUSG00000020315	Sptbn1	9930031C03Rik|AL033301|SPTB2|Spnb-2|Spnb2|elf1|elf3|mKIAA4049	spectrin beta, non-erythrocytic 1	protein-coding
ID10033	chr5	76402637	76403261	+	391.1	NA	Intergenic	intron (NR_035422, intron 1 of 2)	-39161	ENSMUST00000031146.2	56183	Mm.154879	NM_019515	ENSMUSG00000029236	Nmu	-	neuromedin U	protein-coding
ID20011	chr12	32486523	32487148	+	391.1	NA	Intergenic	Intergenic	108131	ENSMUST00000172332.3	72123	Mm.341352	NM_028111	ENSMUSG00000090946	Ccdc71l	2010109K11Rik|AV375874	coiled-coil domain containing 71 like	protein-coding
ID14191	chr18	40437712	40438492	+	390.8	NA	intron (ENSMUST00000091927.4, intron 1 of 1)	intron (NM_026135, intron 1 of 1)	179741	ENSMUST00000091927.4	383348	Mm.76366	NM_026135	ENSMUSG00000051401	Kctd16	4930434H12Rik|Gm1267	potassium channel tetramerisation domain containing 16	protein-coding
ID20715	chr7	127195163	127195787	+	390.5	NA	intron (ENSMUST00000035771.3, intron 1 of 6)	intron (NM_001285905, intron 1 of 6)	400	ENSMUST00000035771.3	70233	Mm.28050	NM_027353	ENSMUSG00000042502	Cd2bp2	1500011B02Rik|2410024K20Rik|AW048183	CD2 antigen (cytoplasmic tail) binding protein 2	protein-coding
ID33657	chr9	118949266	118950143	+	390.5	NA	intron (ENSMUST00000174841.1, intron 1 of 5)	intron (NM_133710, intron 1 of 7)	19837	ENSMUST00000174841.1
ID13435	chrX	127230931	127231556	+	390.2	NA	Intergenic	L1_Mus3|LINE|L1	-96247	ENSMUST00000158747.1
ID31095	chr11	105923929	105924685	+	390.2	NA	TTS (ENSMUST00000146162.4)	3' UTR (NM_181071, exon 26 of 26)	11870	ENSMUST00000146607.1
ID70053	chrX	164165838	164166892	+	389.8	NA	intron (ENSMUST00000112271.6, intron 8 of 18)	L1MA6|LINE|L1	4187	ENSMUST00000131543.1
ID34698	chr16	81204216	81204840	+	389.8	NA	intron (ENSMUST00000037785.10, intron 1 of 15)	intron (NM_001113208, intron 1 of 17)	3831	ENSMUST00000037785.10	17968	Mm.433941	NM_010954	ENSMUSG00000022762	Ncam2	Ncam-2|Ocam|RNCAM	neural cell adhesion molecule 2	protein-coding
ID70244	chr3	92768222	92768971	+	389.5	NA	Intergenic	Intergenic	-3531	ENSMUST00000051521.4	67718	Mm.23784	NM_026335	ENSMUSG00000049593	Lce1h	2310066F03Rik|AI426284|Sprrl9	late cornified envelope 1H	protein-coding
ID47907	chr4	118606542	118607166	+	389.5	NA	intron (ENSMUST00000081921.6, intron 4 of 21)	intron (NM_026789, intron 4 of 21)	13551	ENSMUST00000081921.6	68625	Mm.256495	NM_026789	ENSMUSG00000028730	Cfap57	1110020C03Rik|AV009650|C130004B06Rik|Gm1363|Wdr65	cilia and flagella associated protein 57	protein-coding
ID9021	chr7	6465034	6465785	+	389.5	NA	Intergenic	AT_rich|Low_complexity|Low_complexity	4898	ENSMUST00000056120.4	258917	Mm.223322	NM_146915	ENSMUSG00000048620	Olfr1336	MOR103-7	olfactory receptor 1336	protein-coding
ID2121	chr2	69630671	69631438	+	389.2	NA	Intergenic	Intergenic	-16117	ENSMUST00000134659.4
ID7940	chr10	44801652	44802789	+	389.2	NA	Intergenic	(TTC)n|Simple_repeat|Simple_repeat	69867	ENSMUST00000158983.1
ID31350	chr7	51940764	51941388	+	389.2	NA	intron (ENSMUST00000051912.9, intron 5 of 7)	intron (NM_008087, intron 5 of 7)	-2608	ENSMUST00000145723.1
ID65385	chr12	36317380	36318004	+	389.2	NA	exon (ENSMUST00000041407.5, exon 2 of 2)	3' UTR (NM_025312, exon 2 of 2)	3523	ENSMUST00000041407.5	66042	Mm.43375	NM_025312	ENSMUSG00000036169	Sostdc1	0610006G05Rik|Sostl|USAG-1|Wise|ectodin	sclerostin domain containing 1	protein-coding
ID36394	chr13	22278257	22279045	+	388.5	NA	exon (ENSMUST00000091736.3, exon 1 of 1)	exon (NM_134223, exon 1 of 1)	289	ENSMUST00000091736.3	171257	Mm.377211	NM_134223	ENSMUSG00000069296	Vmn1r195	V1ri6	vomeronasal 1 receptor 195	protein-coding
ID61309	chrX	52049502	52050126	+	388.5	NA	Intergenic	ID_B1|SINE|B4	-77042	ENSMUST00000033449.4	74279	Mm.159154	NM_028851	ENSMUSG00000031118	1700080O16Rik	-	RIKEN cDNA 1700080O16 gene	protein-coding
ID34928	chr1	66572750	66573375	+	388.2	NA	intron (ENSMUST00000061620.12, intron 23 of 64)	Lx2B2|LINE|L1	-100668	ENSMUST00000187179.1
ID2689	chr1	93800757	93801857	+	388.2	NA	intron (ENSMUST00000027503.10, intron 1 of 4)	B4A|SINE|B4	599	ENSMUST00000112890.2	21915	Mm.250332	NM_023136	ENSMUSG00000026281	Dtymk	AU044245|CDC8|D10Ertd203e|TMPK|TYPK|Tmk|mtmk	deoxythymidylate kinase	protein-coding
ID35463	chr8	46973885	46974637	+	388.2	NA	Intergenic	RLTR13D2|LTR|ERVK	-12664	ENSMUST00000140149.1
ID66082	chrX	12463445	12464070	+	387.9	NA	Intergenic	Intergenic	-6527	ENSMUST00000119630.1
ID19857	chr15	30234462	30235211	+	387.9	NA	intron (ENSMUST00000081728.5, intron 1 of 22)	MTE2b|LTR|ERVL-MaLR	62243	ENSMUST00000081728.5	18163	Mm.321648	NM_008729	ENSMUSG00000022240	Ctnnd2	Catnd2|Nprap|neurojugin	catenin (cadherin associated protein), delta 2	protein-coding
ID42184	chr9	109605534	109606450	+	387.6	NA	intron (ENSMUST00000073962.7, intron 7 of 9)	MT2B|LTR|ERVL	20065	ENSMUST00000073962.7	382106	Mm.441401	NM_001013776	ENSMUSG00000062275	Fbxw24	EG382106|Gm5162	F-box and WD-40 domain protein 24	protein-coding
ID32008	chr11	63964979	63965603	+	387.6	NA	intron (ENSMUST00000049091.8, intron 6 of 6)	intron (NM_178379, intron 6 of 6)	1065	ENSMUST00000146915.1	78883	Mm.410764	NR_131111	ENSMUSG00000086359	9630013K17Rik	-	RIKEN cDNA 9630013K17 gene	ncRNA
ID17167	chr8	103953636	103954260	+	387.6	NA	Intergenic	Intergenic	-147677	ENSMUST00000034339.8	12562	Mm.21767	NM_009868	ENSMUSG00000031871	Cdh5	7B4|AA408225|Cd144|VE-Cad|VECD|VEcad|Vec	cadherin 5	protein-coding
ID62118	chr1	66831659	66832455	+	387.3	NA	intron (ENSMUST00000027153.5, intron 10 of 10)	intron (NM_007381, intron 10 of 10)	-6143	ENSMUST00000193555.1
ID53848	chr2	61094192	61094816	+	387.3	NA	Intergenic	L1MEg|LINE|L1	-63534	ENSMUST00000118519.1
ID12083	chr15	88022302	88022926	+	386.9	NA	Intergenic	L1MB3|LINE|L1	-226671	ENSMUST00000183709.1	102465209		NR_105817	ENSMUSG00000098938	Mir6393	Gm27424|mmu-mir-6393	microRNA 6393	ncRNA
ID50803	chr12	104247494	104248118	+	386.9	NA	promoter-TSS (ENSMUST00000049922.9)	promoter-TSS (NR_033450)	-99	ENSMUST00000049922.9
ID59887	chrX	100049209	100049833	+	386.6	NA	intron (ENSMUST00000113781.4, intron 1 of 6)	intron (NM_001177941, intron 1 of 6)	73740	ENSMUST00000071453.2	13607	Mm.328086	NM_010099	ENSMUSG00000059327	Eda	EDA1|Ed1|Eda-A1|Eda-A2|HED|Ta|Tnlg7c|XLHED|tabby	ectodysplasin-A	protein-coding
ID36260	chr7	81660579	81661329	+	386.6	NA	intron (ENSMUST00000026922.10, intron 1 of 8)	L1MC1|LINE|L1	-8774	ENSMUST00000157432.1
ID13956	chr2	119346329	119347312	+	386.3	NA	Intergenic	RMER4B|LTR|ERVK	-4409	ENSMUST00000028780.3	69065	Mm.35083	NM_026929	ENSMUSG00000027313	Chac1	1810008K03Rik	ChaC, cation transport regulator 1	protein-coding
ID42404	chr15	14552103	14552727	+	386	NA	Intergenic	RMER2|LTR|ERV1	86147	ENSMUST00000178304.1
ID38535	chr5	149946206	149947076	+	386	NA	Intergenic	Intergenic	-72034	ENSMUST00000110496.1	140498	Mm.444643	NM_080468	ENSMUSG00000053368	Rxfp2	Gpr106|Great|Lgr8	relaxin/insulin-like family peptide receptor 2	protein-coding
ID30220	chr11	85211691	85212454	+	385.6	NA	intron (ENSMUST00000018625.9, intron 4 of 12)	PB1D10|SINE|Alu	-4525	ENSMUST00000119676.1
ID63711	chr5	7834361	7835300	+	385.6	NA	intron (ENSMUST00000198825.1, intron 2 of 5)	MTD|LTR|ERVL-MaLR	-22278	ENSMUST00000118633.1
ID25198	chr2	35445463	35446087	+	385.6	NA	promoter-TSS (ENSMUST00000130913.4)	intron (NM_001308300, intron 1 of 6)	58	ENSMUST00000130913.4
ID10648	chr7	91788341	91789090	+	385.3	NA	intron (ENSMUST00000146563.4, intron 3 of 13)	Lx8|LINE|L1	77041	ENSMUST00000128592.1
ID64094	chr18	65676939	65677563	+	385.3	NA	intron (ENSMUST00000183303.1, intron 3 of 4)	intron (NM_207255, intron 3 of 5)	-21017	ENSMUST00000115097.4	319888	Mm.183576	NM_177028	ENSMUSG00000046610	Oacyl	5330437I02Rik|Acyl3	O-acyltransferase like	protein-coding
ID25263	chr10	97910856	97911866	+	385	NA	Intergenic	intron (NR_033537, intron 2 of 4)	-166477	ENSMUST00000158472.1
ID17334	chr4	63976820	63977444	+	385	NA	intron (ENSMUST00000107377.6, intron 15 of 25)	intron (NM_011607, intron 15 of 25)	-2722	ENSMUST00000141428.4
ID35396	chr1	191174833	191175457	+	385	NA	intron (ENSMUST00000195117.1, intron 2 of 3)	intron (NM_007498, intron 2 of 3)	7963	ENSMUST00000131854.1
ID35311	chr2	36896538	36897430	+	384.7	NA	Intergenic	RMER1A|Other|Other	-6138	ENSMUST00000100149.1	258943	Mm.377762	NM_146941	ENSMUSG00000075382	Olfr353	MOR127-3	olfactory receptor 353	protein-coding
ID6935	chr11	83690197	83690822	+	384.7	NA	Intergenic	Intergenic	2899	ENSMUST00000117334.1
ID59212	chr16	33046696	33047464	+	384.7	NA	intron (ENSMUST00000115100.4, intron 3 of 10)	intron (NM_178378, intron 3 of 10)	9105	ENSMUST00000126793.1
ID59639	chr4	129983253	129984003	+	384.7	NA	Intergenic	Intergenic	-1242	ENSMUST00000120204.4	230775	Mm.262241	NM_173071	ENSMUSG00000028782	Adgrb2	Bai2	adhesion G protein-coupled receptor B2	protein-coding
ID56281	chr1	87543532	87544411	+	384.7	NA	exon (ENSMUST00000172004.1, exon 1 of 1)	intron (NM_001111314, intron 2 of 14)	721	ENSMUST00000172004.1
ID49434	chr4	154272878	154273502	+	384.3	NA	intron (ENSMUST00000138945.1, intron 4 of 4)	intron (NM_001162977, intron 36 of 36)	3309	ENSMUST00000142110.1
ID12629	chr14	21704275	21704900	+	384.3	NA	intron (ENSMUST00000073870.5, intron 1 of 3)	intron (NM_001013826, intron 1 of 3)	9989	ENSMUST00000073870.5	435391	Mm.295860	NM_001013826	ENSMUSG00000063821	Dupd1	EG435391	dual specificity phosphatase and pro isomerase domain containing 1	protein-coding
ID51522	chr11	71009436	71010341	+	384.3	NA	TTS (ENSMUST00000171041.4)	3' UTR (NM_001291148, exon 7 of 7)	-5451	ENSMUST00000108527.4	216877	Mm.35399	NM_178367	ENSMUSG00000040620	Dhx33	3110057P17Rik|9430096J02Rik|Ddx33	DEAH (Asp-Glu-Ala-His) box polypeptide 33	protein-coding
ID10803	chr16	78105376	78106000	+	384	NA	Intergenic	Intergenic	54971	ENSMUST00000175018.1
ID30355	chr9	74226203	74226827	+	384	NA	intron (ENSMUST00000055879.8, intron 18 of 19)	intron (NM_001033500, intron 18 of 19)	-47619	ENSMUST00000149439.1
ID52704	chr1	133300099	133300859	+	384	NA	exon (ENSMUST00000038295.11, exon 27 of 27)	3' UTR (NM_001160268, exon 23 of 23)	2528	ENSMUST00000190208.1
ID50583	chr13	106453754	106454378	+	384	NA	Intergenic	Intergenic	92994	ENSMUST00000076359.3
ID51494	chr4	151518890	151520540	+	383.7	NA	intron (ENSMUST00000155685.4, intron 5 of 7)	B4A|SINE|B4	143245	ENSMUST00000129097.1
ID32705	chr19	34237138	34237981	+	383.7	NA	intron (ENSMUST00000119603.1, intron 8 of 10)	(CCA)n|Simple_repeat|Simple_repeat	4853	ENSMUST00000130756.1
ID54703	chr18	29673658	29674408	+	383.7	NA	Intergenic	MLTR18_MM|LTR|ERVK	-598714	ENSMUST00000115812.6	225326	Mm.194127	NM_181414	ENSMUSG00000033628	Pik3c3	5330434F23Rik|Vps34	phosphoinositide-3-kinase, class 3	protein-coding
ID65350	chr13	54964873	54965623	+	383.7	NA	intron (ENSMUST00000026994.10, intron 1 of 15)	intron (NM_001311128, intron 1 of 14)	15837	ENSMUST00000026994.10	107448	Mm.23573	NM_153131	ENSMUSG00000025876	Unc5a	Unc5h1|mKIAA1976	unc-5 netrin receptor A	protein-coding
ID69251	chr16	97471147	97471998	+	383.4	NA	intron (ENSMUST00000125475.1, intron 2 of 2)	CT-rich|Low_complexity|Low_complexity	4735	ENSMUST00000125475.1
ID65886	chr18	64799239	64799864	+	383.4	NA	Intergenic	ORR1B1|LTR|ERVL-MaLR	-13123	ENSMUST00000157679.1
ID26041	chr9	50569860	50570640	+	383.4	NA	Intergenic	intron (NM_008360, intron 1 of 5)	-5023	ENSMUST00000180021.1
ID9509	chr16	23783697	23784602	+	383	NA	Intergenic	Intergenic	-65394	ENSMUST00000120629.1
ID40949	chr11	100789469	100790220	+	383	NA	intron (ENSMUST00000107358.5, intron 13 of 18)	MER5A1|DNA|hAT-Charlie	-15044	ENSMUST00000158424.1
ID4795	chr13	43923752	43924502	+	382.7	NA	Intergenic	Intergenic	51325	ENSMUST00000158482.1
ID55867	chr18	66302235	66302985	+	382.4	NA	exon (ENSMUST00000151343.1, exon 1 of 4)	MTEb|LTR|ERVL-MaLR	129	ENSMUST00000151343.1
ID60908	chr18	37105039	37105664	+	382.4	NA	intron (ENSMUST00000007584.3, intron 1 of 3)	Charlie1a|DNA|hAT-Charlie	15338	ENSMUST00000007584.3	353236	Mm.308500	NM_001003671	ENSMUSG00000103255	Pcdhac1	CNRc1	protocadherin alpha subfamily C, 1	protein-coding
ID53958	chrX	79928555	79929304	+	382.4	NA	Intergenic	RMER13B|LTR|ERVK	-25363	ENSMUST00000122221.1
ID7270	chr2	93737261	93738149	+	382.4	NA	intron (ENSMUST00000184931.4, intron 10 of 11)	intron (NM_010163, intron 9 of 13)	-30387	ENSMUST00000132429.1
ID21470	chr19	54593120	54593875	+	382.1	NA	Intergenic	B4|SINE|B4	505954	ENSMUST00000061856.5	14732	Mm.210196	NM_008149	ENSMUSG00000024978	Gpam	GPAT|GPAT1	glycerol-3-phosphate acyltransferase, mitochondrial	protein-coding
ID18627	chr7	96805421	96806435	+	381.7	NA	intron (ENSMUST00000107165.4, intron 16 of 32)	MIR|SINE|MIR	-4379	ENSMUST00000155101.1	791381	Mm.402112	NR_045874	ENSMUSG00000053049	Gm15413	ENSMUSG00000053049|OTTMUSG00000021246	predicted gene 15413	ncRNA
ID68338	chr2	55604942	55605692	+	381.7	NA	Intergenic	Intergenic	-167457	ENSMUST00000180810.1
ID18839	chrX	117255772	117256524	+	381.7	NA	Intergenic	RLTR31B_Mm|LTR|ERVK	54360	ENSMUST00000118153.1
ID36086	chr5	113623997	113625515	+	381.7	NA	intron (ENSMUST00000047936.9, intron 1 of 2)	MTEa|LTR|ERVL-MaLR	2859	ENSMUST00000132065.4	14747	Mm.5196	NM_008153	ENSMUSG00000042190	Cmklr1	ChemR23|DEZ|Gpcr27|mcmklr1	chemokine-like receptor 1	protein-coding
ID39969	chr14	51906482	51907106	+	381.4	NA	intron (ENSMUST00000004673.10, intron 13 of 15)	intron (NM_013864, intron 13 of 15)	6694	ENSMUST00000004673.10	29811	Mm.26722	NM_013864	ENSMUSG00000004558	Ndrg2	AI182517|AU040374|Ndr2|SYLD	N-myc downstream regulated gene 2	protein-coding
ID20166	chr16	4574767	4575391	+	381.1	NA	Intergenic	ID4_|SINE|ID	-15359	ENSMUST00000005862.7	83383	Mm.273210	NM_031182	ENSMUSG00000005718	Tfap4	AI642933|AP-4|D930048N17Rik|Tcfap4|bHLHc41	transcription factor AP4	protein-coding
ID42781	chrX	70327939	70328689	+	381.1	NA	Intergenic	Intergenic	32777	ENSMUST00000130519.1
ID29443	chr8	24212545	24213169	+	381.1	NA	Intergenic	Intergenic	38953	ENSMUST00000066740.4
ID49712	chr6	118256560	118257184	+	381.1	NA	Intergenic	Intergenic	-59128	ENSMUST00000032201.5	19713	Mm.57199	NM_009050	ENSMUSG00000030110	Ret	PTC|RET51|RET9|c-Ret	ret proto-oncogene	protein-coding
ID52795	chr10	122814731	122815489	+	380.8	NA	intron (ENSMUST00000161487.4, intron 4 of 8)	intron (NM_176919, intron 4 of 8)	3663	ENSMUST00000161371.1
ID55282	chr1	143919005	143919756	+	380.8	NA	Intergenic	Intergenic	84652	ENSMUST00000153527.2
ID18579	chr9	16428576	16429200	+	380.8	NA	Intergenic	Intergenic	-50657	ENSMUST00000082170.5	270120	Mm.195010	NM_001080814	ENSMUSG00000074505	Fat3	9430076A06Rik|D430038H04Rik|Gm1132|Gm510|MFAT3F	FAT atypical cadherin 3	protein-coding
ID57563	chr8	99141519	99142454	+	380.5	NA	intron (ENSMUST00000155527.4, intron 8 of 12)	intron (NM_007667, intron 8 of 11)	6103	ENSMUST00000137501.2
ID17858	chr5	44127159	44128101	+	380.5	NA	Intergenic	Intergenic	-6763	ENSMUST00000198579.1
ID20540	chr1	153686396	153687155	+	380.5	NA	intron (ENSMUST00000041776.8, intron 5 of 6)	intron (NM_001347115, intron 4 of 5)	5881	ENSMUST00000187154.1
ID13239	chr4	82575687	82576438	+	380.5	NA	intron (ENSMUST00000155821.1, intron 1 of 1)	Intergenic	11257	ENSMUST00000137477.1
ID8350	chr1	167757328	167758079	+	380.5	NA	intron (ENSMUST00000111377.4, intron 3 of 8)	intron (NM_033652, intron 2 of 7)	68146	ENSMUST00000028003.8	110648	Mm.330081	NM_033652	ENSMUSG00000026686	Lmx1a	Lmx1.1|dr|dreher|sst	LIM homeobox transcription factor 1 alpha	protein-coding
ID40992	chr4	141595334	141595958	+	380.1	NA	intron (ENSMUST00000127455.4, intron 2 of 3)	PB1D10|SINE|Alu	823	ENSMUST00000137491.1
ID10448	chr8	78119716	78121394	+	380.1	NA	Intergenic	Intergenic	-92742	ENSMUST00000117845.4
ID40583	chr3	151600771	151601396	+	380.1	NA	Intergenic	Intergenic	-7260	ENSMUST00000083204.1
ID64697	chr14	122060988	122061613	+	379.5	NA	Intergenic	B3|SINE|B2	26626	ENSMUST00000045976.6	223262	Mm.297637	NM_001037744	ENSMUSG00000071229	Timm8a2	-	translocase of inner mitochondrial membrane 8A2	protein-coding
ID19860	chr11	32863338	32864090	+	379.2	NA	Intergenic	Intergenic	17226	ENSMUST00000121601.1
ID25389	chr6	100768828	100770463	+	378.8	NA	intron (ENSMUST00000032157.7, intron 3 of 6)	ORR1A4|LTR|ERVL-MaLR	43411	ENSMUST00000117806.1
ID27839	chr4	139632893	139633517	+	378.5	NA	intron (ENSMUST00000178644.1, intron 10 of 29)	intron (NM_175438, intron 1 of 14)	10096	ENSMUST00000124987.1
ID59407	chr9	43960302	43961051	+	378.5	NA	Intergenic	Intergenic	-54674	ENSMUST00000157419.1
ID67767	chr18	81851240	81851864	+	378.2	NA	Intergenic	Intergenic	-129517	ENSMUST00000104411.1
ID58726	chr2	28798241	28799687	+	378.2	NA	intron (ENSMUST00000074156.6, intron 11 of 12)	intron (NM_001033874, intron 11 of 12)	-5395	ENSMUST00000121089.1
ID34752	chr11	76468665	76469795	+	378.2	NA	promoter-TSS (ENSMUST00000065028.10)	promoter-TSS (NM_001291186)	-765	ENSMUST00000065028.10	109934	Mm.258939	NM_198018	ENSMUSG00000017631	Abr	-	active BCR-related gene	protein-coding
ID60535	chr2	157846896	157847648	+	377.9	NA	intron (ENSMUST00000029178.6, intron 11 of 15)	T-rich|Low_complexity|Low_complexity	-54264	ENSMUST00000121302.1
ID63799	chr11	98679828	98680577	+	377.9	NA	Intergenic	Intergenic	-2352	ENSMUST00000017365.11	22123	Mm.12194	NM_009439	ENSMUSG00000017221	Psmd3	AI255837|AntP91a|D11Bwg1349e|Psd3|Tstap91a	proteasome (prosome, macropain) 26S subunit, non-ATPase, 3	protein-coding
ID18730	chr10	91018018	91018978	+	377.9	NA	intron (ENSMUST00000159110.4, intron 20 of 26)	intron (NM_009684, intron 20 of 26)	12757	ENSMUST00000157341.1
ID24375	chr14	69908939	69911973	+	377.5	NA	intron (ENSMUST00000022678.3, intron 3 of 6)	MER91A|DNA|hAT-Tip100	70036	ENSMUST00000022678.3	73523	Mm.23509	NM_028526	ENSMUSG00000022085	Pebp4	PEBP-4	phosphatidylethanolamine binding protein 4	protein-coding
ID47988	chr9	71168796	71169547	+	377.2	NA	promoter-TSS (ENSMUST00000113570.4)	non-coding (NR_110517, exon 1 of 6)	-489	ENSMUST00000153050.4
ID52539	chrX	20193714	20194338	+	377.2	NA	intron (ENSMUST00000072451.7, intron 3 of 16)	intron (NM_177353, intron 3 of 16)	-45443	ENSMUST00000120423.1
ID34064	chr11	18577747	18578764	+	377.2	NA	exon (ENSMUST00000118819.1, exon 1 of 1)	Intergenic	224	ENSMUST00000118819.1
ID36645	chr2	40897905	40898655	+	377.2	NA	intron (ENSMUST00000052550.9, intron 49 of 90)	L1_Mur3|LINE|L1	-60111	ENSMUST00000121472.1
ID61710	chr1	46412487	46413475	+	377.2	NA	Intergenic	Intergenic	-1521	ENSMUST00000188705.1
ID3793	chr13	72914577	72915329	+	377.2	NA	Intergenic	Intergenic	282356	ENSMUST00000172353.2
ID49574	chr17	56585480	56586239	+	377.2	NA	intron (ENSMUST00000182800.4, intron 2 of 3)	intron (NM_001163300, intron 1 of 20)	800	ENSMUST00000095224.7	224903	Mm.255066	NM_001163300	ENSMUSG00000071054	Safb	3110021E02Rik|5330423C17Rik|AU018122|D18386|E130307D12|HAP|HET|SAF-B1|SAFB1	scaffold attachment factor B	protein-coding
ID38283	chr1	135530940	135531690	+	377.2	NA	intron (ENSMUST00000067414.9, intron 3 of 29)	intron (NM_173437, intron 3 of 28)	-5977	ENSMUST00000192904.1
ID62866	chr18	78687244	78688126	+	377.2	NA	Intergenic	Intergenic	39557	ENSMUST00000158108.1
ID40050	chr11	97398806	97399566	+	376.9	NA	TTS (ENSMUST00000045540.3)	TTS (NM_138657)	-16347	ENSMUST00000121799.4	58996	Mm.394118	NM_021493	ENSMUSG00000049807	Arhgap23	A330041B18Rik	Rho GTPase activating protein 23	protein-coding
ID63968	chr3	93870248	93870872	+	376.9	NA	promoter-TSS (ENSMUST00000193039.1)	Intergenic	-787	ENSMUST00000193039.1
ID66040	chr1	38727979	38728770	+	376.9	NA	Intergenic	B1_Mus1|SINE|Alu	5754	ENSMUST00000195068.1
ID28764	chr5	15471768	15472394	+	376.9	NA	promoter-TSS (ENSMUST00000198110.1)	Intergenic	-944	ENSMUST00000198110.1
ID69884	chr2	52737616	52738367	+	376.9	NA	intron (ENSMUST00000155516.1, intron 1 of 8)	MT2_Mm|LTR|ERVL	1464	ENSMUST00000144688.1
ID53672	chr3	137425880	137426630	+	376.6	NA	intron (ENSMUST00000122064.4, intron 10 of 11)	intron (NM_001163522, intron 10 of 11)	85081	ENSMUST00000197511.1	59308	Mm.27343	NM_016885	ENSMUSG00000054690	Emcn	0610012K22Rik|AI315669|Muc14	endomucin	protein-coding
ID57848	chr5	106085747	106086499	+	376.2	NA	Intergenic	L1_Mur3|LINE|L1	-8968	ENSMUST00000200427.1
ID9103	chr1	135498076	135498700	+	376.2	NA	intron (ENSMUST00000067414.9, intron 3 of 29)	intron (NM_173437, intron 3 of 28)	11996	ENSMUST00000189362.3
ID29488	chr6	99718811	99719561	+	376.2	NA	intron (ENSMUST00000032152.11, intron 2 of 3)	L1M2|LINE|L1	-6585	ENSMUST00000180406.1
ID51772	chr8	67385934	67386558	+	376.2	NA	Intergenic	L1ME3|LINE|L1	-21242	ENSMUST00000148610.1
ID22152	chr11	70758768	70759393	+	375.9	NA	Intergenic	MTD|LTR|ERVL-MaLR	3152	ENSMUST00000102277.1
ID1930	chr2	105645896	105646520	+	375.9	NA	intron (ENSMUST00000126948.1, intron 1 of 3)	Lx|LINE|L1	14484	ENSMUST00000194826.1	103164605	Mm.444995	NR_117095	ENSMUSG00000102424	Paupar	-	Pax6 upstream antisense RNA	ncRNA
ID688	chr5	107745403	107746027	+	375.9	NA	exon (ENSMUST00000112642.4, exon 18 of 18)	3' UTR (NM_007964, exon 18 of 18)	19317	ENSMUST00000162148.1
ID49820	chr2	118259105	118259856	+	375.9	NA	intron (ENSMUST00000189100.1, intron 1 of 1)	Intergenic	-2514	ENSMUST00000028821.6	71313	Mm.85046	NM_027759	ENSMUSG00000027344	Fsip1	1700012M13Rik|4933432K11Rik	fibrous sheath-interacting protein 1	protein-coding
ID51990	chr8	48884178	48884927	+	375.6	NA	Intergenic	Intergenic	29135	ENSMUST00000188936.1
ID37533	chr13	113328264	113329015	+	375.6	NA	intron (ENSMUST00000136755.5, intron 4 of 8)	ORR1B2|LTR|ERVL-MaLR	11555	ENSMUST00000136755.5	408066	Mm.246812	XR_382927	ENSMUSG00000021763	BC067074	-	cDNA sequence BC067074	unknown
ID68357	chr6	46710156	46711229	+	375.6	NA	intron (ENSMUST00000114641.4, intron 13 of 23)	intron (NM_001004357, intron 13 of 23)	-179898	ENSMUST00000182751.1
ID57537	chr12	67610749	67611373	+	375.3	NA	Intergenic	RLTR18-int|LTR|ERVK	-1235	ENSMUST00000122499.1
ID52426	chr15	82294093	82295648	+	375.3	NA	TTS (ENSMUST00000023095.9)	TTS (NM_011889)	-4114	ENSMUST00000023089.3	74716	Mm.159315	NM_029066	ENSMUSG00000022455	Wbp2nl	4930521I23Rik|PAWP	WBP2 N-terminal like	protein-coding
ID67096	chr8	36490586	36491210	+	375.3	NA	intron (ENSMUST00000135373.4, intron 3 of 6)	intron (NM_176952, intron 1 of 3)	1707	ENSMUST00000171777.1	319582	Mm.180924	NM_176952	ENSMUSG00000039620	6430573F11Rik	Kiaa1456|TRM9L	RIKEN cDNA 6430573F11 gene	protein-coding
ID19344	chr9	68824958	68825583	+	374.9	NA	intron (ENSMUST00000034766.10, intron 1 of 10)	intron (NM_013646, intron 1 of 10)	169967	ENSMUST00000143507.1
ID47975	chr5	92232875	92233663	+	374.9	NA	intron (ENSMUST00000031359.8, intron 12 of 15)	intron (NM_011148, intron 12 of 15)	-17861	ENSMUST00000031356.4
ID46038	chr17	31986712	31987336	+	374.6	NA	intron (ENSMUST00000133308.1, intron 3 of 3)	intron (NM_028902, intron 7 of 7)	26379	ENSMUST00000133308.1
ID50836	chr5	129098221	129098845	+	374.6	NA	exon (ENSMUST00000155590.1, exon 2 of 2)	intron (NM_001347486, intron 2 of 24)	1776	ENSMUST00000155590.1
ID38137	chr11	29687124	29687873	+	374.6	NA	TTS (ENSMUST00000120906.1)	ORR1A2|LTR|ERVL-MaLR	2337	ENSMUST00000120906.1
ID48636	chr2	11628814	11629438	+	374.3	NA	Intergenic	RMER2|LTR|ERV1	-2862	ENSMUST00000166779.1
ID24214	chr8	91527607	91529671	+	374	NA	intron (ENSMUST00000140276.1, intron 5 of 5)	intron (NM_011936, intron 8 of 8)	60954	ENSMUST00000140276.1
ID39171	chr7	56024000	56024624	+	374	NA	Intergenic	Intergenic	-4358	ENSMUST00000052204.5	233280	Mm.389901	NM_153578	ENSMUSG00000047037	Nipa1	1110027G09Rik|A830014A18Rik|FSP3|Spg6	non imprinted in Prader-Willi/Angelman syndrome 1 homolog (human)	protein-coding
ID50316	chr6	84508969	84509593	+	374	NA	Intergenic	Intergenic	84529	ENSMUST00000077705.3	232174	Mm.255246	NM_175475	ENSMUSG00000063415	Cyp26b1	CP26|P450RAI-2	cytochrome P450, family 26, subfamily b, polypeptide 1	protein-coding
ID40735	chr10	120700456	120701567	+	374	NA	Intergenic	Intergenic	-30804	ENSMUST00000195670.1
ID9902	chr5	34391498	34392254	+	373.7	NA	intron (ENSMUST00000180376.4, intron 1 of 20)	PB1D10|SINE|Alu	21943	ENSMUST00000180376.4	231128	Mm.286885	NM_001030306	ENSMUSG00000037210	Fam193a	-	family with sequence similarity 193, member A	protein-coding
ID63533	chr5	69265204	69266649	+	373.7	NA	intron (ENSMUST00000054095.4, intron 1 of 1)	intron (NM_175519, intron 1 of 1)	-74857	ENSMUST00000175388.1
ID28774	chr15	27935094	27936002	+	373.7	NA	intron (ENSMUST00000090247.5, intron 1 of 56)	(CCA)n|Simple_repeat|Simple_repeat	90300	ENSMUST00000090247.5	223435	Mm.485422	NM_001081302	ENSMUSG00000022263	Trio	6720464I07Rik|AA408740|Solo	triple functional domain (PTPRF interacting)	protein-coding
ID26913	chr2	166861210	166862215	+	373.3	NA	exon (ENSMUST00000099078.6, exon 19 of 39)	exon (NM_001085495, exon 19 of 39)	34055	ENSMUST00000144847.2
ID12169	chr16	83799731	83800355	+	373.3	NA	Intergenic	AT_rich|Low_complexity|Low_complexity	-428310	ENSMUST00000095940.2
ID31308	chr13	87235815	87236565	+	373.3	NA	Intergenic	Intergenic	-220588	ENSMUST00000103770.1
ID21488	chr3	119760155	119760908	+	373.3	NA	TTS (ENSMUST00000199026.1)	intron (NM_001310711, intron 3 of 13)	3193	ENSMUST00000199701.1
ID46757	chr3	91228610	91229234	+	373	NA	Intergenic	RLTR19C|LTR|ERVK	-138119	ENSMUST00000166173.2	229550	Mm.98335	NM_001101461	ENSMUSG00000091175	9130204L05Rik	Gm127	RIKEN cDNA 9130204L05 gene	protein-coding
ID18172	chr6	10656440	10657064	+	373	NA	Intergenic	Lx3_Mus|LINE|L1	183941	ENSMUST00000180294.1
ID15045	chr12	77045600	77046894	+	372.7	NA	Intergenic	Intergenic	70185	ENSMUST00000175373.1
ID64737	chr5	34110813	34111784	+	372.7	NA	intron (ENSMUST00000042954.7, intron 10 of 24)	ORR1C2-int|LTR|ERVL-MaLR	-51026	ENSMUST00000104266.1
ID60875	chr5	36826432	36827446	+	372.7	NA	intron (ENSMUST00000031002.6, intron 3 of 18)	(TGG)n|Simple_repeat|Simple_repeat	3714	ENSMUST00000031002.6	17160	Mm.761	NM_008550	ENSMUSG00000029119	Man2b2	mKIAA0935	mannosidase 2, alpha B2	protein-coding
ID18981	chr18	8388773	8390439	+	372.7	NA	Intergenic	Intergenic	-304471	ENSMUST00000171469.1
ID69328	chr4	82957152	82957776	+	372.7	NA	intron (ENSMUST00000127886.1, intron 5 of 7)	intron (NM_177863, intron 21 of 35)	13239	ENSMUST00000127886.1
ID61375	chr13	47342248	47342872	+	372.4	NA	Intergenic	Intergenic	148557	ENSMUST00000110111.2	218215	Mm.287609	NM_146042	ENSMUSG00000038068	Rnf144b	BC025007|E130105P19Rik|Ibrdc2|Pir2	ring finger protein 144B	protein-coding
ID28488	chr2	37875239	37876789	+	372.4	NA	intron (ENSMUST00000140552.4, intron 12 of 18)	intron (NM_146122, intron 13 of 21)	-23574	ENSMUST00000136460.1
ID2311	chr7	135660724	135661348	+	372.4	NA	intron (ENSMUST00000073961.6, intron 7 of 20)	intron (NM_001316681, intron 4 of 17)	-8722	ENSMUST00000181940.1	67765	Mm.445272	NR_015548	ENSMUSG00000097471	5830432E09Rik	-	RIKEN cDNA 5830432E09 gene	ncRNA
ID45943	chr12	102175071	102175820	+	372	NA	intron (ENSMUST00000159329.4, intron 2 of 15)	MTA_Mm|LTR|ERVL-MaLR	-45539	ENSMUST00000160954.1
ID45370	chr5	102544811	102545564	+	372	NA	intron (ENSMUST00000112854.4, intron 1 of 8)	intron (NM_146161, intron 1 of 8)	-61898	ENSMUST00000197709.1
ID23533	chr12	28537003	28537628	+	372	NA	intron (ENSMUST00000189735.3, intron 2 of 8)	intron (NM_001177964, intron 2 of 8)	11022	ENSMUST00000189735.3	68511	Mm.310284	NM_001177964	ENSMUSG00000020633	Dcdc2c	1110015M06Rik	doublecortin domain containing 2C	protein-coding
ID39378	chrX	11347347	11348108	+	372	NA	Intergenic	Intergenic	19905	ENSMUST00000091180.2	236663	Mm.473680	NM_001114529	ENSMUSG00000069038	H2al1j	EG236663|Gm4906	H2A histone family member L1J	protein-coding
ID36320	chr14	61846777	61847401	+	372	NA	Intergenic	Intergenic	163579	ENSMUST00000194021.1
ID44593	chr13	53450825	53451449	+	372	NA	Intergenic	intron (NR_037991, intron 6 of 7)	21937	ENSMUST00000021922.9	17702	Mm.1763	NM_013601	ENSMUSG00000021469	Msx2	BB122635|Hox-8|Hox8|Hox8.1	msh homeobox 2	protein-coding
ID56353	chr10	76001233	76002777	+	372	NA	intron (ENSMUST00000099577.3, intron 11 of 13)	(TTTC)n|Simple_repeat|Simple_repeat	-6921	ENSMUST00000184957.1	102466646		NR_105836	ENSMUSG00000098817	Mir6409	Gm27787|mmu-mir-6409	microRNA 6409	ncRNA
ID62492	chr18	52399214	52399965	+	371.4	NA	Intergenic	Intergenic	-66104	ENSMUST00000025406.7	67222	Mm.100617	NM_026040	ENSMUSG00000024528	Srfbp1	2810036K01Rik|p49/STRAP	serum response factor binding protein 1	protein-coding
ID27001	chr10	5294480	5295509	+	371.4	NA	Intergenic	intron (NM_001347732, intron 52 of 145)	-62179	ENSMUST00000104408.1
ID5266	chr13	89647391	89648015	+	371.4	NA	Intergenic	Intergenic	-15067	ENSMUST00000162402.1
ID26861	chr4	139870927	139871880	+	371.4	NA	Intergenic	(ATG)n|Simple_repeat|Simple_repeat	-37875	ENSMUST00000030508.10	18509	Mm.218760	NM_011039	ENSMUSG00000028736	Pax7	Pax-7	paired box 7	protein-coding
ID16399	chr4	12182083	12182859	+	371.1	NA	Intergenic	RodERV21-int|LTR|ERV1	-10456	ENSMUST00000108285.5	68099	Mm.25340	NM_026558	ENSMUSG00000028218	Fam92a	6720467C03Rik|Fam92a1	family with sequence similarity 92, member A	protein-coding
ID20559	chr1	47171667	47172417	+	371.1	NA	intron (ENSMUST00000190006.1, intron 1 of 2)	Intergenic	18581	ENSMUST00000190006.1
ID6716	chr18	34403491	34404244	+	370.7	NA	Intergenic	Intergenic	-5556	ENSMUST00000014647.7	53871	Mm.445792	NM_016927	ENSMUSG00000014503	Pkd2l2	TRPP5	polycystic kidney disease 2-like 2	protein-coding
ID65555	chr7	55677906	55678531	+	370.4	NA	Intergenic	Intergenic	-23936	ENSMUST00000158015.1
ID40890	chr2	156079283	156079907	+	370.4	NA	intron (ENSMUST00000142960.5, intron 1 of 7)	intron (NM_170590, intron 1 of 15)	-1004	ENSMUST00000183353.1
ID11393	chr7	80307653	80308277	+	370.1	NA	intron (ENSMUST00000173170.1, intron 4 of 4)	intron (NM_001285997, intron 8 of 13)	-1432	ENSMUST00000174051.4
ID63777	chr4	129272783	129273695	+	370.1	NA	Intergenic	Intergenic	9509	ENSMUST00000150171.1
ID20147	chr12	93096387	93097137	+	370.1	NA	Intergenic	Intergenic	-649740	ENSMUST00000083369.1
ID33781	chr7	135115949	135116573	+	370.1	NA	intron (ENSMUST00000084488.4, intron 37 of 51)	intron (NM_001033420, intron 37 of 51)	15385	ENSMUST00000103962.1
ID11077	chr2	66739124	66739749	+	369.8	NA	intron (ENSMUST00000042792.6, intron 6 of 24)	intron (NM_009135, intron 6 of 24)	45478	ENSMUST00000042792.6	20272	Mm.38127	NM_009135	ENSMUSG00000034810	Scn7a	1110034K09Rik|AI642000|NaG|Nav2|Nav2.3|Nax|Scn6a	sodium channel, voltage-gated, type VII, alpha	protein-coding
ID34096	chr6	68628378	68629129	+	369.8	NA	Intergenic	Lx|LINE|L1	3689	ENSMUST00000103328.2
ID61212	chr4	140949870	140950625	+	369.8	NA	TTS (ENSMUST00000130958.1)	3' UTR (NM_008812, exon 16 of 16)	3835	ENSMUST00000130958.1
ID941	chr11	4491525	4492572	+	369.8	NA	intron (ENSMUST00000040448.9, intron 12 of 17)	intron (NM_028860, intron 12 of 17)	1270	ENSMUST00000144242.1
ID52649	chr1	155895864	155896614	+	369.4	NA	intron (ENSMUST00000138762.4, intron 26 of 37)	ORR1D1|LTR|ERVL-MaLR	-9014	ENSMUST00000129865.4
ID54100	chr15	79374632	79375922	+	369.4	NA	promoter-TSS (ENSMUST00000158276.1)	promoter-TSS (NR_035464)	23	ENSMUST00000158276.1	100316695		NR_035464	ENSMUSG00000088901	Mir1943	mir-1943|mmu-mir-1943	microRNA 1943	ncRNA
ID11333	chr16	14374677	14375450	+	369.4	NA	intron (ENSMUST00000144676.1, intron 1 of 2)	ID_B1|SINE|B4	-7744	ENSMUST00000158481.1
ID59969	chr14	55664849	55665473	+	369.1	NA	intron (ENSMUST00000010520.8, intron 1 of 3)	RSINE1|SINE|B4	-4653	ENSMUST00000002400.6	67881	Mm.24601	NM_023397	ENSMUSG00000002329	Mdp1	1810034K20Rik|AI035604	magnesium-dependent phosphatase 1	protein-coding
ID20258	chr11	5997663	5999336	+	369.1	NA	intron (ENSMUST00000066431.10, intron 4 of 17)	(CCA)n|Simple_repeat|Simple_repeat	1949	ENSMUST00000130427.4
ID57318	chr16	3952555	3953179	+	369.1	NA	exon (ENSMUST00000163478.2, exon 9 of 12)	exon (NM_001081280, exon 12 of 18)	11340	ENSMUST00000163478.2
ID29567	chr16	90066436	90067060	+	369.1	NA	Intergenic	Intergenic	-86668	ENSMUST00000136760.1
ID51203	chr13	22078317	22078941	+	368.8	NA	TTS (ENSMUST00000117599.1)	Intergenic	376	ENSMUST00000117599.1
ID17522	chr5	86783613	86784385	+	368.8	NA	promoter-TSS (ENSMUST00000196789.1)	Intergenic	-966	ENSMUST00000196789.1
ID33239	chr5	74834712	74835336	+	368.5	NA	Intergenic	ORR1A4|LTR|ERVL-MaLR	-100574	ENSMUST00000137731.1
ID38171	chr18	7732146	7732771	+	368.5	NA	Intergenic	MT2_Mm|LTR|ERVL	-102719	ENSMUST00000082888.1
ID65578	chr19	43125794	43126682	+	368.2	NA	intron (ENSMUST00000099428.3, intron 3 of 11)	Lx5c|LINE|L1	34664	ENSMUST00000158752.1
ID47620	chr8	8685774	8686672	+	368.2	NA	intron (ENSMUST00000048545.8, intron 1 of 3)	intron (NM_176849, intron 1 of 3)	3939	ENSMUST00000185082.1	102465762		NR_106114	ENSMUSG00000098917	Mir7654	Gm27748|mmu-mir-7654	microRNA 7654	ncRNA
ID56509	chr5	64824116	64824867	+	367.8	NA	exon (ENSMUST00000196764.1, exon 3 of 3)	intron (NM_008453, intron 4 of 5)	2143	ENSMUST00000200384.1
ID36599	chr9	88467946	88468699	+	367.8	NA	intron (ENSMUST00000174145.1, intron 3 of 3)	intron (NM_001311113, intron 5 of 10)	-11706	ENSMUST00000173131.4
ID56720	chr14	22106297	22106921	+	367.8	NA	intron (ENSMUST00000161249.4, intron 2 of 3)	intron (NM_028275, intron 2 of 6)	-84539	ENSMUST00000183726.1
ID24381	chr2	98323076	98323700	+	367.8	NA	Intergenic	ORR1C2|LTR|ERVL-MaLR	31985	ENSMUST00000119552.1
ID59243	chr2	50740752	50741812	+	367.8	NA	Intergenic	Intergenic	-83215	ENSMUST00000120738.1
ID47608	chr1	42103665	42104724	+	367.5	NA	exon (ENSMUST00000191574.1, exon 1 of 1)	RLTR19-int|LTR|ERVK	905	ENSMUST00000191574.1
ID59314	chr14	124727937	124728561	+	367.5	NA	Intergenic	L1Md_F2|LINE|L1	-51122	ENSMUST00000095529.6	14169	Mm.206362	NM_010201	ENSMUSG00000025551	Fgf14	FHF-4|Fhf4|mFHF-4(1B)	fibroblast growth factor 14	protein-coding
ID56907	chr17	33509282	33509906	+	367.2	NA	Intergenic	ORR1B1|LTR|ERVL-MaLR	-14610	ENSMUST00000173931.4
ID66319	chr1	166672035	166672659	+	367.2	NA	intron (ENSMUST00000148677.1, intron 5 of 7)	B4A|SINE|B4	9488	ENSMUST00000148677.1	240894	Mm.246610	NM_172844	ENSMUSG00000026560	Fmo9	4831428F09Rik	flavin containing monooxygenase 9	protein-coding
ID22073	chr13	16903641	16904265	+	367.2	NA	intron (ENSMUST00000068545.4, intron 13 of 13)	intron (NM_138654, intron 13 of 13)	-44481	ENSMUST00000157247.1
ID2170	chr6	84892953	84893706	+	367.2	NA	intron (ENSMUST00000162821.4, intron 6 of 13)	intron (NM_177077, intron 7 of 21)	81089	ENSMUST00000183053.1
ID46698	chr1	65175094	65175845	+	367.2	NA	promoter-TSS (ENSMUST00000149310.4)	intron (NM_001111320, intron 1 of 8)	95	ENSMUST00000149310.4
ID49922	chr16	11476430	11477324	+	367.2	NA	intron (ENSMUST00000151478.4, intron 2 of 4)	(CCA)n|Simple_repeat|Simple_repeat	19429	ENSMUST00000117770.1
ID31694	chr5	44561317	44561941	+	366.9	NA	intron (ENSMUST00000070748.6, intron 2 of 7)	intron (NM_001347349, intron 2 of 7)	-23434	ENSMUST00000200579.1
ID57017	chr9	46107530	46108154	+	366.9	NA	intron (ENSMUST00000126865.4, intron 1 of 24)	B1F|SINE|Alu	-15395	ENSMUST00000122865.1
ID45729	chr9	84766346	84766970	+	366.9	NA	Intergenic	ERVB4_1C-LTR_Mm|LTR|ERVK	-7740	ENSMUST00000187735.1	75253	Mm.401984	NR_040739	ENSMUSG00000099724	4930554C24Rik	-	RIKEN cDNA 4930554C24 gene	ncRNA
ID27985	chr9	14944002	14944992	+	366.9	NA	Intergenic	Intergenic	-40548	ENSMUST00000117620.4
ID29729	chr7	132318996	132319752	+	366.5	NA	intron (ENSMUST00000124096.4, intron 2 of 6)	MLT1A1|LTR|ERVL-MaLR	-2146	ENSMUST00000080215.5	77590	Mm.213582	NM_029935	ENSMUSG00000030930	Chst15	4631426J05Rik|BRAG|GalNAcS-6ST|MAd5|mKIAA0598	carbohydrate (N-acetylgalactosamine 4-sulfate 6-O) sulfotransferase 15	protein-coding
ID15930	chr9	82256746	82257754	+	366.5	NA	Intergenic	Lx7|LINE|L1	-3043	ENSMUST00000183678.1	73364	Mm.416863	XR_001779351	ENSMUSG00000099266	1700063H06Rik	-	RIKEN cDNA 1700063H06 gene	ncRNA
ID25753	chr12	8516772	8517523	+	366.5	NA	Intergenic	L2c|LINE|L2	-17162	ENSMUST00000067384.4	11852	Mm.687	NM_007483	ENSMUSG00000054364	Rhob	AA017882|Arh6|Arhb	ras homolog family member B	protein-coding
ID44294	chr9	97592764	97593388	+	366.5	NA	intron (ENSMUST00000035027.9, intron 2 of 17)	intron (NM_022319, intron 2 of 17)	-153449	ENSMUST00000104020.1
ID5646	chr14	56024648	56025399	+	366.5	NA	Intergenic	Intergenic	5472	ENSMUST00000095798.1	17232	Mm.436621	NM_010782	ENSMUSG00000071361	Mcpt9	MMCP-1|MMCP-9|MMCP9	mast cell protease 9	protein-coding
ID60785	chr4	9838128	9838935	+	366.5	NA	Intergenic	ORR1B1|LTR|ERVL-MaLR	-5841	ENSMUST00000057613.2	242316	Mm.302555	NM_013526	ENSMUSG00000051279	Gdf6	BMP-13|BMP13|GDF16	growth differentiation factor 6	protein-coding
ID48592	chr18	66843021	66843835	+	366.5	NA	Intergenic	Intergenic	17044	ENSMUST00000057942.2	17202	Mm.229447	NM_016977	ENSMUSG00000047259	Mc4r	Mc4-r	melanocortin 4 receptor	protein-coding
ID63934	chr1	144795756	144796506	+	366.2	NA	Intergenic	L1_Mus3|LINE|L1	-20696	ENSMUST00000027603.3	64214	Mm.253927	NM_022881	ENSMUSG00000026357	Rgs18	-	regulator of G-protein signaling 18	protein-coding
ID41681	chr3	136159743	136160495	+	366.2	NA	intron (ENSMUST00000198354.1, intron 3 of 3)	intron (NM_001310749, intron 6 of 15)	87636	ENSMUST00000198034.1
ID56034	chr2	35978149	35979135	+	366.2	NA	intron (ENSMUST00000028248.7, intron 1 of 9)	intron (NM_029774, intron 1 of 9)	982	ENSMUST00000028248.7	74410	Mm.21591	NM_028921	ENSMUSG00000026885	Ttll11	4932702F08Rik|4933424A20Rik|AU043211|D2Ertd624e	tubulin tyrosine ligase-like family, member 11	protein-coding
ID33153	chr1	56048374	56050206	+	365.9	NA	Intergenic	Intergenic	30267	ENSMUST00000190280.1
ID49101	chr2	32926460	32927212	+	365.9	NA	exon (ENSMUST00000028132.10, exon 25 of 25)	exon (NM_199302, exon 25 of 25)	5194	ENSMUST00000151607.1
ID51346	chr13	71240808	71241432	+	365.9	NA	Intergenic	Intergenic	134031	ENSMUST00000116930.1	100316804		NR_130325	ENSMUSG00000080580	Mir466f-4	Mirn466f-4|mmu-mir-466f-4	microRNA 466f-4	ncRNA
ID19898	chr7	6123153	6123777	+	365.9	NA	Intergenic	B4A|SINE|B4	32506	ENSMUST00000094870.1	67109	Mm.3254	NM_001013012	ENSMUSG00000046792	Zfp787	2210018M03Rik|Znf787	zinc finger protein 787	protein-coding
ID33292	chr3	51936882	51937763	+	365.9	NA	intron (ENSMUST00000121440.3, intron 1 of 4)	intron (NM_001004176, intron 1 of 4)	-28506	ENSMUST00000194665.1
ID24136	chr11	90928765	90929516	+	365.9	NA	Intergenic	Intergenic	45795	ENSMUST00000132218.1
ID32504	chr10	67687205	67687829	+	365.9	NA	Intergenic	Intergenic	115475	ENSMUST00000099661.2
ID41641	chr16	50652001	50652626	+	365.6	NA	Intergenic	GA-rich|Low_complexity|Low_complexity	14033	ENSMUST00000122140.1
ID59369	chr1	164153915	164154665	+	365.6	NA	intron (ENSMUST00000086040.5, intron 1 of 24)	intron (NM_007976, intron 1 of 24)	-2073	ENSMUST00000133341.2	100503816	Mm.398579	NR_037987	ENSMUSG00000086593	Gm16548	-	predicted gene 16548	ncRNA
ID51341	chr2	170867591	170868215	+	365.6	NA	intron (ENSMUST00000029075.4, intron 6 of 7)	intron (NM_001163686, intron 6 of 7)	86921	ENSMUST00000117955.1
ID19997	chr6	31153000	31154868	+	365.2	NA	intron (ENSMUST00000187876.3, intron 2 of 3)	intron (NR_110471, intron 2 of 3)	-6515	ENSMUST00000195025.1
ID36390	chr2	72611853	72612477	+	365.2	NA	Intergenic	Intergenic	-20105	ENSMUST00000118184.1
ID19012	chr6	125495527	125496276	+	365.2	NA	exon (ENSMUST00000185268.1, exon 2 of 4)	Intergenic	-1110	ENSMUST00000032492.8	12527	Mm.210676	NM_007657	ENSMUSG00000030342	Cd9	Tspan29	CD9 antigen	protein-coding
ID14010	chr19	50583082	50583836	+	365.2	NA	intron (ENSMUST00000164039.5, intron 2 of 26)	intron (NM_001290356, intron 1 of 24)	-93947	ENSMUST00000180848.1
ID19260	chr9	117054238	117054991	+	365.2	NA	intron (ENSMUST00000069095.8, intron 3 of 10)	intron (NM_001172122, intron 3 of 13)	-4544	ENSMUST00000172565.1
ID62898	chr17	8582348	8583231	+	364.9	NA	intron (ENSMUST00000115724.4, intron 1 of 22)	(CACCAT)n|Simple_repeat|Simple_repeat	-13929	ENSMUST00000119013.1
ID36279	chr15	96205330	96205954	+	364.9	NA	intron (ENSMUST00000180852.1, intron 1 of 6)	L1_Mur3|LINE|L1	34946	ENSMUST00000181122.1
ID19037	chr17	48230230	48230854	+	364.9	NA	Intergenic	(ATGGTG)n|Simple_repeat|Simple_repeat	-2226	ENSMUST00000113251.6	58217	Mm.248352	NM_021406	ENSMUSG00000042265	Trem1	-	triggering receptor expressed on myeloid cells 1	protein-coding
ID9679	chr19	12815085	12815855	+	364.9	NA	intron (ENSMUST00000025601.6, intron 3 of 8)	Lx2B|LINE|L1	16864	ENSMUST00000025601.6	107321	Mm.313136	NM_134152	ENSMUSG00000024696	Lpxn	4933402K05Rik|A530083L21Rik|AV278559|LDPL	leupaxin	protein-coding
ID58398	chr15	35102722	35103472	+	364.6	NA	intron (ENSMUST00000067033.7, intron 1 of 8)	intron (NM_019635, intron 3 of 10)	52572	ENSMUST00000138841.1
ID14454	chr9	77785111	77785862	+	364.6	NA	intron (ENSMUST00000034905.8, intron 7 of 15)	intron (NM_010295, intron 7 of 15)	30951	ENSMUST00000034905.8	14629	Mm.89888	NM_010295	ENSMUSG00000032350	Gclc	D9Wsu168e|GLCL-H|Ggcs-hs|Glclc	glutamate-cysteine ligase, catalytic subunit	protein-coding
ID24520	chr15	42041251	42042054	+	364.6	NA	Intergenic	T-rich|Low_complexity|Low_complexity	92655	ENSMUST00000157844.1
ID31043	chr8	72135676	72136435	+	364.6	NA	intron (ENSMUST00000003575.9, intron 1 of 7)	intron (NM_001001491, intron 1 of 7)	796	ENSMUST00000003575.9	326618	Mm.295124	NM_001001491	ENSMUSG00000031799	Tpm4	2610528G24Rik|Tpm4.2|Tpm4.2cy	tropomyosin 4	protein-coding
ID49104	chr9	22572933	22573557	+	364.3	NA	intron (ENSMUST00000147712.4, intron 6 of 21)	RLTR34D_MM|LTR|ERVK	-1164	ENSMUST00000137547.1
ID9497	chr8	31069326	31069950	+	364.3	NA	Intergenic	Intergenic	-19833	ENSMUST00000036631.10	66959	Mm.23916	NM_025869	ENSMUSG00000039661	Dusp26	2310043K02Rik|Skrp3	dual specificity phosphatase 26 (putative)	protein-coding
ID41481	chr1	84309498	84310247	+	363.9	NA	intron (ENSMUST00000176822.1, intron 2 of 4)	MTEa|LTR|ERVL-MaLR	-25227	ENSMUST00000168574.5	98496	Mm.187470	NM_001003948	ENSMUSG00000045658	Pid1	5033414K04Rik|NYGGF4	phosphotyrosine interaction domain containing 1	protein-coding
ID28714	chr12	105309013	105310034	+	363.9	NA	Intergenic	ORR1A4-int|LTR|ERVL-MaLR	-27071	ENSMUST00000180458.4	69952	Mm.158311	NR_045047	ENSMUSG00000097929	Tunar	2810011L19Rik|Tuna	Tcl1 upstream neural differentiation associated RNA	ncRNA
ID47519	chr18	20025874	20026498	+	363.9	NA	Intergenic	Intergenic	11953	ENSMUST00000155407.1
ID39256	chr3	76481006	76481630	+	363.9	NA	intron (ENSMUST00000038364.11, intron 6 of 15)	intron (NM_001253719, intron 6 of 15)	-65373	ENSMUST00000192613.1
ID20092	chr2	24444840	24445464	+	363.9	NA	exon (ENSMUST00000187034.1, exon 1 of 1)	intron (NM_011040, intron 2 of 11)	748	ENSMUST00000133746.1
ID54778	chr17	23900897	23901521	+	363.9	NA	TTS (ENSMUST00000168272.5)	TTS (NM_001039238)	2487	ENSMUST00000088598.5	630537	Mm.436677	NM_001039238	ENSMUSG00000096278	Dcpp2	Dcpp-2|EG630537|SPT-2	demilune cell and parotid protein 2	protein-coding
ID28341	chr18	83561184	83561936	+	363.6	NA	Intergenic	Intergenic	-206196	ENSMUST00000157518.1
ID19292	chr8	44329162	44330198	+	363.6	NA	Intergenic	Intergenic	-101135	ENSMUST00000193497.1
ID54203	chr4	49542309	49543075	+	363.6	NA	intron (ENSMUST00000029987.9, intron 4 of 8)	intron (NM_144903, intron 4 of 8)	-2806	ENSMUST00000144372.1
ID38097	chr14	99839983	99840607	+	363.3	NA	Intergenic	MTE2a|LTR|ERVL-MaLR	-4481	ENSMUST00000147698.1
ID500	chr1	150452027	150452777	+	363	NA	intron (ENSMUST00000111901.5, intron 6 of 10)	intron (NM_001110146, intron 7 of 11)	3531	ENSMUST00000130779.1
ID40478	chr13	91465456	91466730	+	363	NA	intron (ENSMUST00000141381.1, intron 1 of 1)	B1_Mur1|SINE|Alu	4912	ENSMUST00000141381.1
ID64133	chr14	54657688	54658313	+	363	NA	intron (ENSMUST00000129700.2, intron 2 of 2)	intron (NM_001085473, intron 8 of 18)	-4299	ENSMUST00000148754.6	56215	Mm.297078	NM_019567	ENSMUSG00000022185	Acin1	2610036I19Rik|2610510L13Rik|Acinus|Acn|C79325|acinusL|acinusS|mKIAA0670	apoptotic chromatin condensation inducer 1	protein-coding
ID17017	chr2	151910430	151911054	+	362.6	NA	promoter-TSS (ENSMUST00000028955.5)	promoter-TSS (NM_009641)	-468	ENSMUST00000028955.5	11602	Mm.189536	NM_009641	ENSMUSG00000027460	Angpt4	ANG-3|ANG-4|Agpt4|Ang3	angiopoietin 4	protein-coding
ID40661	chr18	85229597	85230221	+	362.6	NA	Intergenic	Lx5|LINE|L1	-278385	ENSMUST00000025547.2	67105	Mm.250617	NM_025969	ENSMUSG00000024645	Timm21	1700034H14Rik|2700002I20Rik	tranlocase of inner mitochondrial membrane 21	protein-coding
ID60089	chr19	49115707	49116456	+	362.6	NA	Intergenic	Intergenic	593791	ENSMUST00000183894.1
ID39538	chr1	168015158	168015782	+	362.6	NA	intron (ENSMUST00000177351.2, intron 1 of 2)	RMER15|LTR|ERVL	11331	ENSMUST00000177351.2
ID52560	chr15	10606786	10607410	+	362.3	NA	intron (ENSMUST00000169385.1, intron 4 of 17)	intron (NR_033541, intron 2 of 2)	-45574	ENSMUST00000064353.6
ID41378	chr10	42998047	42999672	+	362.3	NA	Intergenic	(TGG)n|Simple_repeat|Simple_repeat	58978	ENSMUST00000127675.1
ID47465	chr14	101526767	101527391	+	362	NA	intron (ENSMUST00000159668.4, intron 1 of 11)	intron (NM_001081278, intron 1 of 18)	-19753	ENSMUST00000159951.4	210789	Mm.320639	NM_173380	ENSMUSG00000033083	Tbc1d4	5930406J04Rik|A930035N22|AV295684|As160	TBC1 domain family, member 4	protein-coding
ID32686	chr7	73304933	73305557	+	362	NA	Intergenic	Intergenic	-70275	ENSMUST00000094312.8	244058	Mm.333943	NM_177740	ENSMUSG00000070509	Rgma	BC059072|C230063O06	repulsive guidance molecule family member A	protein-coding
ID32801	chr19	52341109	52341734	+	362	NA	Intergenic	Lx6|LINE|L1	77098	ENSMUST00000039652.4	16333	Mm.46269	NM_008386	ENSMUSG00000035804	Ins1	Ins-1|Ins2-rs1	insulin I	protein-coding
ID23679	chr7	134107858	134108482	+	362	NA	intron (ENSMUST00000127524.1, intron 3 of 5)	intron (NM_007400, intron 3 of 22)	116927	ENSMUST00000067680.7	11489	Mm.439714	NM_007400	ENSMUSG00000054555	Adam12	Mltna	a disintegrin and metallopeptidase domain 12 (meltrin alpha)	protein-coding
ID50306	chrX	153973835	153974727	+	362	NA	Intergenic	Intergenic	36983	ENSMUST00000178698.1
ID20084	chr18	66597745	66598495	+	361.7	NA	Intergenic	Intergenic	-48075	ENSMUST00000158762.1
ID53680	chr1	7671021	7672886	+	361.7	NA	Intergenic	ERVB7_3-LTR_MM|LTR|ERVK	7872	ENSMUST00000194305.1
ID12066	chr10	127678055	127679075	+	361.7	NA	intron (ENSMUST00000048099.4, intron 1 of 8)	B1_Mur2|SINE|Alu	1499	ENSMUST00000048099.4	210035	Mm.251075	NM_173732	ENSMUSG00000040195	Nemp1	Tmem194|Tmem194a	nuclear envelope integral membrane protein 1	protein-coding
ID54454	chr4	152674363	152675246	+	361.4	NA	Intergenic	(TGG)n|Simple_repeat|Simple_repeat	3199	ENSMUST00000118685.1
ID34405	chr16	87744559	87746113	+	361.4	NA	Intergenic	Intergenic	16307	ENSMUST00000158059.1
ID56695	chr8	63023997	63024621	+	361.4	NA	intron (ENSMUST00000117377.4, intron 2 of 10)	B3|SINE|B2	72384	ENSMUST00000141513.1
ID19293	chr15	8581157	8581906	+	361	NA	Intergenic	Intergenic	-52097	ENSMUST00000108782.1
ID42611	chr11	46193616	46194240	+	360.7	NA	TTS (ENSMUST00000093166.7)	TTS (NM_001252459)	23841	ENSMUST00000183384.1	102465715		NR_106098	ENSMUSG00000099331	Mir7239	Gm27504|mmu-mir-7239	microRNA 7239	ncRNA
ID765	chr1	16345082	16345707	+	360.7	NA	TTS (ENSMUST00000149320.5)	3' UTR (NM_001347044, exon 14 of 14)	30001	ENSMUST00000115360.4
ID23293	chr9	123046064	123046972	+	360.7	NA	exon (ENSMUST00000026893.4, exon 5 of 14)	exon (NM_177911, exon 5 of 14)	6086	ENSMUST00000128572.1
ID53955	chr13	118737938	118738562	+	360.7	NA	intron (ENSMUST00000022246.8, intron 1 of 2)	intron (NM_008002, intron 1 of 2)	-22854	ENSMUST00000144680.1
ID49721	chr8	116879596	116880346	+	360.7	NA	Intergenic	RMER20A|LTR|ERVK	14553	ENSMUST00000155260.1
ID18612	chr6	122893454	122894566	+	360.4	NA	Intergenic	Intergenic	6395	ENSMUST00000050391.1
ID55525	chr4	117829714	117830469	+	360.4	NA	Intergenic	Intergenic	-4415	ENSMUST00000063857.7
ID68312	chr9	84330480	84331229	+	360.1	NA	Intergenic	Lx7|LINE|L1	-93130	ENSMUST00000190511.1
ID16796	chr12	104633479	104634103	+	360.1	NA	Intergenic	Intergenic	118161	ENSMUST00000041987.6	192119	Mm.21135	NM_148948	ENSMUSG00000041415	Dicer1	1110006F08Rik|D12Ertd7e|mKIAA0928	dicer 1, ribonuclease type III	protein-coding
ID16547	chr7	25636290	25636914	+	360.1	NA	intron (ENSMUST00000071329.6, intron 4 of 8)	intron (NM_007533, intron 4 of 8)	8978	ENSMUST00000076034.6	232984	Mm.192369	NM_146184	ENSMUSG00000059479	B3gnt8	B3galt7|B7galt7|BC025206	UDP-GlcNAc:betaGal beta-1,3-N-acetylglucosaminyltransferase 8	protein-coding
ID24922	chrX	98980281	98980906	+	360.1	NA	Intergenic	Lx7|LINE|L1	-18115	ENSMUST00000122291.1
ID31904	chr8	51982802	51983598	+	359.7	NA	Intergenic	T-rich|Low_complexity|Low_complexity	58368	ENSMUST00000196298.1
ID62627	chr13	110416925	110417675	+	359.4	NA	Intergenic	B1_Mur3|SINE|Alu	22256	ENSMUST00000022212.7	20620	Mm.380	NM_152804	ENSMUSG00000021701	Plk2	Snk	polo-like kinase 2	protein-coding
ID2223	chr12	48167051	48167675	+	359.4	NA	Intergenic	Intergenic	392608	ENSMUST00000169406.1
ID27485	chr1	61434232	61435098	+	359.4	NA	Intergenic	Intergenic	-5436	ENSMUST00000141758.1
ID22040	chr8	12000328	12000952	+	359.4	NA	Intergenic	Intergenic	158579	ENSMUST00000132536.1
ID13682	chr1	41135819	41136721	+	359.4	NA	Intergenic	MLTR31FA_MM|LTR|ERVK	44982	ENSMUST00000194002.1	74897	Mm.243822	NR_040475	ENSMUSG00000104072	4930448I06Rik	-	RIKEN cDNA 4930448I06 gene	ncRNA
ID18208	chr15	84186375	84187000	+	359.4	NA	exon (ENSMUST00000045289.4, exon 8 of 8)	3' UTR (NM_054088, exon 8 of 8)	-5546	ENSMUST00000023071.6	68653	Mm.290725	NM_178614	ENSMUSG00000022437	Samm50	1110030L07Rik	SAMM50 sorting and assembly machinery component	protein-coding
ID66005	chr7	67478948	67479702	+	359.4	NA	Intergenic	Intergenic	56072	ENSMUST00000185818.1
ID28987	chr4	151198993	151199787	+	359.4	NA	intron (ENSMUST00000097774.5, intron 6 of 22)	intron (NM_001081557, intron 6 of 23)	-59806	ENSMUST00000143434.1
ID57321	chr4	70545032	70546080	+	359.1	NA	Intergenic	RLTR28|LTR|ERVL	-10561	ENSMUST00000037881.2
ID40525	chr10	79678880	79679650	+	359.1	NA	Intergenic	Intergenic	-2930	ENSMUST00000020550.8	216150	Mm.21981	NM_177613	ENSMUSG00000020307	Cdc34	AI327276|UBE2R1	cell division cycle 34	protein-coding
ID57136	chr11	88866035	88866659	+	359.1	NA	intron (ENSMUST00000173677.1, intron 3 of 4)	B2_Mm1t|SINE|B2	-1761	ENSMUST00000018572.7	11640	Mm.2969	NM_009648	ENSMUSG00000018428	Akap1	AKAP121|AKAP84|Akap|C76494|C81186|DAKAP1|S-AKAP84	A kinase (PRKA) anchor protein 1	protein-coding
ID41393	chr10	126975167	126975971	+	358.8	NA	Intergenic	Intergenic	-3148	ENSMUST00000105256.5	52468	Mm.29490	NM_146012	ENSMUSG00000078429	Ctdsp2	AI586070|D10Ertd73e|OS-4|OS4|SCP2	CTD (carboxy-terminal domain, RNA polymerase II, polypeptide A) small phosphatase 2	protein-coding
ID52969	chr4	68269209	68270273	+	358.8	NA	Intergenic	Intergenic	33549	ENSMUST00000120941.1
ID28499	chr13	47693417	47694168	+	358.8	NA	Intergenic	Intergenic	324816	ENSMUST00000061899.5	70971	Mm.158514	NR_038004	ENSMUSG00000047324	4931429P17Rik	-	RIKEN cDNA 4931429P17 gene	ncRNA
ID9582	chr9	76411339	76411963	+	358.8	NA	Intergenic	Intergenic	-87795	ENSMUST00000184757.1
ID55492	chr6	125068114	125068864	+	358.8	NA	intron (ENSMUST00000088292.5, intron 1 of 1)	ID_B1|SINE|B4	569	ENSMUST00000088292.5	381810	Mm.333386	NM_001163268	ENSMUSG00000067714	Lpar5	GPR93|Gm1072|Gpr92|LPA5	lysophosphatidic acid receptor 5	protein-coding
ID11482	chr11	27322422	27323378	+	358.8	NA	Intergenic	Lx5c|LINE|L1	-3922	ENSMUST00000157813.1
ID842	chr14	38030359	38030983	+	358.8	NA	Intergenic	Lx|LINE|L1	-491378	ENSMUST00000176069.1
ID23965	chr1	180867610	180868234	+	358.4	NA	exon (ENSMUST00000038091.7, exon 7 of 7)	3' UTR (NM_145943, exon 7 of 7)	5822	ENSMUST00000194948.1
ID47999	chr6	67584345	67584970	+	358.4	NA	Intergenic	IAPEY3-int|LTR|ERVK	-9355	ENSMUST00000200635.1
ID30762	chr7	24083127	24083751	+	358.4	NA	intron (ENSMUST00000068975.3, intron 1 of 4)	intron (NM_001289637, intron 1 of 3)	1515	ENSMUST00000068975.3	210135	Mm.32254	NM_172483	ENSMUSG00000057101	Zfp180	2310040I01Rik|AI852378|D130011P11|HHZ168	zinc finger protein 180	protein-coding
ID17584	chr6	24208938	24209688	+	358.4	NA	Intergenic	Intergenic	-41221	ENSMUST00000031713.8	55961	Mm.19299	NM_019481	ENSMUSG00000029700	Slc13a1	AI314066|AI987826|NaSi-1|Nas1	solute carrier family 13 (sodium/sulfate symporters), member 1	protein-coding
ID10212	chr15	38953315	38954067	+	358.1	NA	intron (ENSMUST00000181362.1, intron 1 of 1)	TTS (NM_080640)	20549	ENSMUST00000163313.1
ID45592	chr18	38972847	38973723	+	358.1	NA	intron (ENSMUST00000148850.4, intron 2 of 5)	Intergenic	17576	ENSMUST00000156167.1
ID23915	chr13	114805613	114807180	+	358.1	NA	Intergenic	RLTR15|LTR|ERVK	-11840	ENSMUST00000166104.5	17434	Mm.19027	NM_013826	ENSMUSG00000015536	Mocs2	AI415403	molybdenum cofactor synthesis 2	protein-coding
ID9095	chr19	55567441	55568197	+	357.8	NA	intron (ENSMUST00000095950.2, intron 7 of 7)	Arthur1B|DNA|hAT-Tip100	134385	ENSMUST00000181198.1	77594	Mm.329924	NR_045318	ENSMUSG00000097632	4930552P12Rik	-	RIKEN cDNA 4930552P12 gene	ncRNA
ID28918	chr19	23046390	23047014	+	357.8	NA	intron (ENSMUST00000181623.1, intron 6 of 6)	AT_rich|Low_complexity|Low_complexity	29151	ENSMUST00000181623.1
ID19410	chr8	128795471	128796095	+	357.8	NA	intron (ENSMUST00000195093.1, intron 2 of 6)	MT2A|LTR|ERVL	2911	ENSMUST00000195093.1
ID39391	chr2	142735922	142736828	+	357.8	NA	intron (ENSMUST00000043589.7, intron 17 of 25)	intron (NM_001081133, intron 17 of 25)	-50521	ENSMUST00000157509.1
ID27172	chr13	13580126	13582152	+	357.5	NA	Intergenic	B1F1|SINE|Alu	-9270	ENSMUST00000110559.1	17101	Mm.342337	NM_010748	ENSMUSG00000019726	Lyst	D13Sfk13|beige|bg	lysosomal trafficking regulator	protein-coding
ID2157	chrX	87943191	87943957	+	357.5	NA	intron (ENSMUST00000113966.4, intron 1 of 10)	Lx9|LINE|L1	-44086	ENSMUST00000175315.2
ID18723	chr9	97150740	97152427	+	357.5	NA	Intergenic	Intergenic	-27596	ENSMUST00000190579.1
ID20331	chr13	44353859	44356346	+	357.5	NA	Intergenic	Intergenic	-84610	ENSMUST00000190628.3
ID25150	chr9	29507361	29508801	+	357.1	NA	intron (ENSMUST00000075069.7, intron 1 of 7)	intron (NM_172290, intron 1 of 7)	84429	ENSMUST00000141752.1
ID47097	chr2	145157678	145158302	+	356.8	NA	Intergenic	L1MA9|LINE|L1	-9764	ENSMUST00000110007.4	94249	Mm.217171	NM_053195	ENSMUSG00000063873	Slc24a3	NCKX3	solute carrier family 24 (sodium/potassium/calcium exchanger), member 3	protein-coding
ID65939	chr7	52553085	52553851	+	356.8	NA	Intergenic	Intergenic	-201997	ENSMUST00000117187.1
ID28607	chr8	4706261	4706885	+	356.5	NA	Intergenic	MURVY-LTR|LTR|ERV1	28111	ENSMUST00000181337.1
ID18281	chr5	15623315	15623940	+	356.5	NA	TTS (ENSMUST00000119100.1)	3' UTR (NM_025759, exon 5 of 5)	3465	ENSMUST00000119100.1
ID46529	chr2	16843190	16843940	+	356.5	NA	Intergenic	Intergenic	116453	ENSMUST00000103762.1
ID49465	chr13	83097399	83098023	+	356.5	NA	Intergenic	CT-rich|Low_complexity|Low_complexity	-399378	ENSMUST00000198795.1	100628621		NR_039537	ENSMUSG00000106655	Mir3961	mmu-mir-3961	microRNA 3961	ncRNA
ID35031	chr8	120646726	120647350	+	356.5	NA	intron (ENSMUST00000181474.1, intron 1 of 2)	intron (NM_001308449, intron 1 of 3)	594	ENSMUST00000180677.1
ID16066	chr3	41921367	41922125	+	356.2	NA	Intergenic	Intergenic	-54589	ENSMUST00000193104.1
ID12002	chr1	169495842	169496593	+	356.2	NA	Intergenic	Intergenic	26165	ENSMUST00000195342.2
ID44838	chr2	139953729	139954354	+	356.2	NA	intron (ENSMUST00000046656.5, intron 8 of 13)	Lx2B2|LINE|L1	88173	ENSMUST00000124949.1
ID3805	chr5	24677800	24678674	+	355.5	NA	Intergenic	RMER2|LTR|ERV1	-7295	ENSMUST00000197407.1	53312	Mm.5856	NM_016736	ENSMUSG00000028954	Nub1	4931404D21Rik|6330412F12Rik|BS4|NY-REN-18	negative regulator of ubiquitin-like proteins 1	protein-coding
ID62984	chr8	103200109	103200733	+	355.5	NA	Intergenic	Intergenic	-334568	ENSMUST00000076373.6
ID3434	chr8	113037857	113038606	+	355.2	NA	Intergenic	MTE2a|LTR|ERVL-MaLR	264577	ENSMUST00000140753.1
ID57746	chr10	36474010	36474634	+	355.2	NA	Intergenic	Intergenic	-32492	ENSMUST00000167191.4	319415	Mm.332442	NM_001081208	ENSMUSG00000044499	Hs3st5	D930005L05Rik|Gm1151|Hs3ost5	heparan sulfate (glucosamine) 3-O-sulfotransferase 5	protein-coding
ID61180	chr6	8267310	8268060	+	355.2	NA	intron (ENSMUST00000159335.4, intron 1 of 4)	intron (NM_001302353, intron 1 of 4)	-2781	ENSMUST00000159168.1
ID37597	chr12	58431385	58432270	+	355.2	NA	Intergenic	Intergenic	-162569	ENSMUST00000062254.2	66864	Mm.280563	NM_025809	ENSMUSG00000045930	Clec14a	1200003C23Rik|AI642649	C-type lectin domain family 14, member a	protein-coding
ID41458	chr5	24935902	24936784	+	355.2	NA	intron (ENSMUST00000030784.10, intron 4 of 15)	RMER15|LTR|ERVL	-27366	ENSMUST00000123749.1
ID35374	chr14	70488932	70489682	+	355.2	NA	intron (ENSMUST00000022693.7, intron 15 of 19)	intron (NR_033241, intron 15 of 19)	30784	ENSMUST00000159180.1
ID67745	chr19	60310036	60310787	+	355.2	NA	Intergenic	Intergenic	68558	ENSMUST00000186261.1
ID58664	chr4	39721634	39722517	+	355.2	NA	Intergenic	Intergenic	-45543	ENSMUST00000117439.1
ID60536	chr6	118360922	118361547	+	354.9	NA	Intergenic	MTC|LTR|ERVL-MaLR	58183	ENSMUST00000032237.6	213895	Mm.25269	NM_194339	ENSMUSG00000030138	Bms1	AA408648|AU020092|AU043373|BB007109|BC030906|Bms1l|mKIAA0187	BMS1, ribosome biogenesis factor	protein-coding
ID9056	chr16	4397061	4397813	+	354.6	NA	intron (ENSMUST00000117801.4, intron 2 of 10)	intron (NM_001291910, intron 3 of 11)	22150	ENSMUST00000005719.3
ID5917	chr5	24671072	24671696	+	354.6	NA	Intergenic	RMER2|LTR|ERV1	-14148	ENSMUST00000197407.1	53312	Mm.5856	NM_016736	ENSMUSG00000028954	Nub1	4931404D21Rik|6330412F12Rik|BS4|NY-REN-18	negative regulator of ubiquitin-like proteins 1	protein-coding
ID54432	chrX	41532146	41532770	+	354.6	NA	intron (ENSMUST00000165288.1, intron 3 of 14)	intron (NR_104053, intron 3 of 16)	-77739	ENSMUST00000126843.1
ID47036	chr7	124158070	124158695	+	354.6	NA	intron (ENSMUST00000106437.1, intron 1 of 1)	intron (NM_001252072, intron 1 of 1)	12101	ENSMUST00000103988.1
ID34512	chr13	76934246	76934995	+	354.2	NA	promoter-TSS (ENSMUST00000160999.1)	intron (NM_030174, intron 17 of 20)	-543	ENSMUST00000160999.1
ID12499	chr18	87523171	87523795	+	353.9	NA	Intergenic	RMER2|LTR|ERV1	-232803	ENSMUST00000091776.5
ID39299	chr1	106704527	106705431	+	353.9	NA	intron (ENSMUST00000112751.1, intron 1 of 1)	MT2B|LTR|ERVL	8200	ENSMUST00000189999.1	12043	Mm.257460	NM_009741	ENSMUSG00000057329	Bcl2	AW986256|Bcl-2|C430015F12Rik|D630044D05Rik|D830018M01Rik	B cell leukemia/lymphoma 2	protein-coding
ID60518	chrX	142842481	142843233	+	353.9	NA	exon (ENSMUST00000112891.4, exon 6 of 6)	3' UTR (NM_001199357, exon 7 of 7)	17116	ENSMUST00000112888.1
ID2023	chr4	106818044	106818793	+	353.9	NA	Intergenic	Intergenic	-13420	ENSMUST00000065253.9	329910	Mm.222956	NM_025590	ENSMUSG00000034853	Acot11	1110020M10Rik|2010309H15Rik|AW060409|BFIT|BFIT1|Thea|Them1|mKIAA0707	acyl-CoA thioesterase 11	protein-coding
ID64874	chr11	77459099	77459724	+	353.9	NA	exon (ENSMUST00000037912.8, exon 15 of 15)	3' UTR (NM_001291190, exon 14 of 14)	-3000	ENSMUST00000102493.4	216961	Mm.33477	NM_139128	ENSMUSG00000020836	Coro6	-	coronin 6	protein-coding
ID44806	chr19	30123430	30124873	+	353.6	NA	intron (ENSMUST00000025778.7, intron 16 of 24)	intron (NM_138595, intron 16 of 24)	32190	ENSMUST00000143769.1
ID9	chr2	125558190	125559798	+	353.6	NA	Intergenic	Intergenic	-51001	ENSMUST00000103234.1
ID36593	chr6	61020326	61021122	+	353.6	NA	Intergenic	CT-rich|Low_complexity|Low_complexity	76248	ENSMUST00000129603.1	70945	Mm.389770	NM_027613	ENSMUSG00000054641	Mmrn1	4921530G03Rik|Emilin4|Mmrn	multimerin 1	protein-coding
ID20578	chr7	143406823	143407574	+	353.3	NA	intron (ENSMUST00000009689.7, intron 15 of 15)	intron (NM_008434, intron 15 of 15)	-40407	ENSMUST00000184559.1
ID40730	chr14	64736673	64738035	+	353.3	NA	intron (ENSMUST00000100473.4, intron 11 of 39)	intron (NM_001081177, intron 11 of 39)	-16564	ENSMUST00000082508.1
ID37882	chr5	134806908	134808764	+	353.3	NA	Intergenic	G-rich|Low_complexity|Low_complexity	-60595	ENSMUST00000015138.9	13717	Mm.275320	NM_007925	ENSMUSG00000029675	Eln	AI385707|AI480567|E030024M20Rik	elastin	protein-coding
ID28654	chr5	116701126	116701750	+	353.3	NA	Intergenic	MIR|SINE|MIR	-109621	ENSMUST00000076124.5	68955	Mm.146779	NM_026886	ENSMUSG00000063919	Srrm4	1500001A10Rik|B230202K19Rik|bv|mKIAA1853|nSR100	serine/arginine repetitive matrix 4	protein-coding
ID46137	chr11	114561322	114562308	+	352.9	NA	Intergenic	intron (NR_037269, intron 2 of 4)	-102793	ENSMUST00000120766.1
ID51507	chr17	37305864	37307402	+	352.9	NA	Intergenic	RMER1A|Other|Other	-6149	ENSMUST00000058046.5	258831	Mm.424089	NM_146834	ENSMUSG00000092077	Olfr101	MOR250-2	olfactory receptor 101	protein-coding
ID48965	chr6	54007833	54008614	+	352.9	NA	Intergenic	intron (NR_110484, intron 2 of 3)	-29561	ENSMUST00000166545.1	71287	Mm.158654	NM_027749	ENSMUSG00000052955	Cpvl	4933436L16Rik|HVLP	carboxypeptidase, vitellogenic-like	protein-coding
ID2084	chr9	34763797	34764550	+	352.9	NA	intron (ENSMUST00000187182.3, intron 1 of 15)	intron (NM_001190912, intron 1 of 15)	165336	ENSMUST00000066604.3
ID17559	chr18	20335663	20336415	+	352.9	NA	intron (ENSMUST00000077146.3, intron 12 of 14)	intron (NM_010079, intron 12 of 14)	25228	ENSMUST00000077146.3	13510	Mm.37953	NM_010079	ENSMUSG00000069441	Dsg1a	DG1|DGI|Dsg1|dsg1-alpha	desmoglein 1 alpha	protein-coding
ID23945	chr5	15476589	15477213	+	352.6	NA	promoter-TSS (ENSMUST00000197995.1)	Intergenic	-378	ENSMUST00000197995.1	100861702		XM_003688812	ENSMUSG00000099762	Gm21149	-	predicted gene, 21149	protein-coding
ID31874	chr16	84739094	84739844	+	352.6	NA	Intergenic	RMER1C|Other|Other	2119	ENSMUST00000157433.1
ID54386	chr19	35068795	35069546	+	352.6	NA	Intergenic	Intergenic	-13923	ENSMUST00000186108.1
ID207	chr19	25108762	25109644	+	352.6	NA	intron (ENSMUST00000025831.6, intron 14 of 47)	intron (NM_028785, intron 14 of 47)	57013	ENSMUST00000083700.1
ID32251	chr18	61842387	61843137	+	352.6	NA	intron (ENSMUST00000049378.11, intron 6 of 22)	intron (NM_198649, intron 6 of 22)	-56060	ENSMUST00000120472.1	106877	Mm.26632	NM_178928	ENSMUSG00000033032	Afap1l1	AI173486	actin filament associated protein 1-like 1	protein-coding
ID34131	chr1	126121576	126122201	+	352.6	NA	intron (ENSMUST00000161954.4, intron 6 of 14)	intron (NM_001081756, intron 8 of 16)	-50427	ENSMUST00000194647.1
ID65138	chr16	24215385	24216147	+	352.3	NA	Intergenic	Intergenic	-177584	ENSMUST00000038053.9	210126	Mm.209385	NM_178665	ENSMUSG00000033306	Lpp	9430020K16Rik|AA959454|AU024130|B130055L10Rik|C79715|D630048H16	LIM domain containing preferred translocation partner in lipoma	protein-coding
ID36614	chr5	34890535	34891747	+	352.3	NA	intron (ENSMUST00000080036.2, intron 52 of 66)	intron (NM_010414, intron 52 of 66)	4690	ENSMUST00000124272.1
ID18932	chr5	89783503	89784127	+	352	NA	intron (ENSMUST00000163159.4, intron 3 of 21)	intron (NM_001081401, intron 3 of 21)	-45056	ENSMUST00000103987.1
ID69520	chr19	24484451	24485808	+	352	NA	intron (ENSMUST00000145829.1, intron 1 of 3)	(GGA)n|Simple_repeat|Simple_repeat	-7773	ENSMUST00000099556.1	68034	Mm.440181	NM_026520	ENSMUSG00000074922	Fam122a	2410124L17Rik|2900009I07Rik|ENSMUSG00000051082|Gm9849	family with sequence similarity 122, member A	protein-coding
ID61774	chr14	11622076	11622844	+	352	NA	intron (ENSMUST00000148113.1, intron 1 of 3)	intron (NM_008981, intron 1 of 29)	68879	ENSMUST00000148113.1
ID51976	chr2	69163469	69164223	+	352	NA	intron (ENSMUST00000041865.7, intron 7 of 15)	L2|LINE|L2	-15459	ENSMUST00000141276.1
ID16532	chr9	14643276	14644046	+	351.6	NA	Intergenic	Intergenic	-28178	ENSMUST00000162901.4
ID24831	chr9	85182900	85183832	+	351.6	NA	Intergenic	Intergenic	78601	ENSMUST00000191502.1
ID50390	chr13	89849442	89850066	+	351.6	NA	intron (ENSMUST00000022115.10, intron 7 of 7)	Lx7|LINE|L1	77789	ENSMUST00000158445.1
ID36097	chr8	111648932	111649682	+	351.6	NA	intron (ENSMUST00000077791.6, intron 1 of 3)	intron (NM_001037665, intron 1 of 3)	5864	ENSMUST00000077791.6	22640	Mm.4184	NM_011742	ENSMUSG00000055835	Zfp1	Fnp-1|Zfp-1|mkr-1	zinc finger protein 1	protein-coding
ID53389	chr12	48641272	48642024	+	351.6	NA	Intergenic	Intergenic	-81677	ENSMUST00000169406.1
ID10565	chr16	47040918	47041670	+	351.3	NA	Intergenic	Lx2A|LINE|L1	-32904	ENSMUST00000117218.1
ID50001	chr4	98445901	98446650	+	351.3	NA	intron (ENSMUST00000041284.6, intron 14 of 43)	intron (NM_001005784, intron 14 of 19)	-4295	ENSMUST00000107029.4
ID53670	chr15	66681224	66681973	+	351.3	NA	intron (ENSMUST00000065916.10, intron 8 of 47)	B1_Mus1|SINE|Alu	-7238	ENSMUST00000163495.4
ID21284	chr1	130480472	130481223	+	351.3	NA	intron (ENSMUST00000125681.1, intron 1 of 4)	Lx9|LINE|L1	7104	ENSMUST00000193111.1
ID66424	chr11	104393579	104394329	+	351.3	NA	intron (ENSMUST00000106972.4, intron 2 of 14)	B1_Mur4|SINE|Alu	31346	ENSMUST00000195891.1
ID67107	chr14	100788714	100789339	+	351.3	NA	Intergenic	Intergenic	-28758	ENSMUST00000157535.1
ID16060	chr17	83371017	83371769	+	351.3	NA	intron (ENSMUST00000096766.7, intron 1 of 23)	L1M2|LINE|L1	20462	ENSMUST00000096766.7	78798	Mm.295565	NM_199466	ENSMUSG00000032624	Eml4	4930443C24Rik|AI644019	echinoderm microtubule associated protein like 4	protein-coding
ID69865	chr5	37201345	37202095	+	351	NA	Intergenic	L1MB3|LINE|L1	15823	ENSMUST00000094840.3
ID64908	chr17	94597579	94598328	+	351	NA	Intergenic	Intergenic	151939	ENSMUST00000171284.1	76781	Mm.139146	NM_176917	ENSMUSG00000055660	Mettl4	2410198H06Rik|A730091E08Rik|AV296509|HsT661	methyltransferase like 4	protein-coding
ID1781	chr3	109175060	109175684	+	351	NA	Intergenic	Intergenic	17495	ENSMUST00000120957.1
ID45499	chr15	31611760	31612384	+	350.7	NA	intron (ENSMUST00000161061.1, intron 5 of 5)	ID_B1|SINE|B4	9954	ENSMUST00000042702.6	68073	Mm.119185	NM_026546	ENSMUSG00000039065	Fam173b	A930016P21Rik|AA987072	family with sequence similarity 173, member B	protein-coding
ID6097	chr12	91518576	91519200	+	350.7	NA	intron (ENSMUST00000021346.10, intron 7 of 9)	intron (NM_011648, intron 7 of 9)	-19178	ENSMUST00000186437.1
ID23529	chr5	121159608	121160232	+	350.7	NA	intron (ENSMUST00000148407.4, intron 6 of 14)	intron (NM_011202, intron 6 of 15)	-16285	ENSMUST00000148871.1
ID36684	chr18	55251946	55252701	+	350.3	NA	Intergenic	Intergenic	72483	ENSMUST00000157602.1
ID48189	chr16	21496438	21497062	+	350.3	NA	intron (ENSMUST00000096192.8, intron 21 of 45)	MIR|SINE|MIR	-11883	ENSMUST00000118138.4
ID18122	chr10	77216568	77217319	+	350.3	NA	Intergenic	RLTR17B_Mm|LTR|ERVK	42280	ENSMUST00000105408.3	100169878	Mm.420901	NR_026944	ENSMUSG00000078444	Gm10941	ENSMUSG00000078444	predicted gene 10941	ncRNA
ID64930	chr7	117885928	117886680	+	350.3	NA	Intergenic	Intergenic	109510	ENSMUST00000157491.1
ID17291	chr5	72412829	72413581	+	350	NA	intron (ENSMUST00000176974.1, intron 5 of 20)	intron (NM_016869, intron 5 of 21)	3761	ENSMUST00000177510.1
ID53572	chr12	17551038	17551663	+	350	NA	exon (ENSMUST00000171737.1, exon 12 of 12)	3' UTR (NM_013614, exon 12 of 12)	5204	ENSMUST00000082493.1
ID42591	chr16	18384536	18385160	+	350	NA	intron (ENSMUST00000115612.4, intron 1 of 16)	intron (NM_001272028, intron 1 of 17)	4065	ENSMUST00000115612.4	11877	Mm.293599	NM_033474	ENSMUSG00000000325	Arvcf	-	armadillo repeat gene deleted in velo-cardio-facial syndrome	protein-coding
ID5872	chr18	82719583	82720333	+	350	NA	promoter-TSS (ENSMUST00000174897.1)	promoter-TSS (NR_039572)	-323	ENSMUST00000174897.1	100628586		NR_039572	ENSMUSG00000092638	Mir5112	mmu-mir-5112|mu-mir-5112	microRNA 5112	ncRNA
ID53039	chr11	45937392	45938016	+	349.7	NA	intron (ENSMUST00000129820.4, intron 1 of 3)	intron (NM_028185, intron 1 of 3)	7231	ENSMUST00000062458.5
ID67183	chr12	80301960	80303129	+	349.4	NA	Intergenic	Intergenic	-42173	ENSMUST00000021554.11	109711	Mm.253564	NM_134156	ENSMUSG00000015143	Actn1	3110023F10Rik|Actn1a	actinin, alpha 1	protein-coding
ID10187	chr12	72585455	72586080	+	349.4	NA	Intergenic	ORR1F|LTR|ERVL-MaLR	49410	ENSMUST00000044352.6	67708	Mm.11233	NM_026327	ENSMUSG00000034501	Pcnx4	1810048J11Rik|4932413O10|AU017192|Pcnxl4	pecanex homolog 4	protein-coding
ID50855	chr9	60345947	60347416	+	349	NA	intron (ENSMUST00000098660.6, intron 6 of 17)	intron (NM_001040426, intron 6 of 17)	-73182	ENSMUST00000157925.1
ID65758	chr14	61824373	61825122	+	349	NA	Intergenic	Lx7|LINE|L1	141237	ENSMUST00000194021.1
ID4719	chr6	141928135	141929021	+	349	NA	intron (ENSMUST00000042119.5, intron 6 of 13)	intron (NM_013797, intron 6 of 13)	-13286	ENSMUST00000157279.1
ID45795	chr10	74354482	74355232	+	348.7	NA	intron (ENSMUST00000105429.6, intron 14 of 31)	intron (NM_001142737, intron 14 of 30)	-1002	ENSMUST00000194315.1
ID54402	chr5	107030287	107030911	+	348.7	NA	Intergenic	RMER2|LTR|ERV1	-18237	ENSMUST00000199486.1
ID59662	chr1	185772282	185773036	+	348.7	NA	Intergenic	intron (NR_030555, intron 4 of 6)	27856	ENSMUST00000195210.1
ID56603	chr7	15792010	15792885	+	348.7	NA	Intergenic	Intergenic	-4287	ENSMUST00000197059.1
ID38223	chr17	37433816	37434441	+	348.7	NA	Intergenic	Intergenic	-11352	ENSMUST00000078207.3	258457	Mm.377511	NM_146465	ENSMUSG00000059687	Olfr108	MOR156-5	olfactory receptor 108	protein-coding
ID43446	chr11	75352137	75352886	+	348.7	NA	intron (ENSMUST00000044530.2, intron 2 of 10)	intron (NM_001102611, intron 2 of 10)	4016	ENSMUST00000157055.1
ID57259	chr1	13363544	13364439	+	348.7	NA	intron (ENSMUST00000143603.4, intron 1 of 12)	intron (NM_008678, intron 1 of 22)	-7261	ENSMUST00000195718.1
ID3576	chr1	185574787	185575411	+	348.4	NA	Intergenic	intron (NR_030555, intron 2 of 6)	77711	ENSMUST00000192616.1	114668	Mm.379303	NR_033600	ENSMUSG00000102185	5033404E19Rik	-	NSA2 ribosome biogenesis homolog pseudogene	pseudo
ID43295	chr2	31407473	31408348	+	348.4	NA	intron (ENSMUST00000113532.5, intron 53 of 97)	ORR1B1|LTR|ERVL-MaLR	7633	ENSMUST00000130375.1
ID7688	chr2	27640689	27641313	+	348.4	NA	Intergenic	Intergenic	-35439	ENSMUST00000129514.4
ID1757	chr9	3209035	3209659	+	348.4	NA	Intergenic	L1MEd|LINE|L1	-9548	ENSMUST00000188577.1	114673	Mm.422774	NM_053265	ENSMUSG00000042360	4930433N12Rik	-	RIKEN cDNA 4930433N12 gene	ncRNA
ID33838	chr8	61458256	61459008	+	348.4	NA	Intergenic	Lx7|LINE|L1	-29102	ENSMUST00000034058.9	234309	Mm.29059	NM_145595	ENSMUSG00000031641	Cbr4	A730083J17Rik|BC009118	carbonyl reductase 4	protein-coding
ID15008	chr7	14584439	14585063	+	348.4	NA	intron (ENSMUST00000044683.8, intron 8 of 12)	intron (NR_045119, intron 8 of 11)	17990	ENSMUST00000185025.1
ID9164	chr10	60000069	60000694	+	348.1	NA	intron (ENSMUST00000182898.4, intron 1 of 3)	tRNA-Ala-GCY_|tRNA|tRNA	-2071	ENSMUST00000183113.1
ID51140	chr7	139666855	139668140	+	348.1	NA	intron (ENSMUST00000129990.4, intron 9 of 58)	RSINE1|SINE|B4	-6390	ENSMUST00000155075.4
ID59789	chr7	89407168	89407917	+	348.1	NA	exon (ENSMUST00000058755.3, exon 2 of 2)	exon (NM_008055, exon 2 of 2)	3176	ENSMUST00000058755.3	14366	Mm.86755	NM_008055	ENSMUSG00000049791	Fzd4	Fz4	frizzled class receptor 4	protein-coding
ID57663	chr14	82470334	82472091	+	348.1	NA	Intergenic	Intergenic	-86683	ENSMUST00000158641.1
ID39108	chr17	7864383	7865690	+	348.1	NA	Intergenic	Intergenic	-37734	ENSMUST00000169126.1
ID61202	chr14	75805776	75806684	+	348.1	NA	Intergenic	B4A|SINE|B4	-19193	ENSMUST00000022580.6	67554	Mm.46067	NM_026232	ENSMUSG00000022003	Slc25a30	4933433D23Rik|AV025504|AV221431|AW319655|KMCP1	solute carrier family 25, member 30	protein-coding
ID61806	chr2	5628998	5629823	+	348.1	NA	intron (ENSMUST00000044009.10, intron 1 of 10)	intron (NM_001290374, intron 1 of 9)	25839	ENSMUST00000117145.1
ID36971	chr12	52666659	52667425	+	347.4	NA	Intergenic	Intergenic	-32341	ENSMUST00000095737.3	238161	Mm.310822	NM_198111	ENSMUSG00000061603	Akap6	AI482140|Akapalpha|Akapbeta|PRKA	A kinase (PRKA) anchor protein 6	protein-coding
ID46759	chr5	129468757	129470212	+	347.4	NA	Intergenic	MTC|LTR|ERVL-MaLR	31517	ENSMUST00000199847.1
ID58870	chr8	48383877	48384502	+	347.4	NA	intron (ENSMUST00000190840.3, intron 5 of 29)	intron (NM_011857, intron 4 of 28)	-16826	ENSMUST00000129821.4
ID5	chr9	116843532	116844282	+	347.4	NA	intron (ENSMUST00000044901.10, intron 4 of 12)	(TGG)n|Simple_repeat|Simple_repeat	-21088	ENSMUST00000172469.1
ID41836	chr2	61527950	61528701	+	347.4	NA	Intergenic	(CCA)n|Simple_repeat|Simple_repeat	35559	ENSMUST00000157715.1
ID16158	chr7	76668251	76668875	+	347.1	NA	intron (ENSMUST00000026854.6, intron 12 of 12)	L1MEg|LINE|L1	257501	ENSMUST00000107442.2
ID25002	chr8	105726353	105726977	+	347.1	NA	TTS (ENSMUST00000135959.1)	intron (NM_027469, intron 2 of 2)	18374	ENSMUST00000013302.5	71046	Mm.280888	NM_027655	ENSMUSG00000013158	4933405L10Rik	-	RIKEN cDNA 4933405L10 gene	protein-coding
ID5564	chrX	12840682	12841306	+	346.8	NA	Intergenic	MLTR14|LTR|ERV1	29368	ENSMUST00000104666.1
ID65807	chr9	27359404	27360410	+	346.8	NA	Intergenic	Intergenic	-36914	ENSMUST00000034473.5	75469	Mm.45824	NM_029299	ENSMUSG00000031991	Spata19	1700001L23Rik|AV047838|spergen-1	spermatogenesis associated 19	protein-coding
ID39652	chr15	79178574	79179198	+	346.8	NA	intron (ENSMUST00000147620.4, intron 2 of 4)	intron (NR_029470, intron 2 of 4)	12820	ENSMUST00000144651.4
ID36358	chr16	12600897	12601646	+	346.5	NA	Intergenic	Intergenic	160095	ENSMUST00000171185.2
ID63801	chr2	146116365	146117118	+	346.5	NA	intron (ENSMUST00000125223.1, intron 6 of 6)	PB1D7|SINE|Alu	-35603	ENSMUST00000143896.1
ID40346	chr11	80528293	80528917	+	346.5	NA	intron (ENSMUST00000041065.10, intron 21 of 21)	RCHARR1|DNA|hAT-Charlie	-19499	ENSMUST00000133400.1	77417	Mm.437510	NR_126552	ENSMUSG00000085078	C030013C21Rik	-	RIKEN cDNA C030013C21 gene	ncRNA
ID51977	chr3	63290439	63291198	+	346.5	NA	intron (ENSMUST00000194324.2, intron 2 of 5)	Intergenic	-4448	ENSMUST00000194836.2
ID52276	chr7	137174756	137175739	+	346.5	NA	Intergenic	Intergenic	139167	ENSMUST00000168203.1
ID17762	chrX	162879596	162880220	+	346.1	NA	intron (ENSMUST00000033723.3, intron 3 of 8)	ORR1A2|LTR|ERVL-MaLR	-4913	ENSMUST00000175011.1	100499528		NR_037311	ENSMUSG00000092752	Mir3473a	Mir3473|mir-3473a|mmu-mir-3473|mmu-mir-3473a	microRNA 3473a	ncRNA
ID17463	chr12	110832903	110833528	+	346.1	NA	intron (ENSMUST00000070565.11, intron 2 of 11)	intron (NM_011973, intron 2 of 11)	7712	ENSMUST00000177224.1
ID3780	chr2	3816781	3817405	+	346.1	NA	Intergenic	Intergenic	-37937	ENSMUST00000141222.1
ID30275	chr14	72563030	72563905	+	346.1	NA	intron (ENSMUST00000089017.8, intron 16 of 25)	intron (NM_207636, intron 16 of 25)	1251	ENSMUST00000159144.1
ID19921	chr8	128436380	128437129	+	346.1	NA	intron (ENSMUST00000026917.8, intron 6 of 16)	intron (NM_008737, intron 6 of 16)	77513	ENSMUST00000122574.1	100316680		NR_035436	ENSMUSG00000084523	Mir1903	Mirn1903|mmu-mir-1903	microRNA 1903	ncRNA
ID49926	chr2	48166951	48167702	+	346.1	NA	intron (ENSMUST00000127672.1, intron 3 of 5)	RLTR14-int|LTR|ERV1	27180	ENSMUST00000122057.1
ID18298	chr16	33935689	33936314	+	345.8	NA	intron (ENSMUST00000151930.1, intron 1 of 2)	ID|SINE|ID	13515	ENSMUST00000151930.1
ID62710	chr9	14166849	14167598	+	345.8	NA	Intergenic	Intergenic	-109078	ENSMUST00000034507.7
ID69396	chr8	48618280	48619439	+	345.8	NA	intron (ENSMUST00000190840.3, intron 3 of 29)	(TGG)n|Simple_repeat|Simple_repeat	55782	ENSMUST00000033965.9	23965	Mm.42191	NM_011857	ENSMUSG00000031561	Tenm3	2610100B16Rik|Odz1|Odz3|Ten-m3|mKIAA1455	teneurin transmembrane protein 3	protein-coding
ID63810	chr16	13238577	13239580	+	345.5	NA	Intergenic	Intergenic	-17403	ENSMUST00000009713.10	239719	Mm.270643	NM_153588	ENSMUSG00000009569	Mkl2	ENSMUSG00000075401|Gt4-1|MRTF-B|Mrtfb|mKIAA1243	MKL/myocardin-like 2	protein-coding
ID14867	chr13	51375254	51376008	+	345.5	NA	Intergenic	Intergenic	-32987	ENSMUST00000087978.3	13610	Mm.136736	NM_010101	ENSMUSG00000067586	S1pr3	AI132464|Edg3|Lpb3|S1p3	sphingosine-1-phosphate receptor 3	protein-coding
ID35539	chr13	3117100	3118712	+	345.5	NA	Intergenic	Intergenic	-3226	ENSMUST00000169144.1
ID44221	chr6	114895266	114895891	+	345.5	NA	intron (ENSMUST00000139640.1, intron 2 of 4)	B3A|SINE|B2	-20471	ENSMUST00000152710.4
ID2074	chr10	27023770	27024395	+	345.2	NA	intron (ENSMUST00000092639.8, intron 51 of 64)	intron (NM_008481, intron 50 of 63)	-35568	ENSMUST00000186279.1
ID43196	chr8	119509417	119510270	+	345.2	NA	intron (ENSMUST00000098362.6, intron 23 of 23)	intron (NM_019709, intron 23 of 23)	-8145	ENSMUST00000036748.11	234788	Mm.302096	NM_001009950	ENSMUSG00000034224	Slc38a8	Gm587	solute carrier family 38, member 8	protein-coding
ID25705	chr6	48763878	48765349	+	345.2	NA	TTS (ENSMUST00000038811.8)	3' UTR (NM_031247, exon 5 of 5)	1906	ENSMUST00000038811.8
ID2908	chr13	31834865	31835791	+	345.2	NA	intron (ENSMUST00000041859.7, intron 9 of 10)	B4A|SINE|B4	28637	ENSMUST00000062292.3	17300	Mm.12949	NM_008592	ENSMUSG00000050295	Foxc1	FREAC3|Fkh1|Mf1|Mf4|ch|fkh-1|frkhda	forkhead box C1	protein-coding
ID57954	chr18	53749052	53750057	+	344.8	NA	Intergenic	Intergenic	-5007	ENSMUST00000049811.6	225523	Mm.193678	NM_178686	ENSMUSG00000048799	Cep120	A230075C01|AU016693|Ccdc100	centrosomal protein 120	protein-coding
ID1496	chr1	35435702	35436584	+	344.8	NA	Intergenic	RMER5|LTR|ERV1	215154	ENSMUST00000195168.1
ID14678	chr3	68666141	68666765	+	344.8	NA	Intergenic	Intergenic	-24191	ENSMUST00000029345.8	16159	Mm.103783	NM_008351	ENSMUSG00000027776	Il12a	IL-12p35|Il-12a|Ll12a|p35	interleukin 12a	protein-coding
ID38512	chr7	116878337	116879214	+	344.5	NA	Intergenic	B4|SINE|B4	73920	ENSMUST00000083037.1
ID49436	chr1	17055387	17056138	+	344.5	NA	intron (ENSMUST00000186604.1, intron 2 of 2)	intron (NM_020604, intron 2 of 4)	42127	ENSMUST00000038382.4	57339	Mm.143761	NM_020604	ENSMUSG00000042686	Jph1	ENSMUSG00000054314|JP-1|Jp1	junctophilin 1	protein-coding
ID17240	chr18	55718437	55719061	+	344.5	NA	Intergenic	Lx5c|LINE|L1	27479	ENSMUST00000182376.1
ID37266	chr19	35323972	35324727	+	344.2	NA	Intergenic	Lx5c|LINE|L1	-47827	ENSMUST00000175632.1
ID43744	chr9	104281766	104282515	+	344.2	NA	Intergenic	Intergenic	19085	ENSMUST00000131084.1
ID32020	chr14	111001843	111002870	+	344.2	NA	Intergenic	RMER6C|LTR|ERVK	-247207	ENSMUST00000078386.2	239250	Mm.49728	NM_175499	ENSMUSG00000045871	Slitrk6	4832410J21Rik|Sltk6	SLIT and NTRK-like family, member 6	protein-coding
ID1297	chr2	51692884	51693636	+	344.2	NA	intron (ENSMUST00000143870.1, intron 2 of 6)	intron (NR_040639, intron 2 of 6)	38749	ENSMUST00000143870.1	433426	Mm.244381	NR_040639	ENSMUSG00000085014	Gm13490	OTTMUSG00000012405	predicted gene 13490	ncRNA
ID8867	chr15	3190681	3191477	+	343.9	NA	Intergenic	RMER2|LTR|ERV1	-77468	ENSMUST00000160787.4
ID65393	chr10	123621250	123622154	+	343.9	NA	intron (ENSMUST00000050756.7, intron 3 of 5)	intron (NR_045514, intron 2 of 5)	189136	ENSMUST00000122512.1
ID69330	chr13	107993076	107993891	+	343.9	NA	Intergenic	Intergenic	-52941	ENSMUST00000095458.4	75616	Mm.491164	NM_001048250	ENSMUSG00000071180	Smim15	2810008M24Rik	small integral membrane protein 15	protein-coding
ID60989	chr4	88087015	88087639	+	343.5	NA	Intergenic	L1M3|LINE|L1	-7302	ENSMUST00000129967.1
ID4418	chr2	38991359	38991983	+	343.5	NA	Intergenic	B2_Mm1t|SINE|B2	-5805	ENSMUST00000039535.5
ID58168	chr6	104978260	104979030	+	343.5	NA	Intergenic	Lx7|LINE|L1	-253960	ENSMUST00000158962.1
ID47141	chr14	117253509	117254133	+	343.5	NA	intron (ENSMUST00000088483.6, intron 3 of 9)	Lx9|LINE|L1	328290	ENSMUST00000125435.1	23888	Mm.440025	NM_011821	ENSMUSG00000058571	Gpc6	-	glypican 6	protein-coding
ID63247	chr18	41124230	41125852	+	343.2	NA	Intergenic	RLTR31B_Mm|LTR|ERVK	161762	ENSMUST00000157986.1
ID61362	chr5	101706448	101707207	+	343.2	NA	TTS (ENSMUST00000198824.1)	MLTR11A|LTR|ERVK	-2764	ENSMUST00000196076.1
ID21639	chr5	101735436	101736060	+	343.2	NA	Intergenic	Lx3B|LINE|L1	-29382	ENSMUST00000031273.8	74596	Mm.46764	NM_173370	ENSMUSG00000029330	Cds1	4833409J18Rik|AI314024|AW125888	CDP-diacylglycerol synthase 1	protein-coding
ID24284	chr17	29881516	29882269	+	342.9	NA	intron (ENSMUST00000165211.1, intron 1 of 4)	intron (NM_001081160, intron 1 of 15)	5590	ENSMUST00000165211.1
ID42478	chrX	168764470	168765219	+	342.9	NA	Intergenic	MTE2a|LTR|ERVL-MaLR	10412	ENSMUST00000118747.1
ID29321	chr2	149875743	149876367	+	342.9	NA	intron (ENSMUST00000137280.1, intron 2 of 2)	intron (NM_001085521, intron 1 of 3)	-44842	ENSMUST00000099264.1
ID28799	chr18	36896718	36897562	+	342.9	NA	Intergenic	LTRIS2|LTR|ERV1	-23256	ENSMUST00000180647.1	627427		NR_076393	ENSMUSG00000063514	Gm6756	EG627427	3-phosphoglycerate dehydrogenase pseudogene	pseudo
ID27263	chr19	52415710	52416463	+	342.6	NA	Intergenic	L1MC|LINE|L1	151763	ENSMUST00000039652.4	16333	Mm.46269	NM_008386	ENSMUSG00000035804	Ins1	Ins-1|Ins2-rs1	insulin I	protein-coding
ID12272	chr14	93224511	93225394	+	342.6	NA	intron (ENSMUST00000194129.1, intron 3 of 3)	Lx3A|LINE|L1	-86763	ENSMUST00000083080.1
ID34159	chr17	45560040	45560664	+	342.6	NA	intron (ENSMUST00000024742.7, intron 4 of 5)	intron (NM_001304956, intron 4 of 5)	-3612	ENSMUST00000041353.6	73836	Mm.289716	NM_028662	ENSMUSG00000037089	Slc35b2	1110003M08Rik|AA407792|AI842275|PAPST1|Slc35b1	solute carrier family 35, member B2	protein-coding
ID58428	chr2	167863824	167864854	+	342.6	NA	Intergenic	Intergenic	5754	ENSMUST00000142937.1
ID49538	chr6	138953020	138954884	+	342.6	NA	Intergenic	Intergenic	242279	ENSMUST00000158278.1
ID52171	chr6	60247893	60248644	+	342.2	NA	Intergenic	Lx8b|LINE|L1	-2524	ENSMUST00000082581.1
ID43207	chr15	66975677	66976302	+	342.2	NA	intron (ENSMUST00000171591.1, intron 1 of 1)	GA-rich|Low_complexity|Low_complexity	-6349	ENSMUST00000164070.1
ID64893	chr1	193398011	193398922	+	342.2	NA	Intergenic	ORR1B1|LTR|ERVL-MaLR	-28168	ENSMUST00000016323.7	215303	Mm.40329	NM_144817	ENSMUSG00000016179	Camk1g	CLICK-III|CaMKIgamma	calcium/calmodulin-dependent protein kinase I gamma	protein-coding
ID61425	chr13	71249214	71249839	+	342.2	NA	Intergenic	Intergenic	142437	ENSMUST00000116930.1	100316804		NR_130325	ENSMUSG00000080580	Mir466f-4	Mirn466f-4|mmu-mir-466f-4	microRNA 466f-4	ncRNA
ID45453	chr6	32792682	32793704	+	341.9	NA	intron (ENSMUST00000129069.4, intron 3 of 4)	intron (NM_025336, intron 7 of 7)	10799	ENSMUST00000129654.1
ID21793	chr2	26103007	26103631	+	341.9	NA	intron (ENSMUST00000140993.1, intron 1 of 2)	intron (NM_026495, intron 1 of 5)	-11142	ENSMUST00000114159.5	67991	Mm.131074	NM_026495	ENSMUSG00000026932	Nacc2	0610020I02Rik|AI448087|Btbd14a|C030048H19Rik	nucleus accumbens associated 2, BEN and BTB (POZ) domain containing	protein-coding
ID12351	chr2	65082121	65082943	+	341.9	NA	Intergenic	(TTG)n|Simple_repeat|Simple_repeat	23327	ENSMUST00000155768.1
ID51549	chrX	163172236	163172860	+	341.9	NA	Intergenic	intron (NR_038088, intron 1 of 5)	-22051	ENSMUST00000082494.1
ID30831	chr7	121196038	121196662	+	341.9	NA	Intergenic	Intergenic	77960	ENSMUST00000163275.1
ID4768	chr4	52272935	52273738	+	341.6	NA	Intergenic	Intergenic	31624	ENSMUST00000117625.1
ID43392	chr6	15061385	15062265	+	341.6	NA	intron (ENSMUST00000138273.4, intron 2 of 4)	Lx8|LINE|L1	-122822	ENSMUST00000115470.2
ID25379	chr13	11014512	11015136	+	341.3	NA	Intergenic	Intergenic	412074	ENSMUST00000104430.1
ID42199	chr16	67915243	67916578	+	341.3	NA	Intergenic	L1M3|LINE|L1	-295002	ENSMUST00000114292.4	239857	Mm.394300	NM_178721	ENSMUSG00000064115	Cadm2	2900078E11Rik|9330131D06|A830029E02Rik|Igdf4d|Igsf4d|NECL3|SynCAM 2|SynCAM2	cell adhesion molecule 2	protein-coding
ID48709	chr7	107503327	107504076	+	341.3	NA	promoter-TSS (ENSMUST00000144003.4)	intron (NM_021889, intron 4 of 6)	-361	ENSMUST00000144003.4
ID67633	chr1	90238030	90238654	+	341.3	NA	Intergenic	Charlie13b|DNA|hAT-Charlie	-9816	ENSMUST00000195172.1
ID25122	chr2	24470799	24471424	+	341.3	NA	TTS (ENSMUST00000152614.1)	intron (NM_011040, intron 2 of 11)	3986	ENSMUST00000149294.4
ID13712	chr16	5341826	5342450	+	341.3	NA	Intergenic	ID_B1|SINE|B4	-17981	ENSMUST00000122624.1
ID14982	chr17	3593883	3594507	+	341	NA	Intergenic	Intergenic	-36482	ENSMUST00000041003.6	224481	Mm.226554	NM_146074	ENSMUSG00000036983	Tfb1m	AI429207	transcription factor B1, mitochondrial	protein-coding
ID33148	chr15	60248124	60248877	+	341	NA	Intergenic	Lx8b|LINE|L1	163712	ENSMUST00000104323.1
ID847	chr13	93012609	93013825	+	340.6	NA	Intergenic	Intergenic	131507	ENSMUST00000062122.3	76469	Mm.33857	NM_023821	ENSMUSG00000047419	Cmya5	2310076E16Rik|2310076E21Rik|AA420382|AI504003|Srfsd|Tims|sr553	cardiomyopathy associated 5	protein-coding
ID16474	chr8	89793910	89794535	+	340.6	NA	Intergenic	Intergenic	-126918	ENSMUST00000158258.1
ID27189	chr14	12173165	12173789	+	340.6	NA	intron (ENSMUST00000142917.4, intron 13 of 29)	intron (NM_008981, intron 13 of 29)	-16466	ENSMUST00000119888.1	19270	Mm.431266	NM_008981	ENSMUSG00000021745	Ptprg	5430405N12Rik|AW046354|AW549872|RPTPgamma	protein tyrosine phosphatase, receptor type, G	protein-coding
ID50566	chr12	80849383	80850007	+	340.3	NA	intron (ENSMUST00000068519.5, intron 2 of 5)	intron (NM_178682, intron 2 of 5)	37979	ENSMUST00000181082.1
ID54051	chr14	32989720	32990469	+	340.3	NA	intron (ENSMUST00000061753.11, intron 44 of 58)	intron (NM_001146022, intron 44 of 58)	-1288	ENSMUST00000038956.7	67580	Mm.46115	NM_026253	ENSMUSG00000041673	Lrrc18	4930442L21Rik|MTLR1	leucine rich repeat containing 18	protein-coding
ID45961	chr16	33158799	33159827	+	340.3	NA	Intergenic	Intergenic	-19065	ENSMUST00000158484.1
ID231	chr10	59807086	59807835	+	340.3	NA	TTS (ENSMUST00000032395.7)	RLTR19-int|LTR|ERVK	903	ENSMUST00000032395.7
ID60354	chr8	68158329	68158953	+	340.3	NA	Intergenic	Intergenic	-37114	ENSMUST00000178529.1
ID29253	chr10	123653567	123655678	+	340.3	NA	intron (ENSMUST00000050756.7, intron 3 of 5)	intron (NR_045514, intron 2 of 5)	222056	ENSMUST00000122512.1
ID10261	chr16	7057976	7058600	+	340.3	NA	intron (ENSMUST00000115841.6, intron 1 of 12)	intron (NM_021477, intron 5 of 16)	-11547	ENSMUST00000056416.7	268859	Mm.370334	NM_021477	ENSMUSG00000008658	Rbfox1	A2bp|A2bp1|Hrnbp1|fox-1	RNA binding protein, fox-1 homolog (C. elegans) 1	protein-coding
ID51052	chr2	70603538	70604163	+	340.3	NA	Intergenic	ORR1B1|LTR|ERVL-MaLR	15026	ENSMUST00000153501.1
ID42252	chr13	118635091	118636078	+	340	NA	Intergenic	MTD|LTR|ERVL-MaLR	-34207	ENSMUST00000128103.5
ID56043	chr2	32495758	32497533	+	339.7	NA	Intergenic	Intergenic	8657	ENSMUST00000195599.1
ID64218	chr8	47546602	47547352	+	339.7	NA	promoter-TSS (ENSMUST00000177215.1)	Lx5c|LINE|L1	-931	ENSMUST00000177215.1
ID64401	chr18	57821262	57822625	+	339.7	NA	Intergenic	RMER10B|LTR|ERVL	-56735	ENSMUST00000115366.2	20496	Mm.399997	NM_009194	ENSMUSG00000024597	Slc12a2	9330166H04Rik|Nkcc1|mBSC2|sy-ns	solute carrier family 12, member 2	protein-coding
ID58801	chr16	84789360	84790135	+	339.7	NA	intron (ENSMUST00000098407.2, intron 1 of 3)	intron (NM_023844, intron 1 of 9)	15361	ENSMUST00000098407.2
ID45206	chr7	127468959	127469583	+	339.3	NA	intron (ENSMUST00000128805.1, intron 1 of 2)	LTRIS3|LTR|ERV1	-1100	ENSMUST00000106292.4
ID39656	chr2	128027883	128028507	+	339	NA	intron (ENSMUST00000028859.4, intron 12 of 17)	intron (NM_028765, intron 12 of 17)	-61729	ENSMUST00000157550.1
ID62669	chr10	113141701	113142457	+	339	NA	Intergenic	RMER13A|LTR|ERVK	210655	ENSMUST00000082773.1
ID53511	chr1	180354648	180355445	+	339	NA	intron (ENSMUST00000070181.6, intron 2 of 7)	intron (NM_001081175, intron 2 of 7)	-2603	ENSMUST00000193199.1
ID60878	chr2	126765272	126766589	+	339	NA	intron (ENSMUST00000028842.5, intron 6 of 6)	intron (NM_029163, intron 6 of 6)	4526	ENSMUST00000145194.1
ID67541	chr15	32542425	32543049	+	338.7	NA	intron (ENSMUST00000067458.6, intron 6 of 22)	intron (NM_009154, intron 6 of 22)	297924	ENSMUST00000067458.6	20356	Mm.260374	NM_009154	ENSMUSG00000022231	Sema5a	5930434A13|9130201M22Rik|AI464145|Semaf|semF	sema domain, seven thrombospondin repeats (type 1 and type 1-like), transmembrane domain (TM) and short cytoplasmic domain, (semaphorin) 5A	protein-coding
ID19005	chr15	57716369	57717779	+	338.7	NA	intron (ENSMUST00000160990.1, intron 1 of 2)	intron (NM_199449, intron 1 of 3)	-8147	ENSMUST00000160938.1
ID12841	chr2	147617498	147618248	+	338.7	NA	Intergenic	Intergenic	25304	ENSMUST00000117774.1
ID59766	chr5	24440454	24441310	+	338.4	NA	TTS (ENSMUST00000134958.1)	TTS (NM_001253892)	642	ENSMUST00000151900.4
ID31918	chr9	33336451	33337202	+	338	NA	Intergenic	Intergenic	-176136	ENSMUST00000194275.1
ID68817	chr8	97138586	97139335	+	338	NA	Intergenic	Intergenic	-83574	ENSMUST00000158914.1
ID43951	chr9	107390967	107391591	+	338	NA	Intergenic	Intergenic	-8333	ENSMUST00000168532.4	56808	Mm.273084	NM_020263	ENSMUSG00000010066	Cacna2d2	Cacna2d|a2d2|du|mKIAA0558|td|torpid	calcium channel, voltage-dependent, alpha 2/delta subunit 2	protein-coding
ID26315	chr4	52837418	52838042	+	338	NA	Intergenic	Lx2B|LINE|L1	12331	ENSMUST00000095085.1	258857	Mm.484340	NM_146858	ENSMUSG00000089717	Olfr275	MOR262-2	olfactory receptor 275	protein-coding
ID27240	chr12	102335854	102336478	+	337.7	NA	intron (ENSMUST00000056950.10, intron 3 of 9)	intron (NM_177620, intron 3 of 9)	-18579	ENSMUST00000131076.1
ID21437	chr11	103711823	103712824	+	337.7	NA	intron (ENSMUST00000129780.1, intron 2 of 2)	intron (NR_102389, intron 2 of 2)	-11627	ENSMUST00000150442.1
ID24298	chrX	12696237	12697011	+	337.4	NA	intron (ENSMUST00000115481.4, intron 7 of 15)	intron (NM_012005, intron 21 of 29)	17351	ENSMUST00000124070.1
ID16442	chr19	46192078	46192702	+	337.4	NA	intron (ENSMUST00000176355.1, intron 2 of 2)	Lx8|LINE|L1	13468	ENSMUST00000175770.1
ID46247	chr8	95266705	95267329	+	337.4	NA	intron (ENSMUST00000121162.2, intron 6 of 20)	intron (NM_001195413, intron 18 of 32)	14573	ENSMUST00000120044.5	333329	Mm.484049	NM_145601	ENSMUSG00000031789	Cngb1	Cngb1b|Garp2|Gm1959	cyclic nucleotide gated channel beta 1	protein-coding
ID66980	chr5	135358875	135359500	+	337.4	NA	intron (ENSMUST00000111180.5, intron 2 of 5)	ID_B1|SINE|B4	5891	ENSMUST00000065785.3	215061	Mm.261834	NM_178240	ENSMUSG00000053388	Trim50	-	tripartite motif-containing 50	protein-coding
ID65723	chrX	118493689	118494438	+	337.4	NA	Intergenic	RMER12C|LTR|ERVK	-13326	ENSMUST00000073857.5	245583	Mm.272850	NM_153109	ENSMUSG00000100133	Tgif2lx1	OTTMUSG00000018465|Tex1|Tgif2lx|Tgifx1	TGFB-induced factor homeobox 2-like, X-linked 1	protein-coding
ID36991	chr12	31099519	31100395	+	337.4	NA	Intergenic	Intergenic	25989	ENSMUST00000041133.8	104943	Mm.248938	NM_027828	ENSMUSG00000036136	Fam110c	9030611O19Rik|AU019489	family with sequence similarity 110, member C	protein-coding
ID18432	chr6	18872942	18873708	+	337.1	NA	intron (ENSMUST00000031489.6, intron 5 of 5)	Lx5c|LINE|L1	7007	ENSMUST00000115396.5	75196	Mm.67665	NM_029202	ENSMUSG00000029517	Ankrd7	4930532L20Rik|AV278427	ankyrin repeat domain 7	protein-coding
ID27183	chr14	47467861	47469001	+	336.7	NA	Intergenic	B2_Mm1a|SINE|B2	-4130	ENSMUST00000163324.4	78938	Mm.11935	NM_030236	ENSMUSG00000037536	Fbxo34	2900057B08Rik|5830426G16Rik	F-box protein 34	protein-coding
ID58132	chr6	108152555	108153513	+	336.7	NA	promoter-TSS (ENSMUST00000171697.1)	intron (NM_145937, intron 5 of 8)	-748	ENSMUST00000171697.1
ID25461	chr11	5235230	5235854	+	336.7	NA	intron (ENSMUST00000020662.11, intron 3 of 8)	intron (NM_032396, intron 3 of 8)	2906	ENSMUST00000151978.1
ID40273	chr3	127073617	127074366	+	336.7	NA	intron (ENSMUST00000182064.4, intron 5 of 36)	MIRb|SINE|MIR	-21945	ENSMUST00000200275.1
ID39083	chr10	33804127	33805028	+	336.7	NA	Intergenic	L1_Mus2|LINE|L1	4921	ENSMUST00000105222.1
ID58621	chr13	80175273	80175897	+	336.4	NA	Intergenic	Intergenic	16922	ENSMUST00000122712.1
ID67822	chr4	37569229	37569978	+	336.4	NA	Intergenic	Intergenic	271698	ENSMUST00000158093.1
ID50915	chr16	77619966	77620590	+	336.1	NA	intron (ENSMUST00000182820.4, intron 7 of 8)	(CAGAGA)n|Simple_repeat|Simple_repeat	3967	ENSMUST00000195541.1
ID4518	chr6	94673166	94673916	+	336.1	NA	intron (ENSMUST00000032105.7, intron 1 of 19)	B3|SINE|B2	5324	ENSMUST00000124165.1
ID7092	chr5	139043896	139044805	+	336.1	NA	intron (ENSMUST00000110889.4, intron 6 of 9)	(ATGGTG)n|Simple_repeat|Simple_repeat	-20540	ENSMUST00000139415.1
ID34723	chr8	78677788	78678412	+	336.1	NA	intron (ENSMUST00000034111.8, intron 6 of 11)	intron (NM_001009981, intron 6 of 10)	132110	ENSMUST00000126174.1
ID14435	chr18	19044202	19044951	+	336.1	NA	Intergenic	Intergenic	-662517	ENSMUST00000157335.1
ID16585	chr3	123497491	123498115	+	336.1	NA	intron (ENSMUST00000029603.9, intron 9 of 10)	Lx5b|LINE|L1	10263	ENSMUST00000174989.1	100306957	Mm.260791	NR_028573	ENSMUSG00000092730	Snora24	ACA24	small nucleolar RNA, H/ACA box 24	snoRNA
ID42103	chr14	31526683	31528300	+	335.8	NA	intron (ENSMUST00000112027.5, intron 15 of 16)	intron (NM_009937, intron 15 of 16)	9767	ENSMUST00000158616.1
ID43228	chr9	76548536	76549286	+	335.8	NA	intron (ENSMUST00000183437.4, intron 1 of 4)	Intergenic	-3107	ENSMUST00000098546.3	208994	Mm.256929	NM_001045518	ENSMUSG00000032358	Fam83b	C530008M07Rik|Gm516	family with sequence similarity 83, member B	protein-coding
ID52014	chr1	94202865	94203741	+	335.4	NA	Intergenic	MTD|LTR|ERVL-MaLR	-1114	ENSMUST00000190284.1
ID69464	chr16	10477032	10478534	+	335.4	NA	Intergenic	Intergenic	-10395	ENSMUST00000023147.6	12265	Mm.249560	NM_007575	ENSMUSG00000022504	Ciita	C2ta|EG669998|Gm9475|Mhc2ta	class II transactivator	protein-coding
ID64656	chr10	41562580	41563329	+	335.1	NA	intron (ENSMUST00000179614.4, intron 10 of 20)	intron (NM_001303469, intron 10 of 20)	-2278	ENSMUST00000160002.4
ID22912	chr6	122802172	122802926	+	335.1	NA	promoter-TSS (ENSMUST00000165884.4)	ID_B1|SINE|B4	-909	ENSMUST00000165884.4
ID5302	chr14	104925706	104926455	+	335.1	NA	Intergenic	intron (NR_015593, intron 3 of 5)	-45347	ENSMUST00000104237.1
ID24749	chr13	69614318	69615070	+	335.1	NA	exon (ENSMUST00000168625.1, exon 1 of 2)	intron (NM_145354, intron 3 of 18)	207	ENSMUST00000168625.1
ID48461	chr15	59773671	59774593	+	335.1	NA	Intergenic	Intergenic	125479	ENSMUST00000118228.1
ID49123	chr4	35962723	35963513	+	335.1	NA	intron (ENSMUST00000108124.3, intron 1 of 2)	intron (NM_001165999, intron 6 of 7)	41061	ENSMUST00000121343.1
ID42138	chr15	31283617	31284397	+	334.8	NA	Intergenic	(CAT)n|Simple_repeat|Simple_repeat	7516	ENSMUST00000068987.5
ID44465	chr15	30105916	30106666	+	334.8	NA	Intergenic	Intergenic	-53735	ENSMUST00000083792.1
ID41042	chr9	97847007	97847632	+	334.5	NA	intron (ENSMUST00000035027.9, intron 1 of 17)	G-rich|Low_complexity|Low_complexity	82836	ENSMUST00000191863.1
ID350	chr1	88895927	88896551	+	334.5	NA	Intergenic	(ATGGTG)n|Simple_repeat|Simple_repeat	-20829	ENSMUST00000185425.1
ID49378	chr10	119490099	119490853	+	334.5	NA	intron (ENSMUST00000077871.9, intron 1 of 21)	intron (NM_133442, intron 1 of 21)	-35097	ENSMUST00000146294.1
ID11441	chr15	97033677	97034762	+	334.2	NA	intron (ENSMUST00000023101.6, intron 1 of 15)	intron (NM_027052, intron 1 of 15)	-13897	ENSMUST00000166223.1	69354	Mm.250980	NM_027052	ENSMUSG00000022464	Slc38a4	1110012E16Rik|1700012A18Rik|Ata3|mATA3|mNAT3	solute carrier family 38, member 4	protein-coding
ID37168	chr9	119683567	119684316	+	334.2	NA	intron (ENSMUST00000084787.5, intron 4 of 27)	intron (NM_009134, intron 4 of 27)	35091	ENSMUST00000084787.5	20264	Mm.247042	NM_009134	ENSMUSG00000034533	Scn10a	Nav1.8|PN3|SNS	sodium channel, voltage-gated, type X, alpha	protein-coding
ID51710	chr13	48275970	48276723	+	334.2	NA	Intergenic	Intergenic	-2462	ENSMUST00000180777.1	320315	Mm.185120	NR_045162	ENSMUSG00000097326	A330048O09Rik	-	RIKEN cDNA A330048O09 gene	ncRNA
ID53913	chr1	190672930	190673554	+	333.8	NA	Intergenic	Intergenic	78916	ENSMUST00000191893.1
ID29086	chr12	20235622	20236576	+	333.8	NA	Intergenic	Intergenic	164217	ENSMUST00000180132.1
ID33494	chr15	11533458	11534207	+	333.8	NA	Intergenic	Intergenic	-134174	ENSMUST00000022849.5	110960	Mm.286061	NM_033074	ENSMUSG00000022241	Tars	D15Wsu59e|ThrRS	threonyl-tRNA synthetase	protein-coding
ID4989	chr14	29827334	29827958	+	333.8	NA	Intergenic	Intergenic	-105782	ENSMUST00000022567.8	12294	Mm.386754	NM_009785	ENSMUSG00000021991	Cacna2d3	Cacnad3|alapha2delta3	calcium channel, voltage-dependent, alpha2/delta subunit 3	protein-coding
ID18586	chr7	63723702	63724452	+	333.5	NA	intron (ENSMUST00000058476.10, intron 6 of 13)	intron (NM_130880, intron 6 of 13)	-30635	ENSMUST00000177511.1
ID54020	chr14	68147495	68148639	+	333.5	NA	Intergenic	Intergenic	19007	ENSMUST00000157147.1
ID54788	chr15	85854421	85855171	+	333.5	NA	intron (ENSMUST00000133158.1, intron 12 of 12)	intron (NM_001033337, intron 13 of 13)	-4911	ENSMUST00000170629.1	29870	Mm.20858	NM_013882	ENSMUSG00000022385	Gtse1	B99|Gtse-1	G two S phase expressed protein 1	protein-coding
ID46980	chr15	84826913	84827663	+	333.5	NA	intron (ENSMUST00000016768.8, intron 2 of 12)	intron (NR_030731, intron 2 of 11)	-23731	ENSMUST00000160389.1
ID57438	chr16	30106439	30107063	+	333.5	NA	Intergenic	Intergenic	35194	ENSMUST00000122495.1
ID21832	chr7	101478840	101479590	+	333.5	NA	intron (ENSMUST00000166652.1, intron 2 of 31)	intron (NM_001243757, intron 2 of 30)	3839	ENSMUST00000083512.1	387157		NR_029791	ENSMUSG00000065446	Mir139	Mirn139|mir-139|mmu-mir-139	microRNA 139	ncRNA
ID63377	chr7	88384623	88385457	+	333.5	NA	Intergenic	Intergenic	41071	ENSMUST00000104505.1
ID32325	chr4	100795765	100796641	+	333.5	NA	intron (ENSMUST00000097955.2, intron 1 of 26)	intron (NM_198037, intron 1 of 26)	19528	ENSMUST00000030257.11	320508	Mm.151962	NM_198037	ENSMUSG00000028532	Cachd1	1190007F10Rik|AI852726|B430218L07Rik|Vwcd1|mKIAA1573	cache domain containing 1	protein-coding
ID32108	chr4	119994383	119996465	+	333.5	NA	intron (ENSMUST00000106307.5, intron 1 of 8)	intron (NM_010657, intron 1 of 8)	-99065	ENSMUST00000166542.2
ID33500	chr3	122482487	122483291	+	333.5	NA	promoter-TSS (ENSMUST00000197073.1)	intron (NM_013867, intron 3 of 11)	-834	ENSMUST00000197073.1
ID57934	chr10	115457556	115458312	+	333.2	NA	TTS (ENSMUST00000144732.1)	intron (NM_010195, intron 14 of 17)	1065	ENSMUST00000173619.1
ID62409	chr12	41584449	41585073	+	333.2	NA	intron (ENSMUST00000134965.4, intron 3 of 5)	L2|LINE|L2	-99010	ENSMUST00000043884.4	16981	Mm.404786	NM_010733	ENSMUSG00000036295	Lrrn3	NLRR-3	leucine rich repeat protein 3, neuronal	protein-coding
ID20198	chr19	3254265	3255014	+	333.2	NA	Intergenic	Intergenic	13077	ENSMUST00000143079.1
ID39978	chr11	16032873	16033497	+	333.2	NA	Intergenic	Intergenic	-4608	ENSMUST00000193500.1
ID14327	chr15	45061120	45062000	+	333.2	NA	Intergenic	ORR1A2|LTR|ERVL-MaLR	53374	ENSMUST00000022967.5	67498	Mm.300079	NM_026200	ENSMUSG00000022342	Kcnv1	2700023A03Rik|vibe	potassium channel, subfamily V, member 1	protein-coding
ID61579	chr4	127517126	127517750	+	333.2	NA	Intergenic	Intergenic	-14184	ENSMUST00000156401.1
ID37868	chr10	48317153	48317907	+	332.9	NA	Intergenic	Lx2|LINE|L1	-120292	ENSMUST00000157655.1
ID14092	chr2	117779463	117780465	+	332.9	NA	Intergenic	Intergenic	23700	ENSMUST00000191321.1
ID30579	chr1	157976274	157977023	+	332.9	NA	intron (ENSMUST00000192097.1, intron 2 of 3)	MLT1A-int|LTR|ERVL-MaLR	36263	ENSMUST00000192097.1
ID3838	chr1	62316787	62317538	+	332.9	NA	intron (ENSMUST00000094906.3, intron 16 of 21)	intron (NM_001081050, intron 16 of 22)	70009	ENSMUST00000195466.1
ID38140	chr3	51382917	51383541	+	332.5	NA	intron (ENSMUST00000195545.1, intron 2 of 2)	Intergenic	5153	ENSMUST00000195545.1
ID65480	chr11	113904222	113905318	+	332.5	NA	intron (ENSMUST00000041627.10, intron 2 of 44)	(CACCAT)n|Simple_repeat|Simple_repeat	-78551	ENSMUST00000125879.1
ID9524	chr16	25845637	25847965	+	332.5	NA	intron (ENSMUST00000115304.4, intron 2 of 5)	intron (NM_001127259, intron 4 of 13)	44885	ENSMUST00000115306.4	22061	Mm.20894	NM_011641	ENSMUSG00000022510	Trp63	AI462811|Ket|P51/P63|P63|P73l|Tp63|Trp53rp1	transformation related protein 63	protein-coding
ID42074	chr5	97555684	97557064	+	332.5	NA	intron (ENSMUST00000181724.4, intron 4 of 4)	B1_Mus2|SINE|Alu	-99353	ENSMUST00000059657.3	14626	Mm.61206	NM_010294	ENSMUSG00000050553	Gk2	GKTA|Gk-rs2	glycerol kinase 2	protein-coding
ID4392	chr3	155551054	155551679	+	332.5	NA	Intergenic	Intergenic	36925	ENSMUST00000193152.1
ID67498	chr12	25079587	25080211	+	332.2	NA	Intergenic	Intergenic	16193	ENSMUST00000020974.6	15902	Mm.34871	NM_010496	ENSMUSG00000020644	Id2	AI255428|C78922|Idb2|bHLHb26	inhibitor of DNA binding 2	protein-coding
ID48575	chr8	16391614	16392238	+	331.9	NA	intron (ENSMUST00000138348.4, intron 7 of 10)	intron (NM_053171, intron 7 of 69)	-41249	ENSMUST00000149000.1
ID25700	chr16	9684283	9685035	+	331.9	NA	intron (ENSMUST00000032331.7, intron 3 of 11)	URR1A|DNA|hAT-Charlie	112674	ENSMUST00000199267.1
ID42308	chr9	83073470	83074225	+	331.9	NA	promoter-TSS (ENSMUST00000184004.1)	Lx7|LINE|L1	-459	ENSMUST00000184004.1
ID68076	chr10	122055261	122056279	+	331.9	NA	Intergenic	Intergenic	-8455	ENSMUST00000081688.9	117600	Mm.288698	NM_001081037	ENSMUSG00000020121	Srgap1	4930572H05Rik|Arhgap13	SLIT-ROBO Rho GTPase activating protein 1	protein-coding
ID56757	chr16	75030037	75030960	+	331.9	NA	Intergenic	RLTR51A_Mm|LTR|ERVK?	69258	ENSMUST00000182628.1
ID45762	chr6	10209706	10210805	+	331.6	NA	Intergenic	Lx2B|LINE|L1	630438	ENSMUST00000180294.1
ID25067	chr13	69703699	69704450	+	331.6	NA	exon (ENSMUST00000065118.5, exon 2 of 2)	exon (NM_001145162, exon 2 of 2)	35823	ENSMUST00000065118.5	76980	Mm.23960	NM_001145162	ENSMUSG00000052981	Ube2ql1	3110006E14Rik	ubiquitin-conjugating enzyme E2Q family-like 1	protein-coding
ID21459	chr19	55545913	55546538	+	331.6	NA	intron (ENSMUST00000095950.2, intron 7 of 7)	L3|LINE|CR1	155979	ENSMUST00000181198.1	77594	Mm.329924	NR_045318	ENSMUSG00000097632	4930552P12Rik	-	RIKEN cDNA 4930552P12 gene	ncRNA
ID1645	chr15	6412785	6413561	+	331.2	NA	intron (ENSMUST00000162094.1, intron 1 of 3)	intron (NM_001310446, intron 1 of 13)	-9067	ENSMUST00000163082.1
ID65725	chr9	92832308	92832932	+	331.2	NA	Intergenic	Intergenic	-63212	ENSMUST00000187280.1
ID60365	chr8	79059940	79060689	+	330.9	NA	exon (ENSMUST00000087927.7, exon 2 of 3)	exon (NM_178267, exon 2 of 15)	31727	ENSMUST00000119254.4	622675	Mm.48724	NM_178267	ENSMUSG00000071064	Zfp827	2810449M09Rik|D630040G17Rik|Znf827	zinc finger protein 827	protein-coding
ID43664	chr8	94982689	94983443	+	330.9	NA	intron (ENSMUST00000179619.4, intron 1 of 13)	intron (NM_001198894, intron 1 of 13)	-1333	ENSMUST00000093271.6	14766	Mm.290834	NM_018882	ENSMUSG00000031785	Adgrg1	Cyt28|Gpr56|TM7LN4|TM7XN1	adhesion G protein-coupled receptor G1	protein-coding
ID5164	chr15	29835687	29836443	+	330.9	NA	Intergenic	Intergenic	52409	ENSMUST00000157996.1
ID62179	chr9	108468385	108469519	+	330.9	NA	promoter-TSS (ENSMUST00000193107.1)	Intergenic	-394	ENSMUST00000193107.1
ID50433	chr6	117898413	117899038	+	330.9	NA	promoter-TSS (ENSMUST00000185716.1)	Intergenic	-476	ENSMUST00000185716.1
ID15368	chr1	191440639	191441264	+	330.6	NA	intron (ENSMUST00000192778.1, intron 5 of 5)	Lx8|LINE|L1	24097	ENSMUST00000192778.1
ID41953	chr7	79595968	79597373	+	330.6	NA	intron (ENSMUST00000032766.4, intron 9 of 10)	(TG)n|Simple_repeat|Simple_repeat	-1746	ENSMUST00000172788.1
ID31762	chr4	141947983	141949377	+	330.6	NA	intron (ENSMUST00000124125.1, intron 2 of 4)	ORR1C2|LTR|ERVL-MaLR	3396	ENSMUST00000129192.4
ID62495	chr2	166134706	166135330	+	330.3	NA	intron (ENSMUST00000109249.5, intron 1 of 20)	intron (NM_028072, intron 1 of 20)	19405	ENSMUST00000133395.1
ID35966	chr3	121831982	121832907	+	330.3	NA	Intergenic	Intergenic	-8595	ENSMUST00000198031.1
ID13034	chr5	142943799	142944423	+	329.9	NA	Intergenic	B3|SINE|B2	-16232	ENSMUST00000031565.11	14086	Mm.289707	NM_007984	ENSMUSG00000029581	Fscn1	AI663989|Fan1|fascin-1	fascin actin-bundling protein 1	protein-coding
ID58586	chr9	15247730	15248480	+	329.9	NA	intron (ENSMUST00000034413.6, intron 1 of 3)	intron (NM_026955, intron 1 of 3)	9060	ENSMUST00000034413.6	69137	Mm.41396	NM_026955	ENSMUSG00000031937	Vstm5	2200002K05Rik	V-set and transmembrane domain containing 5	protein-coding
ID61004	chr19	18798137	18798888	+	329.9	NA	intron (ENSMUST00000040489.7, intron 11 of 38)	RSINE1|SINE|B4	-21551	ENSMUST00000157976.1
ID2818	chr6	90872192	90872816	+	329.9	NA	Intergenic	Intergenic	14967	ENSMUST00000157754.1
ID35060	chr5	57346978	57347602	+	329.9	NA	Intergenic	L1Md_F2|LINE|L1	-8545	ENSMUST00000197840.1
ID60044	chr6	51050003	51050754	+	329.9	NA	Intergenic	Intergenic	-46125	ENSMUST00000187879.1
ID34171	chr5	105799020	105800057	+	329.9	NA	intron (ENSMUST00000140081.4, intron 1 of 2)	(TGG)n|Simple_repeat|Simple_repeat	-1825	ENSMUST00000132586.1	100042335		XR_880510	ENSMUSG00000067058	Rps15a-ps5	ENSMUSG00000067058|Gm10196	ribosomal protein S15A, pseudogene 5	pseudo
ID1868	chr1	47446552	47447332	+	329.6	NA	Intergenic	Intergenic	-11177	ENSMUST00000195733.1
ID55820	chr2	90905367	90905991	+	329.6	NA	promoter-TSS (ENSMUST00000005647.3)	promoter-TSS (NM_026688)	604	ENSMUST00000140945.1
ID57872	chr8	83902134	83902914	+	329.6	NA	intron (ENSMUST00000124355.4, intron 1 of 24)	intron (NM_181039, intron 1 of 22)	1789	ENSMUST00000132500.4
ID6150	chr14	99318392	99319016	+	329.6	NA	Intergenic	Intergenic	20013	ENSMUST00000005279.6	12224	Mm.30262	NM_009769	ENSMUSG00000005148	Klf5	4930520J07Rik|Bteb2|CKLF|IKLF	Kruppel-like factor 5	protein-coding
ID23164	chr3	153133042	153133951	+	329.3	NA	Intergenic	L1ME4c|LINE|L1	41914	ENSMUST00000197695.1
ID14144	chr15	32931073	32931697	+	329.3	NA	intron (ENSMUST00000022871.5, intron 1 of 4)	intron (NM_008304, intron 1 of 4)	10611	ENSMUST00000147013.1
ID16377	chr10	60457320	60457944	+	329.3	NA	intron (ENSMUST00000135638.4, intron 12 of 65)	intron (NR_045556, intron 14 of 68)	-51179	ENSMUST00000144462.4
ID38869	chr15	5480249	5480998	+	329	NA	Intergenic	Intergenic	-236436	ENSMUST00000047379.11	19219	Mm.18509	NM_008965	ENSMUSG00000039942	Ptger4	EP4|Ptgerep4	prostaglandin E receptor 4 (subtype EP4)	protein-coding
ID56166	chr5	133832246	133832870	+	329	NA	Intergenic	Intergenic	9961	ENSMUST00000198842.1
ID62583	chr3	75630878	75631502	+	329	NA	intron (ENSMUST00000029423.8, intron 6 of 8)	intron (NM_009250, intron 6 of 8)	11843	ENSMUST00000192682.1
ID28647	chr11	24515832	24516617	+	329	NA	intron (ENSMUST00000152726.1, intron 1 of 3)	intron (NR_045857, intron 1 of 3)	34315	ENSMUST00000152726.1	71316	Mm.79162	NR_045857	ENSMUSG00000086892	4933430M04Rik	-	RIKEN cDNA 4933430M04 gene	ncRNA
ID63189	chr17	25599254	25600033	+	329	NA	intron (ENSMUST00000128146.4, intron 3 of 4)	intron (NM_029624, intron 3 of 10)	20323	ENSMUST00000156868.1
ID37697	chr11	96133591	96134216	+	328.6	NA	promoter-TSS (ENSMUST00000107680.1)	exon (NM_172799, exon 1 of 15)	117	ENSMUST00000167258.4	237930	Mm.249912	NM_172799	ENSMUSG00000038756	Ttll6	4932418K24Rik|D11Moh43e|D11Moh44e|t8130b59	tubulin tyrosine ligase-like family, member 6	protein-coding
ID36767	chrX	79449769	79450519	+	328.6	NA	intron (ENSMUST00000197180.1, intron 21 of 63)	Lx4B|LINE|L1	-15726	ENSMUST00000179788.1
ID36062	chr11	61074767	61075391	+	328.6	NA	Intergenic	Intergenic	9275	ENSMUST00000041944.5	16515	Mm.4970	NM_010603	ENSMUSG00000042529	Kcnj12	IRK-2|IRK2|Kir2.2|MB-IRK2	potassium inwardly-rectifying channel, subfamily J, member 12	protein-coding
ID44903	chr10	76786798	76787422	+	328.6	NA	intron (ENSMUST00000001148.7, intron 9 of 15)	intron (NM_001347216, intron 9 of 15)	1312	ENSMUST00000173854.4
ID37260	chr14	45625242	45625992	+	328.6	NA	intron (ENSMUST00000147551.4, intron 3 of 5)	intron (NM_001042719, intron 2 of 13)	-2427	ENSMUST00000129599.4
ID13449	chr10	48582904	48583528	+	328.6	NA	Intergenic	Intergenic	36179	ENSMUST00000083696.1
ID20929	chr3	154425163	154425788	+	328.3	NA	Intergenic	Intergenic	93478	ENSMUST00000181234.1
ID54881	chr12	50531226	50531851	+	328.3	NA	intron (ENSMUST00000002765.7, intron 1 of 18)	intron (NM_008858, intron 1 of 18)	117685	ENSMUST00000002765.7	18760	Mm.133719	NM_008858	ENSMUSG00000002688	Prkd1	PKD|PKD1|Pkcm|Prkcm	protein kinase D1	protein-coding
ID2067	chr9	118975653	118976426	+	328.3	NA	intron (ENSMUST00000174841.1, intron 1 of 5)	LTR33|LTR|ERVL	46172	ENSMUST00000174841.1
ID1199	chr17	67938891	67939515	+	328.3	NA	intron (ENSMUST00000024840.8, intron 1 of 17)	intron (NM_172964, intron 1 of 17)	11737	ENSMUST00000164647.4	268970	Mm.9935	NM_172964	ENSMUSG00000024043	Arhgap28	AU044757|AW550892|E130310N06	Rho GTPase activating protein 28	protein-coding
ID64127	chr17	56282050	56282804	+	328.3	NA	intron (ENSMUST00000019726.6, intron 5 of 7)	RLTR25B|LTR|ERVK	-5641	ENSMUST00000058136.8	106759	Mm.203952	NM_174989	ENSMUSG00000047123	Ticam1	AW046014|AW547018|TICAM-1|TRIF	toll-like receptor adaptor molecule 1	protein-coding
ID19112	chr1	26637417	26638041	+	328.3	NA	Intergenic	RMER2|LTR|ERV1	49731	ENSMUST00000097801.3	210940	Mm.297614	NM_001033764	ENSMUSG00000073722	4931408C20Rik	-	RIKEN cDNA 4931408C20 gene	protein-coding
ID17081	chr8	126869232	126869856	+	328	NA	Intergenic	PB1D7|SINE|Alu	75436	ENSMUST00000083703.1
ID59032	chr10	76264608	76265925	+	328	NA	intron (ENSMUST00000159486.1, intron 5 of 5)	intron (NM_001081419, intron 37 of 37)	242	ENSMUST00000162524.1
ID66962	chr16	15718244	15718868	+	328	NA	intron (ENSMUST00000023352.8, intron 38 of 85)	B4A|SINE|B4	80667	ENSMUST00000023352.8	19090	Mm.71	NM_011159	ENSMUSG00000022672	Prkdc	AI326420|AU019811|DNA-PKcs|DNAPDcs|DNAPK|DNPK1|DOXNPH|HYRC1|XRCC7|dxnph|p460|scid|slip	protein kinase, DNA activated, catalytic polypeptide	protein-coding
ID54925	chr12	18143648	18144557	+	328	NA	Intergenic	Intergenic	-72453	ENSMUST00000101577.4	100043324		XR_872527	ENSMUSG00000073198	Bnip3l-ps	ENSMUSG00000073198|Gm10480	BCL2/adenovirus E1B interacting protein 3-like, pseudogene	pseudo
ID31221	chr2	91554652	91556792	+	328	NA	TTS (ENSMUST00000123253.4)	intron (NM_029437, intron 4 of 42)	482	ENSMUST00000133633.1
ID29382	chr11	82376113	82377091	+	327.7	NA	Intergenic	(TGG)n|Simple_repeat|Simple_repeat	-12298	ENSMUST00000054245.7	270893	Mm.341593	NM_023438	ENSMUSG00000020701	Tmem132e	Gm644	transmembrane protein 132E	protein-coding
ID2404	chr8	104618598	104619393	+	327.7	NA	exon (ENSMUST00000163783.2, exon 9 of 18)	exon (NM_001252627, exon 8 of 17)	5401	ENSMUST00000163783.2	12556	Mm.19423	NM_007663	ENSMUSG00000031881	Cdh16	-	cadherin 16	protein-coding
ID55243	chr1	134195857	134196609	+	327.7	NA	intron (ENSMUST00000038445.9, intron 3 of 10)	intron (NM_016749, intron 3 of 10)	2776	ENSMUST00000191577.1	53311	Mm.379067	NM_016749	ENSMUSG00000042451	Mybph	AI385643|MyBP-H	myosin binding protein H	protein-coding
ID8804	chr13	22175002	22175626	+	327.4	NA	exon (ENSMUST00000120067.1, exon 1 of 1)	Intergenic	280	ENSMUST00000120067.1
ID69189	chr18	65502143	65503218	+	327.4	NA	Intergenic	RLTR19-int|LTR|ERVK	71717	ENSMUST00000049248.5	240354	Mm.132613	NM_172833	ENSMUSG00000032688	Malt1	A630046N12|D430033E09Rik|Pcasp1	MALT1 paracaspase	protein-coding
ID7074	chr6	39777815	39779542	+	327.4	NA	Intergenic	Intergenic	32207	ENSMUST00000114797.1	14548	Mm.377071	NM_010270	ENSMUSG00000029918	Mrps33	AI841153|CGI-139|Gdap3|MRP-S33|PTD003	mitochondrial ribosomal protein S33	protein-coding
ID37576	chr6	61574977	61575729	+	327.4	NA	intron (ENSMUST00000067307.7, intron 3 of 6)	intron (NM_001164316, intron 6 of 10)	4683	ENSMUST00000134710.1
ID34010	chr5	140105206	140105981	+	327.4	NA	exon (ENSMUST00000031534.8, exon 15 of 18)	exon (NM_010752, exon 15 of 18)	4394	ENSMUST00000128520.1
ID43240	chr7	58078834	58079725	+	327.4	NA	Intergenic	Intergenic	68948	ENSMUST00000104168.1
ID37419	chr18	9144550	9145631	+	327.4	NA	Intergenic	Intergenic	-67766	ENSMUST00000041080.5	14370	Mm.184289	NM_008058	ENSMUSG00000036904	Fzd8	Fz8	frizzled class receptor 8	protein-coding
ID64335	chr10	57354724	57355764	+	327	NA	Intergenic	Intergenic	131109	ENSMUST00000180831.1	74928	Mm.416643	NR_045353	ENSMUSG00000097370	4930467K11Rik	-	RIKEN cDNA 4930467K11 gene	ncRNA
ID61350	chr1	27215501	27216126	+	327	NA	Intergenic	Intergenic	120955	ENSMUST00000188432.1
ID59326	chr15	58240690	58241314	+	327	NA	intron (ENSMUST00000147638.1, intron 1 of 1)	Intergenic	-26110	ENSMUST00000022986.6	67731	Mm.25683	NM_026346	ENSMUSG00000022358	Fbxo32	4833442G10Rik|AI430017|ATROGIN1|Gm20361|MAFbx	F-box protein 32	protein-coding
ID10333	chr13	92575730	92576483	+	327	NA	exon (ENSMUST00000050658.4, exon 1 of 1)	5' UTR (NM_030237, exon 1 of 1)	126	ENSMUST00000050658.4	79401	Mm.23520	NM_030237	ENSMUSG00000046957	Spz1	1700027M20Rik|AI429130	spermatogenic leucine zipper 1	protein-coding
ID33114	chr17	8601825	8602450	+	327	NA	intron (ENSMUST00000115724.4, intron 1 of 22)	intron (NM_001290707, intron 1 of 22)	-33277	ENSMUST00000119013.1
ID25681	chr4	40430254	40431005	+	327	NA	Intergenic	Lx7|LINE|L1	28404	ENSMUST00000158960.1
ID38807	chr7	116500156	116500943	+	327	NA	Intergenic	Intergenic	-3820	ENSMUST00000032895.11	53322	Mm.9901	NM_016773	ENSMUSG00000030659	Nucb2	AI607786|Calnuc|Nefa|Nesfatin-1	nucleobindin 2	protein-coding
ID54078	chrX	152647093	152647843	+	327	NA	intron (ENSMUST00000152746.1, intron 3 of 7)	RMER15|LTR|ERVL	-2925	ENSMUST00000137217.4
ID42302	chrX	103999751	104000375	+	326.7	NA	Intergenic	RMER13A1|LTR|ERVK	1274	ENSMUST00000117636.1
ID30622	chr10	94879132	94879884	+	326.7	NA	intron (ENSMUST00000099337.3, intron 5 of 30)	MT2A|LTR|ERVL	-8460	ENSMUST00000181244.1
ID38734	chr8	74601484	74602234	+	326.7	NA	intron (ENSMUST00000127757.4, intron 6 of 9)	L2a|LINE|L2	232061	ENSMUST00000137218.1
ID45756	chr5	131265498	131266122	+	326.7	NA	intron (ENSMUST00000161228.1, intron 1 of 1)	ORR1A2|LTR|ERVL-MaLR	41105	ENSMUST00000160807.1
ID19110	chr17	68811783	68812726	+	326.7	NA	Intergenic	Lx7|LINE|L1	-24882	ENSMUST00000178545.1	622645	Mm.86422	NM_001206661	ENSMUSG00000095407	Tmem200c	EG622645|Gm6338	transmembrane protein 200C	protein-coding
ID47452	chr13	21318471	21319224	+	326.7	NA	intron (ENSMUST00000004453.7, intron 4 of 4)	intron (NM_145451, intron 4 of 4)	1589	ENSMUST00000136668.1
ID54497	chr17	63207583	63208207	+	326.7	NA	intron (ENSMUST00000024761.9, intron 7 of 8)	intron (NM_015794, intron 7 of 8)	5157	ENSMUST00000158228.1
ID27179	chr13	51080584	51081209	+	326.7	NA	Intergenic	ORR1C1|LTR|ERVL-MaLR	-19984	ENSMUST00000095797.5	20729	Mm.188432	NM_011462	ENSMUSG00000021395	Spin1	Spin	spindlin 1	protein-coding
ID39242	chr15	90264497	90265121	+	326.4	NA	Intergenic	Lx8|LINE|L1	40449	ENSMUST00000183650.1	102466838		NR_106106	ENSMUSG00000099319	Mir7648	Gm27736|mmu-mir-7648	microRNA 7648	ncRNA
ID28795	chr1	183198782	183199406	+	326.4	NA	intron (ENSMUST00000195372.1, intron 1 of 8)	intron (NM_001278218, intron 1 of 8)	7322	ENSMUST00000195236.1
ID4454	chr10	58590594	58591503	+	326.4	NA	Intergenic	Intergenic	84606	ENSMUST00000003312.4	13608	Mm.174523	NM_010100	ENSMUSG00000003227	Edar	ED1R|ED3|ED5|EDA-A1R|EDA3|dl	ectodysplasin-A receptor	protein-coding
ID10036	chr18	51392974	51393725	+	326.1	NA	Intergenic	Intergenic	-139074	ENSMUST00000082886.1
ID4689	chr13	51476800	51478289	+	326.1	NA	intron (ENSMUST00000021898.5, intron 4 of 11)	intron (NM_009167, intron 4 of 11)	68926	ENSMUST00000087978.3	13610	Mm.136736	NM_010101	ENSMUSG00000067586	S1pr3	AI132464|Edg3|Lpb3|S1p3	sphingosine-1-phosphate receptor 3	protein-coding
ID1493	chr5	50293077	50293848	+	326.1	NA	intron (ENSMUST00000196032.1, intron 2 of 4)	Intergenic	-2976	ENSMUST00000179376.1
ID17328	chr4	26987578	26988350	+	326.1	NA	Intergenic	Lx4A|LINE|L1	138545	ENSMUST00000120562.1
ID47867	chr18	15176488	15177746	+	326.1	NA	Intergenic	(CAT)n|Simple_repeat|Simple_repeat	-25671	ENSMUST00000025992.6	106931	Mm.329299	NM_134112	ENSMUSG00000036225	Kctd1	4933402K10Rik|AI661543|AW553000	potassium channel tetramerisation domain containing 1	protein-coding
ID52885	chr10	85040074	85041898	+	325.7	NA	Intergenic	RLTR17B_Mm|LTR|ERVK	61509	ENSMUST00000059383.6	14202	Mm.46163	NM_010214	ENSMUSG00000050035	Fhl4	-	four and a half LIM domains 4	protein-coding
ID37212	chr13	16424765	16425518	+	325.7	NA	Intergenic	Lx9|LINE|L1	-383989	ENSMUST00000082988.2
ID36569	chr12	83539101	83539725	+	325.7	NA	exon (ENSMUST00000021645.7, exon 12 of 14)	exon (NM_030246, exon 12 of 14)	18947	ENSMUST00000021645.7	73828	Mm.38238	NM_030246	ENSMUSG00000021222	Dcaf4	1110018E21Rik|Wdr21	DDB1 and CUL4 associated factor 4	protein-coding
ID37606	chr8	14778067	14778691	+	325.7	NA	exon (ENSMUST00000150247.4, exon 8 of 14)	exon (NM_001145965, exon 8 of 15)	606	ENSMUST00000129119.1
ID69055	chr8	33881623	33883277	+	325.4	NA	intron (ENSMUST00000053251.8, intron 1 of 7)	B2_Mm2|SINE|B2	3297	ENSMUST00000182843.1
ID56866	chr16	26674061	26674810	+	325.4	NA	intron (ENSMUST00000096129.5, intron 2 of 10)	L1_Mur2|LINE|L1	-47999	ENSMUST00000173136.1
ID23282	chr4	151648163	151649253	+	325.4	NA	intron (ENSMUST00000155685.4, intron 2 of 7)	L1MEc|LINE|L1	212942	ENSMUST00000155685.4
ID48173	chr7	144805062	144805841	+	325.4	NA	Intergenic	Intergenic	-32632	ENSMUST00000155320.4
ID40032	chr5	66984464	66985088	+	325.1	NA	TTS (ENSMUST00000129485.1)	intron (NM_001256122, intron 3 of 20)	865	ENSMUST00000129485.1
ID22326	chr5	73481846	73483567	+	325.1	NA	intron (ENSMUST00000087181.8, intron 2 of 11)	RLTR13D4|LTR|ERVK	1704	ENSMUST00000087181.8	100737	Mm.220312	NM_178896	ENSMUSG00000051674	Dcun1d4	AI836376	DCN1, defective in cullin neddylation 1, domain containing 4 (S. cerevisiae)	protein-coding
ID53384	chr9	22508187	22508811	+	325.1	NA	intron (ENSMUST00000142313.4, intron 6 of 6)	RLTR31B_Mm|LTR|ERVK	-3958	ENSMUST00000152719.4
ID51907	chr5	132599114	132599738	+	325.1	NA	Intergenic	MTEa|LTR|ERVL-MaLR	53370	ENSMUST00000196866.1
ID51058	chr10	35405455	35406079	+	325.1	NA	Intergenic	Lx2|LINE|L1	293569	ENSMUST00000104561.1
ID66315	chr12	65139766	65140390	+	324.8	NA	intron (ENSMUST00000052201.8, intron 10 of 13)	RMER6B|LTR|ERVK	-1360	ENSMUST00000141456.1
ID26660	chr9	29497583	29498332	+	324.8	NA	intron (ENSMUST00000075069.7, intron 1 of 7)	intron (NM_172290, intron 1 of 7)	-85753	ENSMUST00000115237.4	235106	Mm.283138	NM_172290	ENSMUSG00000059974	Ntm	6230410L23Rik|B230210G24Rik|Hnt|Igdcc2|R75390	neurotrimin	protein-coding
ID38719	chr10	17279217	17279967	+	324.8	NA	Intergenic	Intergenic	162788	ENSMUST00000157811.1
ID7611	chr6	104668569	104669332	+	324.8	NA	intron (ENSMUST00000089215.8, intron 4 of 22)	intron (NM_017383, intron 4 of 22)	175702	ENSMUST00000162872.1	53870	Mm.321671	NM_017383	ENSMUSG00000030092	Cntn6	NB-3	contactin 6	protein-coding
ID20277	chr13	41962538	41963162	+	324.8	NA	Intergenic	B4A|SINE|B4	61199	ENSMUST00000158410.1
ID13495	chr11	63040553	63041178	+	324.8	NA	Intergenic	intron (NR_105772, intron 5 of 6)	-20789	ENSMUST00000035732.4	71062	Mm.23534	NM_027660	ENSMUSG00000042189	Tekt3	4933407G07Rik	tektin 3	protein-coding
ID24472	chr8	40702118	40702742	+	324.8	NA	Intergenic	B3|SINE|B2	27336	ENSMUST00000051614.3	13526	Mm.67403	NM_010086	ENSMUSG00000046723	Adam24	Dtgn5	a disintegrin and metallopeptidase domain 24 (testase 1)	protein-coding
ID43365	chr14	50287322	50287946	+	324.8	NA	Intergenic	Lx5c|LINE|L1	-5363	ENSMUST00000071208.2	258659	Mm.377622	NM_146665	ENSMUSG00000091873	Olfr732	MOR241-1	olfactory receptor 732	protein-coding
ID29255	chr11	40277113	40277737	+	324.4	NA	intron (ENSMUST00000130945.1, intron 5 of 7)	Intergenic	145929	ENSMUST00000121775.1
ID16426	chr15	103529315	103530212	+	324.4	NA	TTS (ENSMUST00000023133.6)	TTS (NM_021391)	8229	ENSMUST00000023133.6	58200	Mm.143788	NM_021391	ENSMUSG00000022490	Ppp1r1a	0610038N18Rik|I-1	protein phosphatase 1, regulatory (inhibitor) subunit 1A	protein-coding
ID35781	chr6	67129392	67130016	+	324.4	NA	intron (ENSMUST00000181304.1, intron 3 of 5)	Intergenic	14031	ENSMUST00000181304.1
ID41554	chr6	57031615	57032239	+	324.1	NA	Intergenic	Intergenic	-3986	ENSMUST00000078186.3	171205	Mm.222638	NM_134187	ENSMUSG00000061208	Vmn1r8	V1rc32	vomeronasal 1 receptor 8	protein-coding
ID8696	chr8	113798359	113798984	+	324.1	NA	intron (ENSMUST00000093113.4, intron 3 of 22)	ID_B1|SINE|B4	49944	ENSMUST00000093113.4	208936	Mm.167471	NM_172466	ENSMUSG00000053399	Adamts18	9630038L21|ADAMTS21|E130314N14Rik	a disintegrin-like and metallopeptidase (reprolysin type) with thrombospondin type 1 motif, 18	protein-coding
ID39941	chrX	151418200	151418825	+	323.8	NA	intron (ENSMUST00000125924.1, intron 4 of 14)	RLTR31B_Mm|LTR|ERVK	-4128	ENSMUST00000121488.1
ID62051	chr6	141616853	141617605	+	323.5	NA	Intergenic	L1_Mur2|LINE|L1	-12289	ENSMUST00000042812.6	28253	Mm.272223	NM_020495	ENSMUSG00000030236	Slco1b2	7330442B20Rik|OATP-C|OATP2|Oatp1b2|Oatp4|Slc21a10|Slc21a6|lst-1|mlst-1	solute carrier organic anion transporter family, member 1b2	protein-coding
ID64086	chr13	36227624	36228249	+	323.5	NA	intron (ENSMUST00000021857.8, intron 2 of 6)	Lx9|LINE|L1	110525	ENSMUST00000021857.8	69955	Mm.70690	NM_024274	ENSMUSG00000021420	Fars2	Fars1|pheRS	phenylalanine-tRNA synthetase 2 (mitochondrial)	protein-coding
ID18571	chr2	136533642	136534394	+	323.5	NA	intron (ENSMUST00000028726.5, intron 2 of 11)	intron (NM_175667, intron 2 of 10)	1738	ENSMUST00000121717.1	319196	Mm.477841	NM_175667	ENSMUSG00000074771	Ankef1	AV276460|Ankrd5	ankyrin repeat and EF-hand domain containing 1	protein-coding
ID1590	chr1	152614205	152614829	+	323.5	NA	intron (ENSMUST00000149536.2, intron 2 of 5)	intron (NM_001346119, intron 2 of 17)	10512	ENSMUST00000149536.2
ID46518	chr3	144586847	144587596	+	323.1	NA	promoter-TSS (ENSMUST00000083026.1)	intron (NM_053102, intron 2 of 4)	-269	ENSMUST00000083026.1
ID22368	chr2	165123956	165125178	+	323.1	NA	intron (ENSMUST00000138643.1, intron 7 of 10)	intron (NM_174988, intron 8 of 11)	-33817	ENSMUST00000109304.1	72211	Mm.482899	NR_033448	ENSMUSG00000078935	1700025C18Rik	-	RIKEN cDNA 1700025C18 gene	ncRNA
ID50770	chrX	160958712	160959594	+	322.8	NA	intron (ENSMUST00000087104.7, intron 1 of 18)	intron (NM_001024624, intron 1 of 18)	-30632	ENSMUST00000197942.1
ID66478	chr12	93802641	93803265	+	322.8	NA	Intergenic	Intergenic	56451	ENSMUST00000083369.1
ID8247	chr1	77446036	77446661	+	322.8	NA	intron (ENSMUST00000188952.3, intron 3 of 17)	intron (NM_007936, intron 3 of 17)	50420	ENSMUST00000184495.1	102465180		NR_105770	ENSMUSG00000099141	Mir6352	Gm27481|mmu-mir-6352	microRNA 6352	ncRNA
ID16436	chr16	9105188	9106069	+	322.8	NA	Intergenic	Intergenic	-183239	ENSMUST00000090395.2
ID13104	chr9	58103041	58103665	+	322.8	NA	intron (ENSMUST00000098682.6, intron 3 of 19)	MIRc|SINE|MIR	-1056	ENSMUST00000123746.1
ID61927	chr7	78067350	78068101	+	322.8	NA	Intergenic	Intergenic	-41085	ENSMUST00000196301.1
ID37368	chr2	152323703	152324327	+	322.5	NA	promoter-TSS (ENSMUST00000145889.1)	intron (NM_001083921, intron 6 of 11)	349	ENSMUST00000144865.1
ID11969	chr9	30936234	30936858	+	322.5	NA	Intergenic	Intergenic	-6016	ENSMUST00000068135.9	30806	Mm.100582	NM_013906	ENSMUSG00000031994	Adamts8	METH-2|METH2	a disintegrin-like and metallopeptidase (reprolysin type) with thrombospondin type 1 motif, 8	protein-coding
ID1229	chr9	97818942	97819566	+	322.5	NA	intron (ENSMUST00000035027.9, intron 1 of 17)	MTC|LTR|ERVL-MaLR	110901	ENSMUST00000191863.1
ID19662	chr3	131623672	131624426	+	322.5	NA	intron (ENSMUST00000197402.1, intron 12 of 13)	intron (NM_001289477, intron 11 of 12)	-10269	ENSMUST00000198636.1
ID30794	chr2	36258685	36259823	+	322.5	NA	Intergenic	Intergenic	16779	ENSMUST00000133777.1
ID18910	chr7	129109569	129110193	+	322.5	NA	Intergenic	Intergenic	-147213	ENSMUST00000094018.4	381925	Mm.39184	NM_001080963	ENSMUSG00000070366	Plpp4	C030048B12Rik|Gm1090|Ppapdc1a	phospholipid phosphatase 4	protein-coding
ID20524	chr19	55420245	55421126	+	322.5	NA	intron (ENSMUST00000095950.2, intron 5 of 7)	intron (NM_001293685, intron 6 of 8)	104334	ENSMUST00000095950.2	53611	Mm.258637	NM_016862	ENSMUSG00000024983	Vti1a	1110014F16Rik|1110018K19Rik|4921537J05Rik|MVti1|MVti1a|Vti1|Vti1-rp2	vesicle transport through interaction with t-SNAREs 1A	protein-coding
[truncated: 63,536 more rows]
