# Supplementary material for: MaTAR25 lncRNA regulates the Tensin1 gene to impact breast cancer progression
Source: Nat Commun. 2020 Dec 22;11:6438. doi: 10.1038/s41467-020-20207-y (PMC7755919; doi:10.1038/s41467-020-20207-y)
Supplement: Supplementary file 7 — Supplementary Data 4 [file 41467_2020_20207_MOESM7_ESM.xlsx]

## Sheet: 4T1 MaTAR25ChIRP-KORNAseq_genes
ID	symbol	log2FoldChange
ENSMUSG00000037347	Chst7	-6.1724
ENSMUSG00000097709	NA	-5.25811
ENSMUSG00000046447	Camk2n1	-3.38776
ENSMUSG00000073421	H2-Ab1	-3.034
ENSMUSG00000053559	Smagp	-2.93228
ENSMUSG00000024330	Col11a2	-2.87389
ENSMUSG00000035910	Dcdc2a	-2.81264
ENSMUSG00000084840	Gm11468	-2.64328
ENSMUSG00000014164	Klhl3	-2.5907
ENSMUSG00000027276	Jag1	-2.42313
ENSMUSG00000021260	Hhipl1	-2.36482
ENSMUSG00000061411	Nol4l	-2.32383
ENSMUSG00000020333	Acsl6	-2.28206
ENSMUSG00000040270	Bach2	-2.25542
ENSMUSG00000070867	Trabd2b	-2.25519
ENSMUSG00000070687	Htr1d	-2.21288
ENSMUSG00000050541	Adra1b	-2.2046
ENSMUSG00000056133	Gm9992	-2.18757
ENSMUSG00000030220	Arhgdib	-2.17029
ENSMUSG00000020000	Moxd1	-2.11277
ENSMUSG00000071235	Vrtn	-2.01696
ENSMUSG00000090326	Dthd1	-2.00484
ENSMUSG00000039158	Akna	-1.93977
ENSMUSG00000090799	Klhl33	-1.92672
ENSMUSG00000037035	Inhbb	-1.92504
ENSMUSG00000046709	Mapk10	-1.88392
ENSMUSG00000028909	Ptpru	-1.82682
ENSMUSG00000047875	Gpr157	-1.8224
ENSMUSG00000025221	Kcnip2	-1.78424
ENSMUSG00000023951	Vegfa	-1.77806
ENSMUSG00000021010	Npas3	-1.77446
ENSMUSG00000045967	Gpr158	-1.75294
ENSMUSG00000058297	Spock2	-1.74798
ENSMUSG00000032172	Olfm2	-1.74393
ENSMUSG00000037833	Sh2d4b	-1.74075
ENSMUSG00000047787	Flrt1	-1.74066
ENSMUSG00000062866	Phactr2	-1.7185
ENSMUSG00000086841	2410006H16Rik	-1.70863
ENSMUSG00000020121	Srgap1	-1.68306
ENSMUSG00000034858	Fam214a	-1.66351
ENSMUSG00000067724	Gbx1	-1.64047
ENSMUSG00000002459	Rgs20	-1.63147
ENSMUSG00000044860	Gm1123	-1.59208
ENSMUSG00000025314	Ptprj	-1.58431
ENSMUSG00000042804	Gpr153	-1.5747
ENSMUSG00000032724	Abtb2	-1.56092
ENSMUSG00000000392	Fap	-1.53096
ENSMUSG00000031825	Crispld2	-1.50396
ENSMUSG00000073197	5730507C01Rik	-1.47199
ENSMUSG00000038894	Irs2	-1.46593
ENSMUSG00000048388	Fam171b	-1.46526
ENSMUSG00000038175	Mylip	-1.46453
ENSMUSG00000042659	Arrdc4	-1.43169
ENSMUSG00000053641	Dennd4a	-1.4316
ENSMUSG00000019326	Aoc3	-1.41352
ENSMUSG00000045591	Olig3	-1.41315
ENSMUSG00000037722	Gnpnat1	-1.41237
ENSMUSG00000055322	Tns1	-1.39698
ENSMUSG00000039633	Lonrf1	-1.3675
ENSMUSG00000022010	Tsc22d1	-1.31876
ENSMUSG00000102752	Gm7694	-1.31838
ENSMUSG00000024386	Proc	-1.31167
ENSMUSG00000045094	Arhgef37	-1.30709
ENSMUSG00000024049	Myom1	-1.30069
ENSMUSG00000046997	Spsb4	-1.28272
ENSMUSG00000037266	Rsrp1	-1.28087
ENSMUSG00000027015	Cybrd1	-1.2558
ENSMUSG00000071757	Zhx2	-1.22306
ENSMUSG00000020038	Cry1	-1.21721
ENSMUSG00000029313	Aff1	-1.20947
ENSMUSG00000101304	Plet1os	-1.20834
ENSMUSG00000020661	Dnmt3a	-1.20324
ENSMUSG00000034245	Hdac11	-1.19562
ENSMUSG00000026142	Rhbdd1	-1.15859
ENSMUSG00000076441	Ass1	-1.15201
ENSMUSG00000049106	Dcaf5	-1.14089
ENSMUSG00000024664	Fads3	-1.13437
ENSMUSG00000030465	Psd3	-1.12514
ENSMUSG00000025085	Ablim1	-1.12503
ENSMUSG00000029735	Tpk1	-1.1203
ENSMUSG00000026932	Nacc2	-1.11042
ENSMUSG00000028545	Bend5	-1.10687
ENSMUSG00000026072	Il1r1	-1.10133
ENSMUSG00000024975	Pdcd4	-1.10031
ENSMUSG00000042359	Osbpl6	-1.09299
ENSMUSG00000037242	Clic4	-1.08231
ENSMUSG00000087141	Plcxd2	-1.06594
ENSMUSG00000026970	Rbms1	-1.0602
ENSMUSG00000036256	Igfbp7	-1.05358
ENSMUSG00000045312	Lhfpl2	-1.05223
ENSMUSG00000055013	Agap1	-1.05172
ENSMUSG00000029804	Herc3	-1.03963
ENSMUSG00000036944	Tmem71	-1.02177
ENSMUSG00000003282	Plag1	-1.00912
ENSMUSG00000032278	Paqr5	-0.996656
ENSMUSG00000078515	NA	-0.990646
ENSMUSG00000020647	Ncoa1	-0.98665
ENSMUSG00000035873	Pawr	-0.983686
ENSMUSG00000078552	Dcdc2b	-0.98197
ENSMUSG00000032449	Slc25a36	-0.97646
ENSMUSG00000025237	Parp6	-0.968624
ENSMUSG00000027068	Dhrs9	-0.966072
ENSMUSG00000039770	Ypel5	-0.961654
ENSMUSG00000045414	1190002N15Rik	-0.950137
ENSMUSG00000049791	Fzd4	-0.94134
ENSMUSG00000009828	Ick	-0.939816
ENSMUSG00000073725	Lmbrd1	-0.937447
ENSMUSG00000073557	Ppp1r12b	-0.911276
ENSMUSG00000066894	Vsig10	-0.907683
ENSMUSG00000031431	Tsc22d3	-0.899352
ENSMUSG00000033713	Foxn3	-0.894403
ENSMUSG00000053070	9230110C19Rik	-0.884136
ENSMUSG00000037938	Chchd5	-0.881182
ENSMUSG00000039648	Kyat1	-0.875812
ENSMUSG00000033149	Phldb2	-0.873652
ENSMUSG00000028664	Ephb2	-0.873491
ENSMUSG00000026773	Pfkfb3	-0.866007
ENSMUSG00000016262	Sertad4	-0.865073
ENSMUSG00000023912	Slc25a27	-0.864054
ENSMUSG00000033306	Lpp	-0.854153
ENSMUSG00000034007	Scaper	-0.852142
ENSMUSG00000040913	Fbxw4	-0.852111
ENSMUSG00000028494	Plin2	-0.848953
ENSMUSG00000040123	Zmym5	-0.842538
ENSMUSG00000023805	Synj2	-0.837084
ENSMUSG00000002475	Abhd3	-0.834326
ENSMUSG00000032376	Usp3	-0.834173
ENSMUSG00000032425	Zfp949	-0.827232
ENSMUSG00000034557	Zfyve9	-0.827223
ENSMUSG00000058318	Phf21a	-0.822363
ENSMUSG00000024642	Tle4	-0.821611
ENSMUSG00000051343	Rab11fip5	-0.817554
ENSMUSG00000031642	Sh3rf1	-0.811654
ENSMUSG00000040473	Cfap69	-0.802227
ENSMUSG00000029209	Gnpda2	-0.795368
ENSMUSG00000002996	Hbp1	-0.794246
ENSMUSG00000038764	Ptpn3	-0.790327
ENSMUSG00000026839	Upp2	-0.787172
ENSMUSG00000025545	Clybl	-0.786243
ENSMUSG00000069495	Epc2	-0.776133
ENSMUSG00000017144	Rnd3	-0.773377
ENSMUSG00000020023	Tmcc3	-0.771597
ENSMUSG00000039087	Rreb1	-0.77113
ENSMUSG00000056313	1810011O10Rik	-0.761852
ENSMUSG00000059288	Cdyl	-0.760547
ENSMUSG00000020099	Unc5b	-0.760311
ENSMUSG00000035770	Dync1li2	-0.759359
ENSMUSG00000049164	Zfp518a	-0.750192
ENSMUSG00000047454	Gphn	-0.749284
ENSMUSG00000039166	Akap7	-0.748022
ENSMUSG00000059895	Ptp4a3	-0.744957
ENSMUSG00000038172	Ttc39b	-0.744587
ENSMUSG00000034042	Gpbp1l1	-0.741625
ENSMUSG00000022770	Dlg1	-0.739663
ENSMUSG00000016487	Ppfibp1	-0.736842
ENSMUSG00000072872	Rybp	-0.725481
ENSMUSG00000028248	Pnisr	-0.725117
ENSMUSG00000049232	Tigd2	-0.723888
ENSMUSG00000045071	E130308A19Rik	-0.722404
ENSMUSG00000050390	C77080	-0.721189
ENSMUSG00000002897	Il17ra	-0.72105
ENSMUSG00000022812	Gsk3b	-0.711063
ENSMUSG00000032705	Exd2	-0.711
ENSMUSG00000028756	Pink1	-0.708268
ENSMUSG00000020671	Rab10	-0.706685
ENSMUSG00000026915	Strbp	-0.701235
ENSMUSG00000029053	Prkcz	-0.699762
ENSMUSG00000039159	Ube2h	-0.698049
ENSMUSG00000062202	Btbd9	-0.696312
ENSMUSG00000039982	Dtx4	-0.693836
ENSMUSG00000037692	Ahdc1	-0.692819
ENSMUSG00000021770	Samd8	-0.692394
ENSMUSG00000071064	Zfp827	-0.689355
ENSMUSG00000032384	Csnk1g1	-0.682834
ENSMUSG00000002625	Akap8l	-0.674429
ENSMUSG00000000303	Cdh1	-0.6678
ENSMUSG00000031490	Eif4ebp1	-0.661837
ENSMUSG00000027366	Sppl2a	-0.659393
ENSMUSG00000023800	Tiam2	-0.646942
ENSMUSG00000022353	Mtss1	-0.646893
ENSMUSG00000039840	Epg5	-0.646218
ENSMUSG00000061689	Dlgap4	-0.644041
ENSMUSG00000074994	Qser1	-0.633154
ENSMUSG00000029338	Antxr2	-0.632906
ENSMUSG00000025812	Pard3	-0.63072
ENSMUSG00000032673	Prorsd1	-0.630294
ENSMUSG00000024383	Map3k2	-0.625759
ENSMUSG00000035168	Tanc1	-0.620672
ENSMUSG00000038150	Ormdl3	-0.609837
ENSMUSG00000044857	Lemd2	-0.607443
ENSMUSG00000021133	Susd6	-0.603433
ENSMUSG00000036943	Rab8b	-0.603232
ENSMUSG00000064289	Tank	-0.600292
ENSMUSG00000028599	Tnfrsf1b	-0.593689
ENSMUSG00000032280	Tle3	-0.591455
ENSMUSG00000026994	Galnt3	-0.590377
ENSMUSG00000028382	Ptbp3	-0.588158
ENSMUSG00000025571	Tnrc6c	-0.587187
ENSMUSG00000053774	Ubxn7	-0.585956
ENSMUSG00000015597	Zfp318	-0.583716
ENSMUSG00000035696	Rnf38	-0.56454
ENSMUSG00000026918	Brd3	-0.556279
ENSMUSG00000033581	Igf2bp2	-0.546889
ENSMUSG00000036840	Siah1a	-0.540642
ENSMUSG00000031681	Smad1	-0.540443
ENSMUSG00000074221	Zfp568	-0.53799
ENSMUSG00000087590	Epb41l4aos	-0.537529
ENSMUSG00000022641	Bbx	-0.535387
ENSMUSG00000035293	G2e3	-0.527644
ENSMUSG00000024072	Yipf4	-0.526996
ENSMUSG00000034848	Ttc21b	-0.52154
ENSMUSG00000048232	Fbxo10	-0.51844
ENSMUSG00000035933	Cog5	-0.510813
ENSMUSG00000005656	Snx6	-0.510492
ENSMUSG00000007880	Arid1a	-0.505487
ENSMUSG00000000282	Mnt	-0.504451
ENSMUSG00000029776	Hibadh	-0.501237
ENSMUSG00000030557	Mef2a	-0.495194
ENSMUSG00000049076	Acap2	-0.490412
ENSMUSG00000058690	Ccser2	-0.489791
ENSMUSG00000028412	Slc44a1	-0.482892
ENSMUSG00000032842	Abcc10	-0.481755
ENSMUSG00000038679	Trps1	-0.472034
ENSMUSG00000042121	Ssh1	-0.468111
ENSMUSG00000045128	Rpl18a	-0.466585
ENSMUSG00000026754	Golga1	-0.464213
ENSMUSG00000023845	Lnpep	-0.454873
ENSMUSG00000061665	Cd2ap	-0.444535
ENSMUSG00000051675	Trim32	-0.432238
ENSMUSG00000002210	Smg9	-0.428461
ENSMUSG00000036292	Gramd1c	-0.426902
ENSMUSG00000049800	Sertad2	-0.423708
ENSMUSG00000028771	Ptpn12	-0.419191
ENSMUSG00000021451	Sema4d	-0.406914
ENSMUSG00000036591	Arhgap21	-0.402964
ENSMUSG00000027351	Spred1	-0.395422
ENSMUSG00000025612	Bach1	-0.382222
ENSMUSG00000024077	Strn	-0.377243
ENSMUSG00000014550	Rbsn	-0.376876
ENSMUSG00000014763	Fam120b	-0.36801
ENSMUSG00000001630	Stk38l	-0.334832
ENSMUSG00000074698	Csnk2a1	-0.311611
ENSMUSG00000021400	Wrnip1	0.338437
ENSMUSG00000038014	Fam120a	0.353448
ENSMUSG00000001441	Npepps	0.375012
ENSMUSG00000018648	Dusp14	0.40027
ENSMUSG00000015575	Atp6v0e	0.404735
ENSMUSG00000003531	Dgcr6	0.413332
ENSMUSG00000027242	Wdr76	0.418704
ENSMUSG00000001569	Nom1	0.426387
ENSMUSG00000026603	Smyd2	0.432955
ENSMUSG00000020232	Hmg20b	0.436017
ENSMUSG00000041491	Cep78	0.437498
ENSMUSG00000048076	Arf1	0.444258
ENSMUSG00000029455	Aldh2	0.447018
ENSMUSG00000015165	Hnrnpl	0.449075
ENSMUSG00000022370	Mrpl13	0.452883
ENSMUSG00000022760	Thap7	0.454985
ENSMUSG00000024527	Afg3l2	0.465116
ENSMUSG00000070044	Fam149a	0.470227
ENSMUSG00000024542	Cep192	0.478314
ENSMUSG00000037815	Ctnna1	0.485468
ENSMUSG00000032504	Pdcd6ip	0.488275
ENSMUSG00000017778	NA	0.490367
ENSMUSG00000002372	Ranbp3	0.495485
ENSMUSG00000024346	Pfdn1	0.496532
ENSMUSG00000032437	Stt3b	0.500866
ENSMUSG00000074781	Ube2n	0.505484
ENSMUSG00000067369	Trmt2b	0.51145
ENSMUSG00000002379	NA	0.511622
ENSMUSG00000026238	Ptma	0.518444
ENSMUSG00000018428	Akap1	0.520643
ENSMUSG00000016503	Gtf3a	0.521478
ENSMUSG00000038611	Phrf1	0.521519
ENSMUSG00000019849	Prep	0.523325
ENSMUSG00000040675	Mthfd1l	0.523646
ENSMUSG00000050295	Foxc1	0.524217
ENSMUSG00000037243	Zfp692	0.531102
ENSMUSG00000029918	NA	0.531443
ENSMUSG00000026024	Als2	0.536228
ENSMUSG00000038462	Uqcrfs1	0.537264
ENSMUSG00000037679	Inf2	0.542072
ENSMUSG00000022307	Oxr1	0.550047
ENSMUSG00000038803	NA	0.556407
ENSMUSG00000031358	Msl3	0.55741
ENSMUSG00000024382	Ercc3	0.56042
ENSMUSG00000031633	Slc25a4	0.5624
ENSMUSG00000025525	Apool	0.568706
ENSMUSG00000033047	Eif3l	0.570199
ENSMUSG00000041115	Iqsec2	0.572101
ENSMUSG00000053536	Cstf2t	0.57286
ENSMUSG00000000295	Hddc2	0.578544
ENSMUSG00000021361	NA	0.581899
ENSMUSG00000079508	Apoo	0.590393
ENSMUSG00000020549	Elac2	0.590825
ENSMUSG00000035683	Melk	0.593184
ENSMUSG00000025047	Pdcd11	0.59347
ENSMUSG00000021610	Clptm1l	0.600368
ENSMUSG00000041879	Ipo9	0.606792
ENSMUSG00000051469	Zfp24	0.610376
ENSMUSG00000033083	Tbc1d4	0.612445
ENSMUSG00000001674	Ddx18	0.621563
ENSMUSG00000020850	Prpf8	0.623773
ENSMUSG00000022385	Gtse1	0.636527
ENSMUSG00000004530	Coro1c	0.641206
ENSMUSG00000068394	Cep152	0.646856
ENSMUSG00000025260	Hsd17b10	0.651512
ENSMUSG00000020456	Ogdh	0.654032
ENSMUSG00000022748	Cmss1	0.655131
ENSMUSG00000068196	Col8a1	0.656996
ENSMUSG00000024902	Mrpl11	0.667422
ENSMUSG00000031971	Ccsap	0.668997
ENSMUSG00000060803	Gstp1	0.670148
ENSMUSG00000003228	Grk5	0.670875
ENSMUSG00000071528	NA	0.678417
ENSMUSG00000033323	Ctdp1	0.682411
ENSMUSG00000039396	Neil3	0.685382
ENSMUSG00000051671	Coa6	0.700304
ENSMUSG00000028525	Pde4b	0.705516
ENSMUSG00000020857	Nme2	0.710884
ENSMUSG00000020841	Cpd	0.718005
ENSMUSG00000022557	Bop1	0.734606
ENSMUSG00000024597	Slc12a2	0.734871
ENSMUSG00000033938	Ndufb7	0.738889
ENSMUSG00000023961	Enpp4	0.745281
ENSMUSG00000050107	Gsg2	0.750216
ENSMUSG00000030604	Zfp626	0.756109
ENSMUSG00000026281	Dtymk	0.756573
ENSMUSG00000037085	Trmt12	0.759251
ENSMUSG00000022580	Rhpn1	0.768757
ENSMUSG00000024590	Lmnb1	0.774982
ENSMUSG00000044026	Slc35g1	0.779015
ENSMUSG00000029430	NA	0.783515
ENSMUSG00000019189	Rnf145	0.796367
ENSMUSG00000062619	2310039H08Rik	0.797715
ENSMUSG00000024800	Rpp30	0.798759
ENSMUSG00000045659	Plekha7	0.804309
ENSMUSG00000030978	Rrm1	0.80805
ENSMUSG00000050100	Hmx2	0.81509
ENSMUSG00000055723	Rras2	0.820042
ENSMUSG00000021591	Glrx	0.820388
ENSMUSG00000074865	Zfp934	0.8302
ENSMUSG00000022707	Gbe1	0.841026
ENSMUSG00000022142	Nup155	0.842502
ENSMUSG00000089762	Ier5l	0.843657
ENSMUSG00000020534	Shmt1	0.856999
ENSMUSG00000042082	Arsb	0.863213
ENSMUSG00000072437	Nanos1	0.865088
ENSMUSG00000068270	Shroom4	0.865531
ENSMUSG00000020092	Pald1	0.866414
ENSMUSG00000022033	Pbk	0.866532
ENSMUSG00000022982	Sod1	0.872561
ENSMUSG00000005873	Reep5	0.872886
ENSMUSG00000025001	Hells	0.883574
ENSMUSG00000020228	Helb	0.886355
ENSMUSG00000031176	Dynlt3	0.890023
ENSMUSG00000039903	Eva1c	0.898138
ENSMUSG00000031174	Rpgr	0.915753
ENSMUSG00000037710	Cisd1	0.939485
ENSMUSG00000017929	B4galt5	0.965731
ENSMUSG00000024952	Rps6ka4	0.98138
ENSMUSG00000038022	Fam188b	0.995341
ENSMUSG00000011179	Odc1	1.00193
ENSMUSG00000008734	Gprc5b	1.02415
ENSMUSG00000048826	Dact2	1.05798
ENSMUSG00000017861	Mybl2	1.05964
ENSMUSG00000024833	Pola2	1.0662
ENSMUSG00000076433	BC100451	1.08358
ENSMUSG00000024556	Me2	1.10692
ENSMUSG00000024644	Cndp2	1.12259
ENSMUSG00000005410	Mcm5	1.1227
ENSMUSG00000038168	P3h2	1.14416
ENSMUSG00000071552	Tigit	1.1616
ENSMUSG00000025185	Loxl4	1.17302
ENSMUSG00000038244	Mical2	1.18665
ENSMUSG00000027490	E2f1	1.20675
ENSMUSG00000067879	3110035E14Rik	1.21223
ENSMUSG00000017697	Ada	1.21402
ENSMUSG00000024892	Pcx	1.21476
ENSMUSG00000001473	Tubb6	1.21624
ENSMUSG00000039814	Xkr5	1.22711
ENSMUSG00000024269	Tpgs2	1.22824
ENSMUSG00000071637	Cebpd	1.24515
ENSMUSG00000050627	Gpd1l	1.24888
ENSMUSG00000025473	Adam8	1.26539
ENSMUSG00000006204	5430419D17Rik	1.28406
ENSMUSG00000053117	E330013P04Rik	1.31385
ENSMUSG00000024379	Tslp	1.31409
ENSMUSG00000024661	Fth1	1.32782
ENSMUSG00000063354	Slc39a4	1.32787
ENSMUSG00000037541	Shank2	1.36466
ENSMUSG00000024827	Gldc	1.36594
ENSMUSG00000038587	Akap12	1.40007
ENSMUSG00000060275	Nrg2	1.41018
ENSMUSG00000050578	Mmp13	1.41664
ENSMUSG00000071506	Tmem139	1.41739
ENSMUSG00000001642	Akr1b3	1.43043
ENSMUSG00000035189	Ano4	1.43108
ENSMUSG00000029019	Nppb	1.45746
ENSMUSG00000031146	NA	1.46758
ENSMUSG00000003559	As3mt	1.48354
ENSMUSG00000022836	Mylk	1.51137
ENSMUSG00000052085	Dock8	1.52574
ENSMUSG00000022816	Fstl1	1.5332
ENSMUSG00000018217	Pmp22	1.53366
ENSMUSG00000031442	Mcf2l	1.54593
ENSMUSG00000046634	Pkd1l1	1.59165
ENSMUSG00000058070	Eml1	1.5996
ENSMUSG00000027380	Acoxl	1.61025
ENSMUSG00000038756	Ttll6	1.63856
ENSMUSG00000024087	Cyp1b1	1.64253
ENSMUSG00000063296	Tmem117	1.65974
ENSMUSG00000025037	Maoa	1.68075
ENSMUSG00000054568	Usp17la	1.68256
ENSMUSG00000031380	Vegfd	1.70024
ENSMUSG00000045954	Sdpr	1.71017
ENSMUSG00000046719	Nxph3	1.72536
ENSMUSG00000030022	Adamts9	1.73392
ENSMUSG00000004837	Grap	1.73433
ENSMUSG00000021765	Fst	1.78633
ENSMUSG00000040111	Gramd1b	1.81116
ENSMUSG00000020151	Ptprr	1.83114
ENSMUSG00000086784	Isoc2a	1.86687
ENSMUSG00000079259	Trim71	1.87762
ENSMUSG00000053279	Aldh1a1	1.88345
ENSMUSG00000061082	Plac1	1.88522
ENSMUSG00000045103	Dmd	2.01033
ENSMUSG00000024600	Slc27a6	2.02421
ENSMUSG00000002847	Pla1a	2.05777
ENSMUSG00000048279	Sacs	2.11616
ENSMUSG00000014813	Stc1	2.27946
ENSMUSG00000015365	Mov10l1	2.30316
ENSMUSG00000008540	Mgst1	2.3202
ENSMUSG00000025002	Cyp2c55	2.34664
ENSMUSG00000024066	Xdh	2.34833
ENSMUSG00000079008	Gm14124	2.36043
ENSMUSG00000017607	Tns4	2.39616
ENSMUSG00000056671	Prelid2	2.40906
ENSMUSG00000070643	Sox13	2.538
ENSMUSG00000004655	Aqp1	2.56523
ENSMUSG00000039145	Camk1d	2.82428
ENSMUSG00000074622	Mafb	3.02301
ENSMUSG00000073530	Pappa2	3.04762
ENSMUSG00000053552	Ebf4	3.14353
ENSMUSG00000060336	Zfp937	4.06475
