# Supplementary material for: MaTAR25 lncRNA regulates the Tensin1 gene to impact breast cancer progression
Source: Nat Commun. 2020 Dec 22;11:6438. doi: 10.1038/s41467-020-20207-y (PMC7755919; doi:10.1038/s41467-020-20207-y)
Supplement: Supplementary file 8 — Supplementary Data 5 [file 41467_2020_20207_MOESM8_ESM.xlsx]

## Sheet: Antibody list
REAGENT or RESOURCE		SOURCE		IDENTIFIER
Antibodies
Rabbit polyclonal anti-Tensin-1 (for western)		Signalway Antibody LLC		Cat# 45400; RRID: N/A
Rabbit polyclonal anti-PURA (for western)		abcam		Cat# ab79936; RRID: AB_2253242
Rabbit polyclonal anti-PURA (for RIP)		abcam		Cat# ab125200, RRID:AB_10973560
Rabbit polyclonal anti-PURB (for western, RIP, and ChIP)		Proteintech		Cat# 18128-1-AP; RRID: N/A
Rabbit monoclonal [Y113] anti-Paxillin (for IF)		abcam		Cat# ab32084; RRID: AB_779033
Rabbit monoclonal [EPR8185] anti-Vinculin (for IF)		abcam		Cat# ab129002; RRID: AB_11144129
Mouse monoclonal Anti-β-Actin (for western)		Sigma-Aldrich		Cat# A5441; AB_476744
Goat anti-Rabbit IgG (H+L) Cross-Adsorbed Secondary Antibody, Alexa Fluor 594		Invitrogen		Catalog # A-11012
Rabbit IgG Isotype Control		ThermoFisher		Catalog # 10500C; RRID: AB_2532981
