# Supplementary material for: MaTAR25 lncRNA regulates the Tensin1 gene to impact breast cancer progression
Source: Nat Commun. 2020 Dec 22;11:6438. doi: 10.1038/s41467-020-20207-y (PMC7755919; doi:10.1038/s41467-020-20207-y)
Supplement: Supplementary file 9 — Supplementary Data 6 [file 41467_2020_20207_MOESM9_ESM.xlsx]

## Sheet: Reagents
REAGENT		SOURCE		IDENTIFIER
Chemicals,Peptides, and Recombinant Proteins
TRIzol Reagent		Life Technologies		Cat# 15596018
Chloroform		VWR		Cat# MK443210
Isopropanol		ThermoFisher		Cat# BP26184
2x Laemmli Sample Buffer		BIO-RAD		Cat# 1610737
2-Mercaptoethanol		Sigma-Aldrich		Cat# M3148
Dnase I		ThermoFisher		Cat# 18068015
Glycine		ThermoFisher		Cat# AAJ16405A7
Proteinase K solution		VIAGEN		Cat# 501-PK
DTT		Sigma-Aldrich		Cat# 10708984001
Geneticin Selective Antibiotic (G418 Sulfate)		ThermoFisher		Cat# 10131035
Sucrose		Sigma-Aldrich		Cat# S0389
cOmplete Mini Protease Inhibitor Tablets		Sigma-Aldrich		Cat# 11836170001
Dynabeads Myone streptavidin C1		ThermoFisher		Cat# 65001
Paraformaldehyde		Electron Microscopy Sciences		Cat# 19002
SUPERase In RNase Inhibitor		ThermoFisher		Cat# AM2696
Glutaraldehyde solution		Sigma-Aldrich		Cat# G5882
Pierce 16% Formaldehyde (w/v)		Life Technologies		Cat# 28908
30% Acrylamide and bis-acrylamide solution, 29:1		BIO-RAD		Cat# 1610156
4–20% Mini-PROTEAN® TGX™ Precast Protein Gels, 12-well, 20 µl		BIO-RAD		Cat# 4561095
Phalloidin-iFluor 488 Reagent		abcam		Cat# ab176753
Lipofectamine™ 2000 Transfection Reagent		ThermoFisher		Cat# 11668030
Triton X-100		Sigma-Aldrich		Cat# T8787
Blue Autography film, 8"x10"		Crystalgen		Cat# CGFB-810
Ethidium Bromide		ThermoFisher		Cat# 17898
Amersham Hyperfilm ECL/ 100pk		VWR		Cat# 95017-661
Bovine Serum Albumin		Sigma-Aldrich		Cat# A2153
UltraPure Glycerol		ThermoFisher		Cat# 15514011
SuperScript II Reverse Transcriptase		ThermoFisher		Cat# 18064014
Pierce ECL Western Blotting Substrate		Life Technologies		Cat# 32209
dCTP P32		PerkinElmer		Cat# BLU513H250UC
Ribonuclease A from bovine pancreas		Sigma-Aldrich		Cat# R4642
NorthernMax Denaturing Gel Buffer		ThermoFisher		Cat# AM8676
NorthernMax hybrid buffer		ThermoFisher		Cat# AM8677
NorthernMax 10X Running Buffer, MOPS		Life Technologies		Cat# AM8671
Ultrahyb-oligo hybridization buffer		Invitrogen		Cat# AM8663
RiboReady Color 1Kb RNA Ladder		Amresco		Cat# 1B1492
UltraPure Phenol:Chloroform:Isoamyl Alcohol		ThermoFisher		Cat# 15593031
Klenow Fragment (3-5'exo)		NEB		Cat# M0212L
4-(2-Aminoethyl)benzenesulfonyl fluoride hydrochloride		Sigma-Aldrich		Cat# A8456
Hybridase Thermostable RNase H		Epicentre		Cat# H39500
Phusion High Fidelity Polymerase		Life Technologies		Cat# F553L
Opti-MEM I Reduced Serum Medium		Life Technologies		Cat# 31985070
Puromycin		Sigma-Aldrich		Cat# P8833
DMSO		Sigma-Aldrich		Cat# D2650
Herculase II Fusion DNA Polymerases		Agilent		Cat# 600677
Tween-20		Sigma-Aldrich		Cat# P1379
RIPA Lysis and Extraction Buffer		Thermo Scientific		Cat# 89900
PVDF Pre-cut Blotting Membranes, 0.2 µm pore size		ThermoFisher		Cat# LC2002
GlycoBlue		Life Technologies		Cat# AM9516
ProLong Gold Antifade Mountant		Life Technologies		Cat# P36930
PageRuler Plus Prestained Protein Ladder, 10 to 250 kDa		ThermoFisher		Cat# 26619
DAPI		ThermoFisher		Cat# D1306
Nonidet P40 Substitute		ThermoFisher		Cat# AAJ19628AP
Total RNA prepared from Human Mammary Epithelial Cells (HMEpC)		CELL APPLICATIONS, INC.		Cat# 830-R10a
Streptavidin Conjugated Horseradish Peroxidase (HRP)		Jackson ImmunoResearch		Cat# 016-030-084
Matrigel		Corning		Cat# 356231
Neuregulin 1		Peprotech		Cat# AF-100-03
FGF7		Peprotech		Cat# AF-100-19
FGF10		Peprotech		Cat# AF-100-26
EGF		Peprotech		Cat# AF-100-15
Noggin		Peprotech		Cat# 120-10C
A83-01		Tocris Bioscience		Cat# 2939
Y-27632		AbMole BioScience		Cat# M1817
SB202190		Sigma-Aldrich		Cat# S7067
B27 supplement		Gibco		Cat# 17504-44
N-Acetyl-L-cysteine		Sigma-Aldrich		Cat# A1965
Nicotinamide		Sigma-Aldrich		Cat# N0636
Glutamax		ThermoFisher		Cat# 12634-034
Primocin		InvivoGen		Cat# ant-pm-1
Advanced DMEM-F12		ThermoFisher		Cat# 12634-034
TrypLETM		ThermoFisher		Cat# 12605028
Collagenase IV		Sigma-Aldrich		Cat# C5138
TrypLETM		ThermoFisher		Cat# 12605028
Formamide (deionized)		ThermoFisher		Cat# AM9342
Collagenase IV		Sigma-Aldrich		Cat# C5138
																															``````````````
