# Supplementary material for: MaTAR25 lncRNA regulates the Tensin1 gene to impact breast cancer progression
Source: Nat Commun. 2020 Dec 22;11:6438. doi: 10.1038/s41467-020-20207-y (PMC7755919; doi:10.1038/s41467-020-20207-y)
Supplement: Supplementary file 10 — Supplementary Data 7 [file 41467_2020_20207_MOESM10_ESM.xlsx]

## Sheet: Sheet1
ASSAY and RESOURCE		SOURCE		IDENTIFIER
Critical Commercial Assays
Pierce ECL Western Blotting Substrate		Life Technologies		Cat# 32209
PowerUp SYBR Green Master Mix		ThermoFisher		Cat# A25743
TruSeq RNA Samples Preparation Kit v2 Set A		Illumina		Cat# RS-122-2001
TruSeq ChIP Library Preparation Kit - Set A		Illumina		Cat# IP-202-1012
SE Cell Line 4D-Nucleofector X Kit L (24 RCT)		Lonza		Cat# V4XC-1024
Affymetrix ViewRNA ISH Tissue 1-Plex Assay		ThermoFisher		Cat# QVT0050
Affymetrix View ISH Cell Assay Kit 24 Assays		ThermoFisher		Cat# QVC0001
Buffer Kit		ThermoFisher		Cat# AM9010
NEBuilder HiFi DNA Assembly Cloning Kit		NEB		Cat# E5520S
Poly(A)Purist MAG Kit		Life Technologies		Cat# AM1922
Firstchoice rlm-race kit (ambion)		Invitrogen		Cat# AM1700M
TaqMan Reverse Transcription Reagents		ThermoFisher		Cat# 4304134
ARES™ Alexa Fluor™ 488 DNA Labeling Kit		ThermoFisher		Cat# A21665
ARES™ Alexa Fluor™ 594 DNA Labeling Kit		ThermoFisher		Cat# A21669
Pierce BCA Protein Assay Kit		ThermoFisher		Cat# 23225
QIAquick Gel extraction kit		QIAGEN		Cat# 28704
MinElute PCR Purification Kit		QIAGEN		Cat# 28004
TnT® Quick Coupled Transcription/Translation System		Promega		Cat# L1170
Cultrex 24 Well BME Cell Invasion Assay		Trevigen		Cat# 3455-024-K
Deposited Data
Experimental Models: cell Lines
Murine mammary tumor cell line 4T1		Fred Miller Lab		N/A
Murine mammary tumor cell line NF639		ATCC		Cat# CRL-3090
Human breast cancer cell line MDA-MB-231 LM2		Joan Massagué Lab		N/A
Human non-tumorigenic epithelial cell line MCF 10A		ATCC		Cat# CRL-10317
Experimental Models: Organisms/Strains
Mouse: MMTV-PyMT		Mikala Egeblad Lab		N/A
Mouse: MMTV-Neu-NDL		William J. Muller Lab		N/A
Mouse: FVB/NJ		The Jackson Laboratory		Stock # 001800
Mouse: Balb/cJ		The Jackson Laboratory		Stock # 00065
Oligonucleotides
RT-PCR primer sequences see Supplementary Data 8		This paper		N/A
Primer sequences for 5'/3'RACE see Supplementary Data 8		This paper		N/A
sgRNA sequences see Supplementary Data 8		This paper		N/A
siPURB sequences		ORIGENE		Cat# SR410793
cEt ASO sequences see Supplementary Data 8		Ionis Pharmaceuticals, Inc		N/A
Biotin labelled oligo probe sequences see Supplementary Data 8		LGC Biosearch Technologies		N/A
Recombinant DNA
MGC Mouse Tns1 cDNA (CloneId:30055111), glycerol stock		Dharmacon		Cat# MMM1013-202805727
pCMV6-Entry-Mouse Purb (Myc-DDK-tagged)		ORIGENE		Cat# MR225874
pCMV6-Entry-MaTAR25		This paper		N/A
pCMV6-Entry-GFP		This paper		N/A
pCMV6-Entry-LINC01271		This paper		N/A
pCMV6-Entry-LINC01270.1		This paper		N/A
pCMV6-Entry-LINC01270.2		This paper		N/A
pSpCas9(BB)-2A-GFP (PX458)		Addgene		Cat# 48138
pSpCas9(BB)-2A-mCherry (PX458)		This paper		N/A
pSpCas9(BB)-2A-Puro (PX459) V2.0		Addgene		Cat# 62988
pET3a-Xenopus laevis histones H2B		Bruce Stillman Lab		N/A
BAC Mouse RP23 (MaTAR25)		ThermoFisher		Cat# RPCI23.C ID: 278I19
BAC Mouse RP23-(mouse Tensin1)		ThermoFisher		Cat# RPCI23.C ID: 191K13
BAC Mouse RP23 (mouse Tensin1)		ThermoFisher		Cat# RPCI23.C ID: 203D11
Ef1α-Luc2-mStrawberry plasmid		Scott Lyons Lab		N/A
Software and Algorithms
ImageJ		NIH		https://imagej.nih.gov/ij/
R		R		https://www.r-project.org/
STAR		STAR		https://github.com/alexdobin/STAR
GSEA		GSEA		http://software.broadinstitute.org/gsea/index.jsp
GraphPad Prism		GraphPas Software		https://www.graphpad.com/scientific-software/prism/
ZEN microscope software		ZEISS		https://www.zeiss.com/microscopy/us/products/microscope-software/zen.html
UCSC genome browser		UCSC		https://genome.ucsc.edu/
ensembl genome browser		EMBL-EBI		http://useast.ensembl.org/index.html
FlowJo		FLOWJO, LLC		https://www.flowjo.com/
CellTracker		CellTracker		http://celltracker.website/about-celltracker.html
Aperio ImageScope		LEICA		https://www.leicabiosystems.com/digital-pathology/manage/aperio-imagescope/
