# Supplementary material for: MaTAR25 lncRNA regulates the Tensin1 gene to impact breast cancer progression
Source: Nat Commun. 2020 Dec 22;11:6438. doi: 10.1038/s41467-020-20207-y (PMC7755919; doi:10.1038/s41467-020-20207-y)
Supplement: Supplementary file 11 — Supplementary Data 8 [file 41467_2020_20207_MOESM11_ESM.xlsx]

## Sheet: RT-Primer sequences
Supplementary Data 8
	Genome PCR for MaTAR25 KO clone selection			RT-PCR	Primer sequence			ChIP-PCR	Primer sequence
Forward (F)	CCTGCCTCACACCACTTCTT		Murine	MaTAR25-primer1-F	TGATTTCCAACCTGGTCCCG		Murine	Tns1-outside of ChIRP identified region primer1-F	TGCTTCAGGTAGGGAGCTGT
Reverse (R)	AGTTCACCTGTTGAGCAGAGC		Murine	MaTAR25-primer1-R	ACTTAAGGTGGCCATGGCTC		Murine	Tns1-outside of ChIRP identified region primer1-R	CTATGCTGGCCTTGGCTTAG
			Murine	MaTAR25-primer2-F	CCCTGCCTGGTTTCACTATG		Murine	Tns1-outside of ChIRP identified region primer2-F	CCATGTGGGTGATAGGAACC
			Murine	MaTAR25-primer2-R	AGGCACAGGCTTTGGAAATA		Murine	Tns1-outside of ChIRP identified region primer2-R	CCTGGGTATCATCCCTAGCA
			Murine	MaTAR25-primer3-F	TGGGAAAAGGACAGACAACA		Murine	Tns1-inside of ChIRP identified region primer1-F	GTGGAGATGATGGCGATGT
			Murine	MaTAR25-primer3-R	CAGCCTCTGTCCCTGTCCT		Murine	Tns1-inside of ChIRP identified region primer1-R	CGCCACCACTATCTGTGACT
			Murine	MaTAR25-TSS-F	CCTGTGGAGCTTGGACAGTA		Murine	Tns1-inside of ChIRP identified region primer2-F	GGTGATGGAGATGATGCTGA
			Murine	MaTAR25-TSS-R	GGGGGCTCTGGGTCTTTC		Murine	Tns1-inside of ChIRP identified region primer2-R	ATTACCACCGCCACCACTAT
			Murine	PPIB-F	GACAGACAGCCGGGACAAGC		Murine	Gapdh-promoter region-F	GAATGCCTTTTCTCCCTTCC
			Murine	PPIB-R	GGGGATTGACAGGACCCACA		Murine	Gapdh-promoter region-R	GAGCCAGGGACTCTCCTTTT
			Murine	PPIB-TSS-F	GAGCGCAATATGAAGGTGCT
			Murine	PPIB-TSS-R	TGACTGTGACTTTAGGTCCCTTC
			Murine	Tns1-primer1-F	AATGGAAAAGCTCCCTCTCC
			Murine	Tns1-primer1-F	ATTTATGCCCTGCAACAAGG
			Murine	Tns1-primer2-F	TATGTCACCGAACGCATCAT
			Murine	Tns1-primer2-R	AGGTGTCCATGGCCTTACAG
			Murine	Tns1-primer3-F	ACTCCACCTAGCCCTGGTTT
			Murine	Tns1-primer3-R	GGTTCCAGGAGTGGTAGCTG
			Murine	PURB-F	ACAAGTACGGGGTGTTCCTG
			Murine	PURB-R	TGTCGTCCTGGATCTCTTT
			Murine	PURA-F	GCACAGGGTCTCATCGAGTT
			Murine	PURA-R	GTGATGGAGTTGCGGTAGGT
			Murine	Ptpn1-F	TATTCTCACCCAGGGCCCTT
			Murine	Ptpn1-R	TCTTCTTGCTGTGGCCAATA
			Murine	Cebpb-F	ACTTCAGCCCCTACCTGGAG
			Murine	Cebpb-R	GTAGTCGTCGGCGAAGAGGT
			Murine	Snail1-F	ACGTCCGCACCCACACTGGT
			Murine	Snail1-R	CTTCACATCCGAGTGGGTTT
			Murine	Gapdh-F	GGTGGTGAAGCAGGCATCTG
			Murine	Gapdh-R	CGGCATCGAAGGTGGAAGAG
			Murine	Malat1-F	ACCAGTTTCCCCAGCTTTT
			Murine	Malat1-R	CTACATTCCCACCCAGCACT
			Murine	β-actin-F	CTGTCCCTGTATGCCTCTG
			Murine	β-actin-R	ATGTCACGCACGATTTCC
			Human	GAPDH-F	CGCTCTCTGCTCCTCCTGTT
			Human	GAPDH-R	CCATGGTGTCTGAGCGAGT
			Human	RPL13A-F	CCTGGAGGAAGAGGAAAGAGA
			Human	RPL13A-R	TTGAGGACCTCTGTGTATTTGTCAA
			Human	LINC01271-primer1-F	CAAGGGACAGAAAGCCAGTC
			Human	LINC01271-primer1-R	TGACAGGAAGCAGCACAGAG
			Human	LINC01271-primer2-F	GAATGGCCGAACTCACTTTC
			Human	LINC01271-primer2-R	TAAGAGGTGGTTGGGTCCTG
			Human	LINC01270.1-primer-F	CCAACGGTGTCCTTGTGTCT
			Human	LINC01270.1-primer-R	CATCTGGGCTAACTGGTGCT
			Human	LINC01270.2-primer-F	ACAGGAAGCACCAGTTAGCCCA
			Human	LINC01270.2-primer-R	GGAAACTGAAGCCCAGAGAG
			Human	TNS1-F	CTTTGCAAGGGGAAATCAAG
			Human	TNS1-R	ACACACACCCACACGACAAT

## Sheet: CRISPR guideRNA sequences
Supplementary Data 8
		gRNA sequence
Murine	MaTAR25 TSS upstream gRNA1	GTGGCCCCAGGGTGATGACT
Murine	MaTAR25 TSS upstream gRNA2	AACTTCCCGGCCTTATCGTC
Murine	MaTAR25 TSS upstream gRNA3	GCCTGACCTAGTTTCTCACC
Murine	MaTAR25 TSS downstream gRNA	AAGTCAGACTCTTGGCGGGC
Murine	Tns1 gRNA1	CGAGCGCCTCGCAGCACACC
Murine	Tns1 gRNA2	CTCACAGCGCTCGGGCCGCG
Murine	Tns1 gRNA3	GTGCGGCGCCCGACCCGAGG
Murine	Tns1 gRNA4	TGGTGGGGTTGACGGCCCGC
Murine	Tns1 gRNA5	ACGGCCCGCCGGCCAAAACC
Murine	PURB gRNA1	CGCCAGACGGTGAACCGCGG
Murine	PURB gRNA2	CTCCGTACAGGCCGCCCCCG
Murine	PURB gRNA3	CTGTACGGAGAGCTCCCGGA
Murine	PURA gRNA1	CGTGGAGTTCCGCGACTACC
Murine	PURA gRNA2	CTGGATGTCCACCCGCTTGG
	Renilla luciferase control gRNA	GGTATAATACACCGCGCTAC

## Sheet: cEt ASO sequences
Supplementary Data 8
		ASO sequence
Murine	MaTAR25 ASO1	GCATAGGAACTCAGGG
Murine	MaTAR25 ASO2	TTACATTCAGCTTTAG
Murine	MaTAR25 ASO3	TTTTTATTGGTATCAC
Human	LINC01271 ASO1	ATCTTTAGCAGAGGGA
Human	LINC01271 ASO2	GTCGGGTGGTCAAGGT
Human	LINC01271 ASO3	CCTACTGAAGAACCCC
	scambled ASO (scASO)	CGCCGATAAGGTACAC

## Sheet: RACE Primer sequences
Supplementary Data 8
		RACE specific primer sequence
MaTAR25	5' RACE outer	CTACAGTCTGCCAGAACACTGC
MaTAR25	5' RACE inner	TTCTGCTCGTGCTAGCCAAGT
MaTAR25	3' RACE outer	GCCAAGACACAGAGAACACG
MaTAR25	3' RACE inner	GTACATACCCAGTGCCCTGA

## Sheet: Biotin probe sequences 
Supplementary Data 8
	3' Biotin-labelling oligonecleutide probe sequence		*RNA Antisense Pulldown and Mass Spectrometry
MaTAR25-oligo1	GGATCAATACTGTCCAAGCT		oligo pair1	MaTAR25-oligo7 and oligo8
MaTAR25-oligo2	AAGAGTCTGACTTCTTGGCA		oligo pair2	MaTAR25-oligo6 and oligo10
MaTAR25-oligo3	TCCTGGAGATGCATTTTTTC
MaTAR25-oligo4	CAGGTGGTGGAGATGGAATG
MaTAR25-oligo5	GAAAGGAAACACCCAGGTCA
MaTAR25-oligo6	AGTCACAGAGAAGGACGGCG
MaTAR25-oligo7	TTGGGAGTAACCTGGGGAAG
MaTAR25-oligo8	CTTGCTCCAGAACGACAGCG
MaTAR25-oligo9	CAGTCACACACTTGACACAT
MaTAR25-oligo10	ATGATACCTCTCATCTGGAG
MaTAR25-oligo11	AGAAGGAATGTCACCTGTCA
MaTAR25-oligo12	AATAGGGAGAAGGGAGGCTC
MaTAR25-oligo13	CTCAATTCACCCATGGATTA
MaTAR25-oligo14	GGCTTTGGAAATACATTGGG
Ppib-oligo1	GACCGGAAAAGGGTGTGGAC
Ppib-oligo2	CGGGCAGCAAAAGGAAGACG
Ppib-oligo3	CCTACAGATTCATCTCCAAT
Ppib-oligo4	GAAGTTCTCATCTGGGAAGC
Ppib-oligo5	GTTATGAAGAACTGTGAGCC
Ppib-oligo6	CCGGAGTCGACAATGATGAC
Ppib-oligo7	ACACAGACAGCTGCTTAGAG
Ppib-oligo8	AAATCAGGCCTGTGGAATGT

## Sheet: genotyping primer sequences
Supplementary Data 8
		Primer sequence
	MMTV-Neu-NDL genotyping-F	TTCCGGAACCCACATCAGGCC
	MMTV-Neu-NDL genotyping-R	GTTTCCTGCAGCAGCCTACGC
