# Supplementary material for: MaTAR25 lncRNA regulates the Tensin1 gene to impact breast cancer progression
Source: Nat Commun. 2020 Dec 22;11:6438. doi: 10.1038/s41467-020-20207-y (PMC7755919; doi:10.1038/s41467-020-20207-y)
Supplement: Supplementary file 12 — Supplementary Data 9 [file 41467_2020_20207_MOESM12_ESM.xlsx]

## Sheet: Sheet1
User	Kung Chi GB
Search title	Kung Chi GB
MS data file	C:\ProgramData\Matrix Science\Mascot Daemon\MGF\3710 KungChi\mascot_daemon_merge.mgf
Database	UniProt_mouse 20180424
Timestamp	4 Oct 2018 at 20:25:32 GMT
Type of search	MS/MS Ion Search
Quantitation	KungChi iTRAQ 100418 (Applied Biosystems iTRAQ(TM) 4-plex)
Enzyme	Lys-C
Fixed modifications	iTRAQ4plex (N-term),iTRAQ4plex (K),Carbamidomethyl (C)
Variable modifications	Deamidated (NQ),Oxidation (M)
Mass values	Monoisotopic
Protein mass	Unrestricted
Peptide mass tolerance	30 ppm
Fragment mass tolerance	0.2 Da
Max missed cleavages	4
Instrument type	ESI-QUAD
Number of queries	130383
Significance threshold p<	0.001823
Max. number of families	AUTO
Ions score or expect cut-off	-1
Preferred taxonomy	All entries							k
Show Percolator scores?	no
Quantitation parameters:
Protein ratio type	weighted
Normalisation	"Summed intensities"
Min. precursor charge	1
Outlier removal	none
Min. number of peptides	1
Peptide threshold	at least homology
Unique peptides only?	no
												MaTAR25 oligo
Family	Member	Database	Accession	Score	Mass	Num. of significant matches	Num. of significant sequences	Sequence coverage	emPAI	Ppib3	M25 10	M25 oligo 7&8 (pair1)	M25 oligo 6&10 (pair 2)	Description
107	1	UniProt_mouse	Q91VD9	44	86516	1	1	0.02	0.08	1	2.779	3.25	6.585	NADH-ubiquinone oxidoreductase 75 kDa subunit, mitochondrial OS=Mus musculus OX=10090 GN=Ndufs1 PE=1 SV=2
100	1	UniProt_mouse	P47754	47	36288	1	1	0.06	0.18	1	2.38	2.047	4.803	F-actin-capping protein subunit alpha-2 OS=Mus musculus OX=10090 GN=Capza2 PE=1 SV=3
120	1	UniProt_mouse	A0A0N4SV15	35	37056	1	1	0.04	0.18	1	2.119	2.191	3.52	E3 ubiquitin-protein ligase KCMF1 OS=Mus musculus OX=10090 GN=Kcmf1 PE=1 SV=1
108	1	UniProt_mouse	P09103	44	64771	1	1	0.02	0.1	1	1.306	1.039	2.631	Protein disulfide-isomerase OS=Mus musculus OX=10090 GN=P4hb PE=1 SV=2
81	1	UniProt_mouse	O35295	61	36589	1	1	0.03	0.18	1	1.626	2.313	2.613	Transcriptional activator protein Pur-beta OS=Mus musculus OX=10090 GN=Purb PE=1 SV=3
111	1	UniProt_mouse	D3YVM5	41	17890	1	1	0.04	0.39	1	1.165	1.162	2.608	60S acidic ribosomal protein P0 (Fragment) OS=Mus musculus OX=10090 GN=Rplp0 PE=1 SV=1
106	1	UniProt_mouse	A0A0R4J091	44	19169	1	1	0.08	0.36	1	1.708	1.405	2.43	DNA polymerase epsilon subunit 3 OS=Mus musculus OX=10090 GN=Pole3 PE=1 SV=1
29	1	UniProt_mouse	Q3TTY5	145	75947	5	2	0.02	0.18	1	1.521	6.462	2.424	Keratin, type II cytoskeletal 2 epidermal OS=Mus musculus OX=10090 GN=Krt2 PE=1 SV=1
65	1	UniProt_mouse	Q8R2P8	71	78330	1	1	0.03	0.08	1	3.435	1.882	2.391	Lysine--tRNA ligase OS=Mus musculus OX=10090 GN=Kars PE=1 SV=1
97	1	UniProt_mouse	Q3U3M5	51	69607	1	1	0.02	0.09	1	1.594	1.468	2.337	Cyclin-K OS=Mus musculus OX=10090 GN=Ccnk PE=1 SV=1
76	1	UniProt_mouse	P42669	64	38003	1	1	0.03	0.17	1	1.249	2.326	2.32	Transcriptional activator protein Pur-alpha OS=Mus musculus OX=10090 GN=Pura PE=1 SV=1
121	1	UniProt_mouse	Q922B2	35	62035	1	1	0.02	0.11	1	1.538	1.102	2.317	Aspartate--tRNA ligase, cytoplasmic OS=Mus musculus OX=10090 GN=Dars PE=1 SV=2
54	1	UniProt_mouse	A0A0G2JF97	83	7008	1	1	0.35	1.09	1	1.535	1.313	2.292	Proteasome subunit alpha type-5 (Fragment) OS=Mus musculus OX=10090 GN=Psma5 PE=1 SV=1
123	1	UniProt_mouse	P83917	33	25698	1	1	0.06	0.26	1	1.401	1.168	2.235	Chromobox protein homolog 1 OS=Mus musculus OX=10090 GN=Cbx1 PE=1 SV=1
93	1	UniProt_mouse	Q3UXU8	53	44791	1	1	0.02	0.15	1	1.446	1.268	2.034	CST complex subunit STN1 OS=Mus musculus OX=10090 GN=Stn1 PE=1 SV=1
74	1	UniProt_mouse	Q9Z1Z2	65	42594	2	2	0.07	0.33	1	1.571	1.259	2.022	Serine-threonine kinase receptor-associated protein OS=Mus musculus OX=10090 GN=Strap PE=1 SV=2
103	1	UniProt_mouse	Q80ZS7	46	12142	1	1	0.08	0.59	1	2.348	1.135	2.005	Dynein light chain OS=Mus musculus OX=10090 GN=BC048507 PE=1 SV=1
99	1	UniProt_mouse	A3KGU5	47	312051	1	1	0	0.02	1	1.19	1.009	1.98	Spectrin alpha chain, non-erythrocytic 1 OS=Mus musculus OX=10090 GN=Sptan1 PE=1 SV=1
116	1	UniProt_mouse	A0A0R4J0N5	39	41834	1	1	0.03	0.16	1	1.677	1.044	1.977	Programmed cell death 2, isoform CRA_b OS=Mus musculus OX=10090 GN=Pdcd2 PE=1 SV=1
109	1	UniProt_mouse	Q62151	43	45275	1	1	0.02	0.15	1	1.192	1.186	1.976	Advanced glycosylation end product-specific receptor OS=Mus musculus OX=10090 GN=Ager PE=1 SV=2
66	1	UniProt_mouse	F6ZAX1	70	13556	2	1	0.09	0.52	1	1.255	1.143	1.974	Polyadenylate-binding protein 1 (Fragment) OS=Mus musculus OX=10090 GN=Pabpc1 PE=1 SV=1
68	1	UniProt_mouse	P10639	66	13883	2	1	0.12	0.51	1	1.575	1.173	1.952	Thioredoxin OS=Mus musculus OX=10090 GN=Txn PE=1 SV=3
98	1	UniProt_mouse	Q8R0K9	50	47376	2	2	0.04	0.3	1	1.385	1.1	1.906	Transcription factor E2F4 OS=Mus musculus OX=10090 GN=E2f4 PE=1 SV=1
113	1	UniProt_mouse	Q99M28	40	38511	2	1	0.05	0.17	1	1.451	1.276	1.84	RNA-binding protein with serine-rich domain 1 OS=Mus musculus OX=10090 GN=Rnps1 PE=1 SV=1
73	1	UniProt_mouse	A2A7K5	65	19744	1	1	0.06	0.35	1	1.498	1.318	1.826	c-Myc-binding protein OS=Mus musculus OX=10090 GN=Mycbp PE=1 SV=1
67	1	UniProt_mouse	A0A1W2P6Q3	67	21372	1	1	0.06	0.32	1	1.434	1.146	1.816	T-complex protein 1 subunit beta OS=Mus musculus OX=10090 GN=Cct2 PE=1 SV=1
34	1	UniProt_mouse	Q9Z2K1	125	54856	2	1	0.02	0.12	1	1.503	3.888	1.813	Keratin, type I cytoskeletal 16 OS=Mus musculus OX=10090 GN=Krt16 PE=1 SV=3
124	1	UniProt_mouse	F2Z3X8	33	17109	1	1	0.15	0.41	1	1.662	1.371	1.811	Mediator of RNA polymerase II transcription subunit 7 (Fragment) OS=Mus musculus OX=10090 GN=Med7 PE=1 SV=1
16	1	UniProt_mouse	O54962	205	11621	11	2	0.22	1.62	1	1.719	1.845	1.8	Barrier-to-autointegration factor OS=Mus musculus OX=10090 GN=Banf1 PE=1 SV=1
56	1	UniProt_mouse	E9Q616	81	720234	2	1	0	0.01	1	1.418	1.367	1.8	AHNAK nucleoprotein (desmoyokin) OS=Mus musculus OX=10090 GN=Ahnak PE=1 SV=1
72	1	UniProt_mouse	A2A7S7	65	72296	1	1	0.01	0.09	1	1.106	1.189	1.792	Tyrosine--tRNA ligase OS=Mus musculus OX=10090 GN=Yars PE=1 SV=1
92	1	UniProt_mouse	E9Q3D6	54	26272	1	1	0.05	0.26	1	1.413	1.057	1.768	Heat shock protein HSP 90-beta (Fragment) OS=Mus musculus OX=10090 GN=Hsp90ab1 PE=1 SV=1
75	1	UniProt_mouse	A2AE03	65	20201	2	1	0.05	0.34	1	1.177	0.939	1.753	Eukaryotic translation initiation factor 3 subunit I (Fragment) OS=Mus musculus OX=10090 GN=Eif3i PE=1 SV=1
45	1	UniProt_mouse	Q99M31	100	60056	5	3	0.09	0.36	1	1.151	1.142	1.744	Heat shock 70 kDa protein 14 OS=Mus musculus OX=10090 GN=Hspa14 PE=1 SV=2
87	1	UniProt_mouse	P70168	57	104717	1	1	0.02	0.06	1	0.953	1.02	1.744	Importin subunit beta-1 OS=Mus musculus OX=10090 GN=Kpnb1 PE=1 SV=2
95	1	UniProt_mouse	G5E898	52	224314	1	1	0.01	0.03	1	1.372	0.971	1.735	Periplakin OS=Mus musculus OX=10090 GN=Ppl PE=1 SV=1
53	1	UniProt_mouse	Q6IFX2	88	53038	3	1	0.02	0.12	1	1.486	3.242	1.714	Keratin, type I cytoskeletal 42 OS=Mus musculus OX=10090 GN=Krt42 PE=1 SV=1
29	2	UniProt_mouse	Q3UV17	127	68507	4	2	0.03	0.2	1	1.484	3.49	1.695	Keratin, type II cytoskeletal 2 oral OS=Mus musculus OX=10090 GN=Krt76 PE=1 SV=1
82	1	UniProt_mouse	P05213	61	53686	1	1	0.02	0.12	1	1.417	1.142	1.683	Tubulin alpha-1B chain OS=Mus musculus OX=10090 GN=Tuba1b PE=1 SV=2
104	1	UniProt_mouse	G3UYF9	46	12699	1	1	0.08	0.56	1	1.293	1.108	1.663	Prefoldin subunit 6 OS=Mus musculus OX=10090 GN=Pfdn6 PE=1 SV=1
115	1	UniProt_mouse	A2AE27	40	101516	1	1	0.01	0.06	1	1.327	0.96	1.625	AMP deaminase OS=Mus musculus OX=10090 GN=Ampd2 PE=1 SV=1
105	1	UniProt_mouse	Q9Z1T1	45	135684	1	1	0.01	0.05	1	1.421	1.191	1.611	AP-3 complex subunit beta-1 OS=Mus musculus OX=10090 GN=Ap3b1 PE=1 SV=2
79	1	UniProt_mouse	O35127	63	14453	1	1	0.12	0.49	1	1.472	1.198	1.61	Protein C10 OS=Mus musculus OX=10090 GN=Grcc10 PE=1 SV=1
44	1	UniProt_mouse	P38647	101	81482	3	1	0.03	0.17	1	1.133	0.982	1.594	Stress-70 protein, mitochondrial OS=Mus musculus OX=10090 GN=Hspa9 PE=1 SV=3
96	1	UniProt_mouse	Q9D051	51	42136	1	1	0.03	0.16	1	1.051	0.91	1.578	Pyruvate dehydrogenase E1 component subunit beta, mitochondrial OS=Mus musculus OX=10090 GN=Pdhb PE=1 SV=1
62	1	UniProt_mouse	A0A1B0GRW3	76	28317	1	1	0.05	0.24	1	1.231	0.947	1.576	RuvB-like helicase (Fragment) OS=Mus musculus OX=10090 GN=Ruvbl2 PE=1 SV=1
78	1	UniProt_mouse	P60229	63	56477	1	1	0.02	0.12	1	1.367	1.021	1.573	Eukaryotic translation initiation factor 3 subunit E OS=Mus musculus OX=10090 GN=Eif3e PE=1 SV=1
40	1	UniProt_mouse	A0A087WP14	108	170567	5	4	0.03	0.16	1	1.248	1.047	1.562	Kinectin OS=Mus musculus OX=10090 GN=Ktn1 PE=1 SV=1
112	1	UniProt_mouse	A2AM05	40	184962	1	1	0.01	0.03	1	1.524	5.305	1.551	Centlein OS=Mus musculus OX=10090 GN=Cntln PE=1 SV=1
32	1	UniProt_mouse	Q60817	139	25819	4	2	0.13	1.01	1	1.201	1.089	1.511	Nascent polypeptide-associated complex subunit alpha OS=Mus musculus OX=10090 GN=Naca PE=1 SV=1
22	1	UniProt_mouse	P62960	161	38158	7	3	0.14	0.9	1	0.997	1.288	1.511	Nuclease-sensitive element-binding protein 1 OS=Mus musculus OX=10090 GN=Ybx1 PE=1 SV=3
55	1	UniProt_mouse	Q3UMQ8	82	56872	2	1	0.06	0.12	1	1.265	1.281	1.509	H/ACA ribonucleoprotein complex non-core subunit NAF1 OS=Mus musculus OX=10090 GN=Naf1 PE=1 SV=2
49	1	UniProt_mouse	Q91WK2	93	43869	2	2	0.08	0.32	1	1.232	0.984	1.48	Eukaryotic translation initiation factor 3 subunit H OS=Mus musculus OX=10090 GN=Eif3h PE=1 SV=1
43	1	UniProt_mouse	P11983	104	66775	4	3	0.08	0.32	1	1.187	1.099	1.474	T-complex protein 1 subunit alpha OS=Mus musculus OX=10090 GN=Tcp1 PE=1 SV=3
28	1	UniProt_mouse	A0A0A6YW67	145	9876	3	2	0.29	2.04	1	2.149	1.166	1.466	MCG23377, isoform CRA_b OS=Mus musculus OX=10090 GN=Gm8797 PE=4 SV=1
33	1	UniProt_mouse	P20029	137	81426	5	3	0.06	0.26	1	1.059	0.976	1.463	Endoplasmic reticulum chaperone BiP OS=Mus musculus OX=10090 GN=Hspa5 PE=1 SV=3
23	1	UniProt_mouse	Q9DB15	160	24547	4	2	0.11	0.63	1	1.128	0.961	1.462	39S ribosomal protein L12, mitochondrial OS=Mus musculus OX=10090 GN=Mrpl12 PE=1 SV=2
8	1	UniProt_mouse	A0A0J9YTY0	358	56438	9	3	0.11	0.73	1	1.173	0.919	1.447	Septin-11 OS=Mus musculus OX=10090 GN=Sept11 PE=1 SV=1
58	1	UniProt_mouse	Q99LM2	81	61533	4	3	0.06	0.5	1	1.14	1.056	1.435	CDK5 regulatory subunit-associated protein 3 OS=Mus musculus OX=10090 GN=Cdk5rap3 PE=1 SV=1
42	1	UniProt_mouse	P60122	104	56577	2	1	0.02	0.12	1	1.203	1.346	1.433	RuvB-like 1 OS=Mus musculus OX=10090 GN=Ruvbl1 PE=1 SV=1
46	1	UniProt_mouse	Q9JJA4	100	52441	4	2	0.08	0.27	1	1.168	1.004	1.432	Ribosome biogenesis protein WDR12 OS=Mus musculus OX=10090 GN=Wdr12 PE=1 SV=1
51	1	UniProt_mouse	P08551	90	67148	2	1	0.02	0.1	1	1.144	0.95	1.411	Neurofilament light polypeptide OS=Mus musculus OX=10090 GN=Nefl PE=1 SV=5
71	1	UniProt_mouse	Q8BVQ0	65	33473	1	1	0.06	0.2	1	1.023	0.735	1.401	WD repeat-containing protein 61 OS=Mus musculus OX=10090 GN=Wdr61 PE=1 SV=1
94	1	UniProt_mouse	P14873	52	304775	1	1	0	0.02	1	1.04	0.925	1.38	Microtubule-associated protein 1B OS=Mus musculus OX=10090 GN=Map1b PE=1 SV=2
69	1	UniProt_mouse	Q7TMM9	66	52580	1	1	0.03	0.12	1	0.882	0.855	1.351	Tubulin beta-2A chain OS=Mus musculus OX=10090 GN=Tubb2a PE=1 SV=1
89	1	UniProt_mouse	P63038	56	69014	1	1	0.02	0.09	1	1.076	1.081	1.341	60 kDa heat shock protein, mitochondrial OS=Mus musculus OX=10090 GN=Hspd1 PE=1 SV=1
17	1	UniProt_mouse	Q5RKN9	196	35986	5	2	0.11	0.4	1	0.976	0.906	1.332	Capping protein (Actin filament) muscle Z-line, alpha 1 OS=Mus musculus OX=10090 GN=Capza1 PE=1 SV=1
11	1	UniProt_mouse	A2AH85	237	119038	8	4	0.04	0.24	1	1.028	0.938	1.326	116 kDa U5 small nuclear ribonucleoprotein component OS=Mus musculus OX=10090 GN=Eftud2 PE=1 SV=1
15	1	UniProt_mouse	Q921L6	207	63995	5	2	0.04	0.21	1	1.053	1.01	1.299	Cortactin, isoform CRA_a OS=Mus musculus OX=10090 GN=Cttn PE=1 SV=1
36	1	UniProt_mouse	Q5SQB0	116	33856	4	3	0.08	0.72	1	1.007	1.02	1.297	Nucleophosmin OS=Mus musculus OX=10090 GN=Npm1 PE=1 SV=1
59	1	UniProt_mouse	G3UYW5	78	14643	1	1	0.12	0.48	1	1.23	0.902	1.296	T-complex protein 1 subunit delta OS=Mus musculus OX=10090 GN=Cct4 PE=1 SV=1
90	1	UniProt_mouse	O35988	55	23111	1	1	0.05	0.29	1	1.087	0.815	1.293	Syndecan-4 OS=Mus musculus OX=10090 GN=Sdc4 PE=1 SV=1
114	1	UniProt_mouse	A0A0U1RNY7	40	18492	1	1	0.06	0.37	1	0.893	2.274	1.271	Kinesin-like protein KIF22 (Fragment) OS=Mus musculus OX=10090 GN=Kif22 PE=1 SV=1
37	1	UniProt_mouse	Q3TE40	116	31466	4	3	0.13	0.78	1	1.13	0.473	1.266	Replication protein A 32 kDa subunit OS=Mus musculus OX=10090 GN=Rpa2 PE=1 SV=1
63	1	UniProt_mouse	D3YYN3	74	15280	1	1	0.08	0.46	1	0.916	0.92	1.257	Exosome complex component RRP43 (Fragment) OS=Mus musculus OX=10090 GN=Exosc8 PE=1 SV=1
102	1	UniProt_mouse	Q9CZG9	47	17325	1	1	0.07	0.4	1	1.05	0.958	1.253	PDZ domain-containing protein 11 OS=Mus musculus OX=10090 GN=Pdzd11 PE=1 SV=1
24	1	UniProt_mouse	H3BIY9	148	114324	6	6	0.06	0.39	1	0.958	0.91	1.241	AP complex subunit beta OS=Mus musculus OX=10090 GN=Ap2b1 PE=1 SV=1
50	1	UniProt_mouse	D3Z315	90	27111	2	1	0.1	0.25	1	1.019	0.955	1.239	Coatomer subunit epsilon (Fragment) OS=Mus musculus OX=10090 GN=Cope PE=1 SV=1
101	1	UniProt_mouse	Q9CX66	47	21798	1	1	0.04	0.31	1	0.99	0.917	1.232	Uncharacterized protein C12orf45 homolog OS=Mus musculus OX=10090 GN=D10Wsu102e PE=1 SV=1
6	1	UniProt_mouse	P42932	475	66428	14	9	0.19	1.33	1	0.967	0.968	1.226	T-complex protein 1 subunit theta OS=Mus musculus OX=10090 GN=Cct8 PE=1 SV=3
80	1	UniProt_mouse	Q9DCR2	63	23820	2	1	0.04	0.28	1	1.07	0.999	1.224	AP-3 complex subunit sigma-1 OS=Mus musculus OX=10090 GN=Ap3s1 PE=1 SV=2
7	1	UniProt_mouse	O70251	372	28308	10	4	0.19	1.9	1	1.045	0.987	1.223	Elongation factor 1-beta OS=Mus musculus OX=10090 GN=Eef1b PE=1 SV=5
85	1	UniProt_mouse	Z4YJL9	59	14791	1	1	0.14	0.48	1	1.008	0.891	1.217	Intraflagellar transport protein 20 homolog (Fragment) OS=Mus musculus OX=10090 GN=Ift20 PE=1 SV=1
35	1	UniProt_mouse	Q9CQE8	121	31275	3	1	0.07	0.79	1	0.952	1.028	1.213	RNA transcription, translation and transport factor protein OS=Mus musculus OX=10090 GN=RTRAF PE=1 SV=1
31	1	UniProt_mouse	Q60973	144	51705	2	2	0.09	0.27	1	0.948	0.969	1.203	Histone-binding protein RBBP7 OS=Mus musculus OX=10090 GN=Rbbp7 PE=1 SV=1
47	1	UniProt_mouse	Q76MZ3	96	70835	2	2	0.04	0.19	1	0.753	1.101	1.203	Serine/threonine-protein phosphatase 2A 65 kDa regulatory subunit A alpha isoform OS=Mus musculus OX=10090 GN=Ppp2r1a PE=1 SV=3
19	1	UniProt_mouse	Q9Z1R9	191	28243	6	1	0.04	0.9	1	0.875	0.897	1.178	MCG124046 OS=Mus musculus OX=10090 GN=Prss1 PE=1 SV=1
39	1	UniProt_mouse	A0A1W2P6F6	113	18606	7	3	0.19	1.57	1	0.99	1.138	1.173	Myosin light polypeptide 6 OS=Mus musculus OX=10090 GN=Myl6 PE=1 SV=1
91	1	UniProt_mouse	Q9CX53	54	20696	1	1	0.06	0.33	1	0.906	0.747	1.161	Gem-associated protein 6 OS=Mus musculus OX=10090 GN=Gemin6 PE=1 SV=2
122	1	UniProt_mouse	Q5U405	33	64166	1	1	0.01	0.1	1	0.962	0.969	1.157	Transmembrane protease serine 13 OS=Mus musculus OX=10090 GN=Tmprss13 PE=2 SV=2
27	1	UniProt_mouse	Q99LD9	146	41407	3	2	0.09	0.56	1	1.124	0.914	1.156	Translation initiation factor eIF-2B subunit beta OS=Mus musculus OX=10090 GN=Eif2b2 PE=1 SV=1
83	1	UniProt_mouse	P62869	59	14371	1	1	0.07	0.49	1	1.125	0.995	1.153	Elongin-B OS=Mus musculus OX=10090 GN=Elob PE=1 SV=1
88	1	UniProt_mouse	Q91YQ5	57	74709	1	1	0.02	0.09	1	1.449	1.169	1.149	Dolichyl-diphosphooligosaccharide--protein glycosyltransferase subunit 1 OS=Mus musculus OX=10090 GN=Rpn1 PE=1 SV=1
52	1	UniProt_mouse	Q9D7W5	89	31832	1	1	0.06	0.21	1	0.76	0.836	1.13	Mediator of RNA polymerase II transcription subunit 8 OS=Mus musculus OX=10090 GN=Med8 PE=1 SV=1
10	1	UniProt_mouse	Q8QZT1	239	49741	10	4	0.1	0.64	1	1.055	1.04	1.121	Acetyl-CoA acetyltransferase, mitochondrial OS=Mus musculus OX=10090 GN=Acat1 PE=1 SV=1
48	1	UniProt_mouse	Q91YN9	95	25936	2	1	0.04	0.26	1	0.955	0.923	1.096	BAG family molecular chaperone regulator 2 OS=Mus musculus OX=10090 GN=Bag2 PE=1 SV=1
38	1	UniProt_mouse	Q9WTX5	114	21425	3	1	0.12	0.74	1	0.919	0.82	1.086	S-phase kinase-associated protein 1 OS=Mus musculus OX=10090 GN=Skp1 PE=1 SV=3
25	1	UniProt_mouse	A0A140LJ59	148	6805	2	1	0.26	1.14	1	1.235	0.918	1.071	Eukaryotic translation initiation factor 3 subunit K OS=Mus musculus OX=10090 GN=Eif3k PE=1 SV=1
30	1	UniProt_mouse	B1AUN2	145	56472	3	2	0.06	0.25	1	1.018	0.982	1.038	Eukaryotic translation initiation factor 2B, subunit 3 OS=Mus musculus OX=10090 GN=Eif2b3 PE=1 SV=1
9	2	UniProt_mouse	Q6IRU2	75	32311	6	4	0.14	1.12	1	0.803	0.89	1.036	Tropomyosin alpha-4 chain OS=Mus musculus OX=10090 GN=Tpm4 PE=1 SV=3
57	1	UniProt_mouse	G3UXG7	81	20438	2	2	0.15	0.78	1	0.916	0.819	1.034	Casein kinase II subunit beta OS=Mus musculus OX=10090 GN=Csnk2b PE=1 SV=1
14	1	UniProt_mouse	Q9D1M4	224	21777	8	3	0.16	1.98	1	1.104	0.819	1.033	Eukaryotic translation elongation factor 1 epsilon-1 OS=Mus musculus OX=10090 GN=Eef1e1 PE=1 SV=1
5	1	UniProt_mouse	P47955	492	12735	11	3	0.57	8.22	1	1.045	0.764	1.019	60S acidic ribosomal protein P1 OS=Mus musculus OX=10090 GN=Rplp1 PE=1 SV=1
26	1	UniProt_mouse	P80316	148	66527	3	3	0.08	0.32	1	1.007	0.878	1.01	T-complex protein 1 subunit epsilon OS=Mus musculus OX=10090 GN=Cct5 PE=1 SV=1
61	1	UniProt_mouse	A0A0N4SV00	77	61444	2	2	0.04	0.22	1	1.084	0.989	1.001	T-complex protein 1 subunit eta OS=Mus musculus OX=10090 GN=Cct7 PE=1 SV=1
118	1	UniProt_mouse	D3Z2Z1	38	182299	1	1	0.01	0.04	1	0.557	1.112	0.999	CAP-Gly domain-containing linker protein 1 OS=Mus musculus OX=10090 GN=Clip1 PE=1 SV=1
13	1	UniProt_mouse	Q60972	229	51370	6	3	0.11	0.62	1	0.985	0.889	0.996	Histone-binding protein RBBP4 OS=Mus musculus OX=10090 GN=Rbbp4 PE=1 SV=5
18	1	UniProt_mouse	Q8CHW4	195	84869	3	1	0.02	0.08	1	0.953	0.801	0.991	Translation initiation factor eIF-2B subunit epsilon OS=Mus musculus OX=10090 GN=Eif2b5 PE=1 SV=1
12	1	UniProt_mouse	Q60865	235	82471	8	5	0.09	0.58	1	1.395	0.922	0.986	Caprin-1 OS=Mus musculus OX=10090 GN=Caprin1 PE=1 SV=2
64	1	UniProt_mouse	D3YZJ1	73	45451	1	1	0.04	0.15	1	0.69	0.902	0.98	Sequestosome-1 OS=Mus musculus OX=10090 GN=Sqstm1 PE=1 SV=1
84	1	UniProt_mouse	D6RIN4	59	7171	2	1	0.13	1.05	1	0.957	0.925	0.949	Dynein light chain OS=Mus musculus OX=10090 GN=Dynll2 PE=1 SV=1
4	1	UniProt_mouse	Q3UEB3	588	65137	17	5	0.11	0.61	1	1.063	0.766	0.916	Poly(U)-binding-splicing factor PUF60 OS=Mus musculus OX=10090 GN=Puf60 PE=1 SV=2
60	1	UniProt_mouse	A0A286YCB3	78	11084	2	1	0.1	0.65	1	0.803	0.876	0.908	Centrin-3 (Fragment) OS=Mus musculus OX=10090 GN=Cetn3 PE=1 SV=1
41	1	UniProt_mouse	B1AUQ7	106	15301	2	1	0.08	0.46	1	0.924	0.821	0.907	Centrin-2 (Fragment) OS=Mus musculus OX=10090 GN=Cetn2 PE=1 SV=1
2	1	UniProt_mouse	Q99KP6	895	60128	27	6	0.15	1.53	1	0.925	0.852	0.9	Pre-mRNA-processing factor 19 OS=Mus musculus OX=10090 GN=Prpf19 PE=1 SV=1
86	1	UniProt_mouse	Q9CQ71	58	15130	1	1	0.13	0.47	1	1.155	0.334	0.891	Replication protein A 14 kDa subunit OS=Mus musculus OX=10090 GN=Rpa3 PE=1 SV=1
9	1	UniProt_mouse	P58771-2	303	38366	18	7	0.21	2.58	1	0.939	0.861	0.889	Isoform 2 of Tropomyosin alpha-1 chain OS=Mus musculus OX=10090 GN=Tpm1
20	1	UniProt_mouse	P0DP26	179	18124	5	2	0.11	0.91	1	1.108	0.921	0.883	Calmodulin-1 OS=Mus musculus OX=10090 GN=Calm1 PE=1 SV=1
3	1	UniProt_mouse	P60710	831	44934	27	3	0.12	0.98	1	1.005	0.901	0.871	Actin, cytoplasmic 1 OS=Mus musculus OX=10090 GN=Actb PE=1 SV=1
110	1	UniProt_mouse	Q8CHI8	43	360876	1	1	0	0.02	1	0.898	0.739	0.86	E1A-binding protein p400 OS=Mus musculus OX=10090 GN=Ep400 PE=1 SV=3
70	1	UniProt_mouse	A0A1W2P7A1	65	18817	3	1	0.05	0.37	1	1.017	0.805	0.856	40S ribosomal protein S12 OS=Mus musculus OX=10090 GN=Rps12 PE=1 SV=1
77	1	UniProt_mouse	A0A1L1SQ12	64	13625	1	1	0.09	0.52	1	0.913	0.519	0.833	Tropomodulin-3 OS=Mus musculus OX=10090 GN=Tmod3 PE=1 SV=1
1	1	UniProt_mouse	P99027	915	13229	20	5	0.61	12.27	1	0.938	0.833	0.816	60S acidic ribosomal protein P2 OS=Mus musculus OX=10090 GN=Rplp2 PE=1 SV=3
117	1	UniProt_mouse	D6RHA2	38	51930	2	1	0.01	0.13	1	0.854	0.831	0.768	N-acylglucosamine 2-epimerase OS=Mus musculus OX=10090 GN=Renbp PE=1 SV=2
119	1	UniProt_mouse	A0A0G2JG85	36	32267	1	1	0.03	0.21	1	0.882	0.542	0.606	Adaptor-related protein complex 1-associated regulatory protein OS=Mus musculus OX=10090 GN=Ap1ar PE=1 SV=1
21	1	UniProt_mouse	Q9CPN9	164	28818	9	1	0.05	0.52	1	0.808	0.397	0.367	RIKEN cDNA 2210010C04 gene OS=Mus musculus OX=10090 GN=2210010C04Rik PE=1 SV=1
