# Supplementary material for: MaTAR25 lncRNA regulates the Tensin1 gene to impact breast cancer progression
Source: Nat Commun. 2020 Dec 22;11:6438. doi: 10.1038/s41467-020-20207-y (PMC7755919; doi:10.1038/s41467-020-20207-y)
Supplement: Supplementary file 13 — Supplementary Data 10 [file 41467_2020_20207_MOESM13_ESM.xlsx]

## Sheet: Sheet1
	Gating strategy for gRNA Luciferase control cell sorting							Gating strategy for MaTAR25 KO cell sorting
