# Supplementary material for: MaTAR25 lncRNA regulates the Tensin1 gene to impact breast cancer progression
Source: Nat Commun. 2020 Dec 22;11:6438. doi: 10.1038/s41467-020-20207-y (PMC7755919; doi:10.1038/s41467-020-20207-y)
Supplement: Supplementary file 16 — Source Data [file 41467_2020_20207_MOESM16_ESM.xlsx]

## Sheet: Figure 1C 
														Image2
				Image1

## Sheet: Figure 1D
								Luciferase	MaTAR25	Empty vector		Histone H2B

## Sheet: Figure 2A
Figure 2A
	qRT-PCR	MaTAR25	Relative expression levels
		Test1	Test2		T.Test
	Control1	1	1		p-value
	MaTAR25 KO clone1	0.0320737	0.0413201	control vs clone1	2.30326e-05
	MaTAR25 KO clone2	0.0102284	0.026103	control vs clone2	6.53467e-05
	MaTAR25 KO clone3	0.0272638	0.0449193	control vs clone3	8.3863e-05

## Sheet: Figure 2B
Figure 2B
	Cell viability assay for 4T1 knockout cells
	4T1							T.Test
			0h	48h	72h			p-value
	Control1	test1	0.5	4	11.6			48h	72h
		test2	0.5	2.3	11.2		control1 vs control2	0.952605	0.745718
		test3	0.5	2.6	8		control1 vs MaTAR25 KO1	0.0717189	0.0447172
	Control2	test1	0.5	3.1	10.5		control1 vs MaTAR25 KO2	0.0810282	0.0323066
		test2	0.5	2.9	9		control1 vs MaTAR25 KO3	0.0837896	0.00891118
		test3	0.5	3	13
	MaTAR25 KO1	test1	0.5	1.5	3.2
		test2	0.5	1.8	6.4			48h	72h
		test3	0.5	1.72	7		control2 vs MaTAR25 KO1	0.000240287	0.0330666
	MaTAR25 KO2	test1	0.5	1.8	6		control2 vs MaTAR25 KO2	0.00134883	0.0230161
		test2	0.5	1.4	7.2		control2 vs MaTAR25 KO3	0.00127191	0.00687731
		test3	0.5	1.9	5
	MaTAR25 KO3	test1	0.5	2	4
		test2	0.5	1.5	5.2
		test3	0.5	1.66	4.6

## Sheet: Figure 2C
Figure 2C
	4T1	Migration assay (pixels)
			Control clones		MaTAR25 KO clones
			C1	C2	KO1	KO2	KO3
	Average migration distance (pixels)	test1	1401.13	1760.15	795.471	884.315	781.656
		test2	1466.75	1698.07	802.243	984.346	771.644
		test3	1473.2	1675.83	720.305	1166.73	886.718
	relative	test1	0.968281	1.21639	0.549728	0.611126	0.540181
		test2	1.01363	1.17349	0.554408	0.680254	0.533262
		test3	1.01809	1.15812	0.497783	0.806298	0.612786
						T.Test
						p-value
			control1 vs control2			0.0015021
			control1 vs MaTAR25 KO1			4.23921e-05
			control1 vs MaTAR25 KO2			0.00712371
			control1 vs MaTAR25 KO3			0.000128119
			control2 vs MaTAR25 KO1			1.34541e-05
			control2 vs MaTAR25 KO2			0.00126694
			control2 vs MaTAR25 KO3			3.59815e-05

## Sheet: Figure 2D 
Figure 2D
	Invasion assay (relative invasion ratio %)
			4T1 cells
				Control clones		MaTAR25 KO clones
			no serum	C1	C2	KO1	KO2	KO3
		test1	4.85482	100	114.744	43.2222	59.5297	49.1946
		test2	13.9173	100	100	28.8858	50.0917	62.4755
		test3	27.328	100	79.7986	57.4317	52.5025	70
							T.Test
							p-value
				control1 vs no serum control			0.000204186
				control1 vs control2			0.866185
				control1 vs MaTAR25 KO1			0.00231949
				control1 vs MaTAR25 KO2			8.4251e-05
				control1 vs MaTAR25 KO3			0.0029147
				control2 vs no serum control			0.00234823
				control2 vs MaTAR25 KO1			0.0135619
				control2 vs MaTAR25 KO2			0.0137288
				control2 vs MaTAR25 KO3			0.0333891

## Sheet: Figure 2E
Figure 2E
	Cell viability assay for rescue experiment	4T1					T.Test
	test1						p-value
		0hr	48h	72h			Control1> MaTAR25 KO1
	Control1	0.5	4	10	(x10^5)		0.0156059
	MaTAR25 KO1	0.5	2.4	7.6			Control1> MaTAR25 KO1+GFP
	MaTAR25 KO1+GFP	0.5	2.86	7.46667			0.0128496
	MaTAR25 KO1+MaTAR25	0.5	4.176	10.56			Control>MaTAR25 KO1+MaTAR25
							0.334695
							MaTAR25 KO1+MaTAR25>MaTAR25 KO1
	test2						0.000626425
		0hr	48h	72h			MaTAR25 KO1+MaTAR25>MaTAR25 KO1+GFP
	Control1	0.5	5.1	14	(x10^5)		0.00185363
	MaTAR25 KO1	0.5	3	7.2
	MaTAR25 KO1+GFP	0.5	2.31667	5.6
	MaTAR25 KO1+MaTAR25	0.5	4.27	11.72
	test3
		0hr	48h	72h
	Control1	0.5	5.6	14	(x10^5)
	MaTAR25 KO1	0.5	1.72	6.8
	MaTAR25 KO1+GFP	0.5	2.55	6.46667
	MaTAR25 KO1+MaTAR25	0.5	4.49333	11.2

## Sheet: Figure 2F
Figure 2F
	Invasion assay (relative invasion ratio %)		for rescue experiment
	No serum	Control1	MaTAR25 KO1	MaTAR25 KO1+GFP	MaTAR25 KO+MaTAR25
test1	10.0234	100	47.0278	59.3089	73.6648
test2	37.1718	100	20.3207	28.9359	79.3636
test3	16.8296	100	28.8423	39.9657	85.0257
					T.Test
					p-value
		control1 vs no serum control			0.000646299
		control1 vs MaTAR25 KO1			0.000993208
		control1 vs MaTAR25 KO1+GFP			0.0029724
		control1 vs MaTAR25 KO1+MaTAR25			0.00325197
		MaTAR25 KO1+MaTAR25 vs no serum control			0.00273147
		MaTAR25 KO1+MaTAR25 vs MaTAR25 KO1			0.00518159
		MaTAR25 KO1+MaTAR25 vs MaTAR25 KO1+GFP			0.0180067

## Sheet: Figure 3A
Figure 3A
	Mouse 4T1 MFP tumor size
	Week 2							Week 3							Week 4							Week 5
		L	W	L*W^2/2					L	W	L*W^2/2					L	W	L*W^2/2					L	W	L*W^2/2
	Control	3	3	13.5	(mm^3)			Control	7	6.5	147.875	(mm^3)			Control	9.5	9	384.75	(mm^3)			Control	12.7	11	768.35	(mm^3)
		4	4	32					7.2	6.9	171.396					9.8	9	396.9					12.5	10.7	715.563
		3	3	13.5					10	7.5	281.25					12	8.5	433.5					12.5	12	900
		4	4	32					7.8	7	191.1					10	9.8	480.2					13	13	1098.5				Control vs MaTAR25 KO
		5	5	62.5					9	8.8	348.48					10.5	10	525					11	11	665.5				T.Test	week 5
		5.5	5	68.75					8.5	6.8	196.52					11	11	665.5					13.4	12.7	1080.64				p-value	2.11256e-05
		3	3	13.5					9	7	220.5					13	8	416					15	11.5	991.875
		4	4	32	SD	STEDV()/SQRT(N)			7.3	7.2	189.216	SD	STEDV()/SQRT(N)			10.5	9	425.25	SD	STEDV()/SQRT(N)			12	11.5	793.5	SD	STEDV()/SQRT(N)
	Mean			33.4688	21.6805	SEM	7.66521			Mean	218.292	65.6115	SEM	23.1972	Mean			465.888	92.6406	SEM	32.7534			Mean	876.741	58.8322	SEM
	MaTAR25 KO	4.5	4.5	45.5625	(mm^3)			MaTAR25 KO	4.5	4.5	45.5625	(mm^3)			MaTAR25 KO	6.5	6	117	(mm^3)			MaTAR25 KO	8.5	7.1	214.242	(mm^3)
		3	3	13.5					8	7	196					8.5	8	272					10.5	9.5	473.812
		4.5	4	36					8.5	7	208.25					10	8	320					13.3	9.5	600.163
		3.5	3	15.75					6	5.5	90.75					6	6	108					7	5.6	109.76
		3.5	3	15.75					9	5	112.5					9	7	220.5					11	9	445.5
		2.5	2.5	7.8125					6.5	5.5	98.3125					8	5.5	121					10	7.8	304.2
		3.5	3.5	21.4375					6	6	108					7	6.5	147.875					8	7	196
		3	2.5	9.375					8.5	5.5	128.563					12	5.5	181.5					14.5	8	464
			Mean	20.6484	13.3521	SD				Mean	123.492	54.2572	SD				Mean	185.984	78.4547	SD				Mean	350.96	169.865
				SEM	4.72067						SEM	19.1828						SEM	27.7379						SEM	60.0563

## Sheet: Figure 3B
Figure 3B
		Tumor wet weight		(g)
		End point tumors
		Control			MaTAR25 KO
		1	0.66		1	0.18
		2	0.78		2	0.43
		3	0.75		3	0.68
		4	0.62		4	0.2
		5	0.65		5	0.39
		6	0.82		6	0.48
		7	0.65		7	0.26
		8	0.64		8	0.5
			T.Test	p-value
				0.000374292

[truncated: 40 more sheets: Figure 3C, Figure 3D, Figure 4A, Figure 4B, Figure 4D, Figure 4D-2, Figure 4E, Figure 4F, Figure 4G-1, Figure 4G-2, Figure 5B, Figure 5C, Figure 5D, Figure 5E, Figure 6B, Figure 6C, Figure 6D, Figure 6E-1, Figure 6E-2, Figure 7A …]
